# Supplementary material for: Synthesis of CuCo2S4@Expanded Graphite with crystal/amorphous heterointerface and defects for electromagnetic wave absorption
Source: Nat Commun. 2023 Sep 23;14:5951. doi: 10.1038/s41467-023-41697-6 (PMC10517935; doi:10.1038/s41467-023-41697-6)
Supplement: Supplementary file 3 — Source Data [file 41467_2023_41697_MOESM3_ESM.zip]

Archive with 4 entries (3 files):
- 3-Source Data/Electronic structure calculation model structure/
- 3-Source Data/Source Data.xlsx
- 3-Source Data/Electronic structure calculation model structure/CoCu2S4@EG.vasp
- 3-Source Data/Electronic structure calculation model structure/structs.cif
