# Supplementary material for: Synthesis of CuCo2S4@Expanded Graphite with crystal/amorphous heterointerface and defects for electromagnetic wave absorption
Source: Nat Commun. 2023 Sep 23;14:5951. doi: 10.1038/s41467-023-41697-6 (PMC10517935; doi:10.1038/s41467-023-41697-6)
Supplement: Supplementary file 3 — Source Data [file 41467_2023_41697_MOESM3_ESM.zip › 3-Source Data/Source Data.xlsx]

## Sheet: Fig.2b
-0.1	0
-0.09	1
-0.08	1
-0.07	5
-0.06	25
-0.05	73
-0.04	198
-0.03	461
-0.02	879
-0.01	1376
0	1758
0.01	1922
0.02	1863
0.03	1609
0.04	1309
0.05	1102
0.06	1018
0.07	931
0.08	826
0.09	725
0.1	638
0.11	588
0.12	588
0.13	639
0.14	681
0.15	687
0.16	737
0.17	760
0.18	864
0.19	1246
0.2	2058
0.21	3668
0.22	6721
0.23	11590
0.24	18412
0.25	25730
0.26	31864
0.27	34546
0.28	32703
0.29	26905
0.3	19326
0.31	12145
0.32	6804
0.33	3456
0.34	1692
0.35	958
0.36	692
0.37	712
0.38	796
0.39	810
0.4	769
0.41	726
0.42	689
0.43	632
0.44	675
0.45	780
0.46	944
0.47	1292
0.48	1897
0.49	2651
0.5	3396
0.51	4104
0.52	4534
0.53	4493
0.54	4123
0.55	3432
0.56	2721
0.57	2117
0.58	1687
0.59	1409
0.6	1211
0.61	1144
0.62	1146
0.63	1226
0.64	1428
0.65	1660
0.66	1927
0.67	2163
0.68	2246
0.69	2273
0.7	2272
0.71	2418
0.72	2933
0.73	3839
0.74	5112
0.75	6701
0.76	8489
0.77	9722
0.78	10045
0.79	9737
0.8	8717
0.81	7213
0.82	5619
0.83	4328
0.84	3346
0.85	2722
0.86	2513
0.87	2585
0.88	2948
0.89	3591
0.9	4492
0.91	5533
0.92	6395
0.93	6760
0.94	6760
0.95	6273
0.96	5402
0.97	4263
0.98	3291
0.99	2484
1	1910
1.01	1548
1.02	1313
1.03	1240
1.04	1168
1.05	1210
1.06	1220
1.07	1137
1.08	1125
1.09	1093
1.1	1082
1.11	1052
1.12	1068
1.13	1093
1.14	1092
1.15	1109
1.16	1086
1.17	1127
1.18	1164
1.19	1111
1.2	1069
1.21	1132
1.22	1102
1.23	1109
1.24	1126
1.25	1123
1.26	1111
1.27	1174
1.28	1236
1.29	1192
1.3	1178
1.31	1148
1.32	1173
1.33	1188
1.34	1149
1.35	1124
1.36	1124
1.37	1149
1.38	1187
1.39	1188
1.4	1196
1.41	1241
1.42	1324
1.43	1384
1.44	1520
1.45	1710
1.46	1885
1.47	2027
1.48	2077
1.49	2103
1.5	2112
1.51	2069
1.52	2004
1.53	1853
1.54	1644
1.55	1480
1.56	1370
1.57	1258
1.58	1189
1.59	1138
1.6	1078
1.61	1078
1.62	1083
1.63	1058
1.64	1019
1.65	982
1.66	1025
1.67	1048
1.68	1015
1.69	1014
1.7	1049
1.71	1083
1.72	1063
1.73	1068
1.74	1066
1.75	1062
1.76	1059
1.77	1053
1.78	1058
1.79	1029
1.8	1003
1.81	992
1.82	996
1.83	970
1.84	956
1.85	958
1.86	935
1.87	935
1.88	927
1.89	924
1.9	961
1.91	953
1.92	962
1.93	944
1.94	911
1.95	932
1.96	905
1.97	914
1.98	921
1.99	930
2	917
2.01	907
2.02	919
2.03	902
2.04	897
2.05	963
2.06	909
2.07	861
2.08	882
2.09	889
2.1	891
2.11	893
2.12	895
2.13	893
2.14	886
2.15	907
2.16	973
2.17	1011
2.18	1099
2.19	1278
2.2	1585
2.21	2054
2.22	2804
2.23	4087
2.24	6010
2.25	8519
2.26	11684
2.27	15535
2.28	19583
2.29	23024
2.3	25426
2.31	26574
2.32	26118
2.33	24029
2.34	20756
2.35	17069
2.36	13236
2.37	9871
2.38	7009
2.39	4894
2.4	3466
2.41	2660
2.42	2300
2.43	2281
2.44	2367
2.45	2390
2.46	2454
2.47	2470
2.48	2455
2.49	2350
2.5	2136
2.51	1877
2.52	1642
2.53	1410
2.54	1263
2.55	1180
2.56	1208
2.57	1306
2.58	1414
2.59	1608
2.6	1757
2.61	1833
2.62	1842
2.63	1885
2.64	1824
2.65	1636
2.66	1536
2.67	1348
2.68	1164
2.69	1041
2.7	944
2.71	830
2.72	739
2.73	723
2.74	677
2.75	678
2.76	680
2.77	649
2.78	660
2.79	675
2.8	710
2.81	704
2.82	735
2.83	734
2.84	702
2.85	680
2.86	656
2.87	667
2.88	635
2.89	611
2.9	611
2.91	565
2.92	564
2.93	585
2.94	605
2.95	598
2.96	585
2.97	579
2.98	561
2.99	562
3	560
3.01	541
3.02	544
3.03	561
3.04	551
3.05	545
3.06	551
3.07	556
3.08	561
3.09	561
3.1	566
3.11	546
3.12	536
3.13	544
3.14	542
3.15	526
3.16	510
3.17	515
3.18	527
3.19	539
3.2	532
3.21	490
3.22	482
3.23	522
3.24	526
3.25	521
3.26	509
3.27	535
3.28	555
3.29	538
3.3	549
3.31	550
3.32	562
3.33	547
3.34	531
3.35	518
3.36	512
3.37	534
3.38	510
3.39	459
3.4	498
3.41	506
3.42	479
3.43	458
3.44	454
3.45	453
3.46	496
3.47	494
3.48	475
3.49	440
3.5	442
3.51	454
3.52	466
3.53	438
3.54	459
3.55	477
3.56	478
3.57	444
3.58	442
3.59	470
3.6	446
3.61	435
3.62	428
3.63	420
3.64	446
3.65	458
3.66	450
3.67	413
3.68	418
3.69	439
3.7	436
3.71	428
3.72	437
3.73	435
3.74	434
3.75	442
3.76	423
3.77	449
3.78	458
3.79	430
3.8	427
3.81	422
3.82	435
3.83	431
3.84	407
3.85	398
3.86	415
3.87	415
3.88	409
3.89	415
3.9	411
3.91	404
3.92	391
3.93	397
3.94	376
3.95	392
3.96	389
3.97	381
3.98	386
3.99	393
4	405
4.01	411
4.02	387
4.03	354
4.04	374
4.05	388
4.06	365
4.07	365
4.08	391
4.09	382
4.1	367
4.11	374
4.12	402
4.13	400
4.14	390
4.15	379
4.16	410
4.17	392
4.18	346
4.19	334
4.2	362
4.21	380
4.22	378
4.23	380
4.24	369
4.25	395
4.26	375
4.27	335
4.28	345
4.29	348
4.3	351
4.31	358
4.32	347
4.33	333
4.34	341
4.35	349
4.36	352
4.37	364
4.38	369
4.39	367
4.4	359
4.41	327
4.42	353
4.43	367
4.44	357
4.45	355
4.46	358
4.47	358
4.48	332
4.49	338
4.5	334
4.51	341
4.52	326
4.53	313
4.54	319
4.55	321
4.56	318
4.57	319
4.58	343
4.59	360
4.6	365
4.61	365
4.62	366
4.63	360
4.64	356
4.65	360
4.66	344
4.67	328
4.68	331
4.69	316
4.7	321
4.71	341
4.72	332
4.73	317
4.74	305
4.75	305
4.76	300
4.77	303
4.78	300
4.79	295
4.8	286
4.81	280
4.82	303
4.83	304
4.84	314
4.85	311
4.86	299
4.87	300
4.88	271
4.89	275
4.9	281
4.91	278
4.92	292
4.93	294
4.94	274
4.95	294
4.96	284
4.97	277
4.98	295
4.99	295
5	269
5.01	260
5.02	276
5.03	285
5.04	277
5.05	272
5.06	287
5.07	273
5.08	277
5.09	264
5.1	260
5.11	255
5.12	284
5.13	298
5.14	283
5.15	282
5.16	271
5.17	254
5.18	274
5.19	271
5.2	258
5.21	259
5.22	254
5.23	242
5.24	247
5.25	264
5.26	259
5.27	262
5.28	250
5.29	250
5.3	242
5.31	248
5.32	244
5.33	237
5.34	245
5.35	263
5.36	263
5.37	262
5.38	251
5.39	251
5.4	245
5.41	264
5.42	256
5.43	251
5.44	252
5.45	246
5.46	235
5.47	222
5.48	218
5.49	234
5.5	228
5.51	228
5.52	229
5.53	242
5.54	253
5.55	247
5.56	232
5.57	226
5.58	233
5.59	228
5.6	223
5.61	215
5.62	207
5.63	206
5.64	233
5.65	221
5.66	216
5.67	219
5.68	242
5.69	229
5.7	219
5.71	221
5.72	223
5.73	228
5.74	232
5.75	226
5.76	227
5.77	229
5.78	223
5.79	222
5.8	222
5.81	227
5.82	227
5.83	220
5.84	215
5.85	206
5.86	208
5.87	217
5.88	211
5.89	200
5.9	196
5.91	208
5.92	211
5.93	209
5.94	227
5.95	211
5.96	201
5.97	198
5.98	199
5.99	216
6	218
6.01	192
6.02	202
6.03	220
6.04	206
6.05	219
6.06	194
6.07	191
6.08	205
6.09	196
6.1	203
6.11	218
6.12	208
6.13	199
6.14	198
6.15	195
6.16	200
6.17	184
6.18	179
6.19	182
6.2	211
6.21	208
6.22	187
6.23	201
6.24	199
6.25	182
6.26	188
6.27	203
6.28	186
6.29	182
6.3	186
6.31	196
6.32	190
6.33	171
6.34	188
6.35	191
6.36	184
6.37	186
6.38	183
6.39	186
6.4	193
6.41	202
6.42	198
6.43	184
6.44	191
6.45	192
6.46	182
6.47	175
6.48	176
6.49	172
6.5	193
6.51	211
6.52	191
6.53	166
6.54	155
6.55	164
6.56	160
6.57	176
6.58	175
6.59	162
6.6	168
6.61	173
6.62	153
6.63	153
6.64	184
6.65	170
6.66	164
6.67	167
6.68	183
6.69	160
6.7	164
6.71	183
6.72	192
6.73	188
6.74	208
6.75	219
6.76	237
6.77	282
6.78	319
6.79	401
6.8	518
6.81	626
6.82	776
6.83	998
6.84	1271
6.85	1570
6.86	1919
6.87	2227
6.88	2483
6.89	2799
6.9	3033
6.91	3217
6.92	3359
6.93	3338
6.94	3241
6.95	3116
6.96	2935
6.97	2595
6.98	2241
6.99	2020
7	1728
7.01	1359
7.02	1111
7.03	875
7.04	665
7.05	498
7.06	397
7.07	327
7.08	278
7.09	233
7.1	221
7.11	200
7.12	175
7.13	165
7.14	153
7.15	155
7.16	172
7.17	165
7.18	154
7.19	160
7.2	153
7.21	135
7.22	152
7.23	163
7.24	138
7.25	158
7.26	155
7.27	153
7.28	153
7.29	154
7.3	159
7.31	156
7.32	140
7.33	147
7.34	146
7.35	154
7.36	164
7.37	166
7.38	176
7.39	185
7.4	182
7.41	194
7.42	212
7.43	211
7.44	212
7.45	230
7.46	236
7.47	230
7.48	256
7.49	285
7.5	247
7.51	241
7.52	261
7.53	271
7.54	271
7.55	301
7.56	332
7.57	352
7.58	390
7.59	420
7.6	485
7.61	513
7.62	534
7.63	533
7.64	542
7.65	529
7.66	503
7.67	510
7.68	485
7.69	441
7.7	410
7.71	369
7.72	354
7.73	309
7.74	276
7.75	247
7.76	221
7.77	197
7.78	179
7.79	164
7.8	148
7.81	135
7.82	131
7.83	138
7.84	139
7.85	134
7.86	137
7.87	137
7.88	149
7.89	160
7.9	178
7.91	217
7.92	254
7.93	283
7.94	337
7.95	423
7.96	488
7.97	573
7.98	614
7.99	645
8	724
8.01	789
8.02	806
8.03	841
8.04	875
8.05	851
8.06	840
8.07	777
8.08	713
8.09	617
8.1	565
8.11	507
8.12	456
8.13	384
8.14	325
8.15	274
8.16	230
8.17	186
8.18	169
8.19	162
8.2	149
8.21	144
8.22	140
8.23	130
8.24	129
8.25	121
8.26	119
8.27	131
8.28	112
8.29	103
8.3	108
8.31	106
8.32	105
8.33	104
8.34	104
8.35	133
8.36	116
8.37	97
8.38	115
8.39	110
8.4	103
8.41	111
8.42	111
8.43	100
8.44	98
8.45	96
8.46	114
8.47	110
8.48	103
8.49	98
8.5	95
8.51	105
8.52	115
8.53	119
8.54	105
8.55	104
8.56	116
8.57	112
8.58	100
8.59	90
8.6	104
8.61	108
8.62	102
8.63	97
8.64	98
8.65	103
8.66	89
8.67	87
8.68	94
8.69	103
8.7	108
8.71	102
8.72	94
8.73	100
8.74	98
8.75	112
8.76	124
8.77	112
8.78	127
8.79	121
8.8	125
8.81	124
8.82	125
8.83	147
8.84	159
8.85	157
8.86	168
8.87	171
8.88	171
8.89	173
8.9	184
8.91	190
8.92	190
8.93	175
8.94	175
8.95	151
8.96	146
8.97	150
8.98	140
8.99	128
9	121
9.01	104
9.02	110
9.03	104
9.04	99
9.05	93
9.06	109
9.07	93
9.08	85
9.09	76
9.1	79
9.11	82
9.12	78
9.13	78
9.14	85
9.15	98
9.16	95
9.17	96
9.18	87
9.19	89
9.2	81
9.21	80
9.22	81
9.23	89
9.24	100
9.25	98
9.26	92
9.27	94
9.28	93
9.29	95
9.3	84
9.31	83
9.32	75
9.33	76
9.34	75
9.35	73
9.36	68
9.37	78
9.38	77
9.39	74
9.4	78
9.41	79
9.42	74
9.43	69
9.44	72
9.45	83
9.46	84
9.47	74
9.48	77
9.49	73
9.5	69
9.51	79
9.52	79
9.53	74
9.54	70
9.55	65
9.56	74
9.57	86
9.58	80
9.59	69
9.6	73
9.61	72
9.62	70
9.63	72
9.64	73
9.65	74
9.66	76
9.67	84
9.68	73
9.69	73
9.7	78
9.71	65
9.72	66
9.73	67
9.74	68
9.75	72
9.76	66
9.77	62
9.78	71
9.79	78
9.8	68
9.81	63
9.82	67
9.83	70
9.84	67
9.85	64
9.86	65
9.87	76
9.88	73
9.89	66
9.9	80
9.91	77
9.92	63
9.93	61
9.94	65
9.95	66
9.96	72
9.97	75
9.98	74
9.99	79
10	69
10.01	61
10.02	66
10.03	65
10.04	64
10.05	63
10.06	67
10.07	70
10.08	59
10.09	56
10.1	60
10.11	63
10.12	70
10.13	73
#ENDOFDATA :

## Sheet: Fig.2c
-0.1	0
-0.09	0
-0.08	3
-0.07	17
-0.06	55
-0.05	175
-0.04	491
-0.03	1063
-0.02	1954
-0.01	3021
0	3971
0.01	4381
0.02	4095
0.03	3645
0.04	3191
0.05	2894
0.06	2736
0.07	2576
0.08	2145
0.09	1679
0.1	1341
0.11	1088
0.12	1022
0.13	1003
0.14	1057
0.15	1106
0.16	1202
0.17	1337
0.18	1686
0.19	2500
0.2	4300
0.21	7890
0.22	14592
0.23	25299
0.24	39803
0.25	55840
0.26	69113
0.27	75283
0.28	71202
0.29	58908
0.3	42724
0.31	27039
0.32	15136
0.33	7514
0.34	3481
0.35	1743
0.36	1082
0.37	1026
0.38	1111
0.39	1119
0.4	1081
0.41	1001
0.42	872
0.43	765
0.44	834
0.45	989
0.46	1190
0.47	1524
0.48	2103
0.49	2909
0.5	3741
0.51	4410
0.52	4764
0.53	4769
0.54	4459
0.55	3818
0.56	3111
0.57	2495
0.58	2025
0.59	1729
0.6	1544
0.61	1487
0.62	1552
0.63	1736
0.64	2046
0.65	2418
0.66	2646
0.67	2896
0.68	3075
0.69	3100
0.7	3131
0.71	3387
0.72	3996
0.73	5080
0.74	6817
0.75	8804
0.76	10721
0.77	12244
0.78	12681
0.79	11973
0.8	10615
0.81	8663
0.82	6584
0.83	4860
0.84	3712
0.85	2996
0.86	2663
0.87	2658
0.88	2924
0.89	3420
0.9	4180
0.91	4856
0.92	5538
0.93	5954
0.94	5936
0.95	5484
0.96	4848
0.97	4183
0.98	3399
0.99	2728
1	2342
1.01	2125
1.02	2016
1.03	1942
1.04	1930
1.05	1906
1.06	1878
1.07	1855
1.08	1829
1.09	1804
1.1	1775
1.11	1719
1.12	1685
1.13	1744
1.14	1728
1.15	1739
1.16	1708
1.17	1671
1.18	1754
1.19	1764
1.2	1740
1.21	1742
1.22	1755
1.23	1777
1.24	1831
1.25	1933
1.26	1989
1.27	2012
1.28	2094
1.29	2153
1.3	2190
1.31	2140
1.32	2153
1.33	2089
1.34	2018
1.35	2019
1.36	1991
1.37	1912
1.38	1994
1.39	2045
1.4	2240
1.41	2561
1.42	3080
1.43	3940
1.44	5006
1.45	6200
1.46	7637
1.47	9009
1.48	9752
1.49	10092
1.5	10007
1.51	9505
1.52	8768
1.53	7750
1.54	6599
1.55	5524
1.56	4500
1.57	3651
1.58	3062
1.59	2617
1.6	2230
1.61	1976
1.62	1838
1.63	1767
1.64	1728
1.65	1634
1.66	1543
1.67	1529
1.68	1546
1.69	1574
1.7	1565
1.71	1559
1.72	1580
1.73	1621
1.74	1586
1.75	1591
1.76	1597
1.77	1561
1.78	1503
1.79	1523
1.8	1505
1.81	1512
1.82	1488
1.83	1445
1.84	1430
1.85	1444
1.86	1401
1.87	1381
1.88	1407
1.89	1399
1.9	1329
1.91	1355
1.92	1354
1.93	1344
1.94	1354
1.95	1343
1.96	1381
1.97	1352
1.98	1344
1.99	1405
2	1348
2.01	1338
2.02	1332
2.03	1343
2.04	1340
2.05	1304
2.06	1319
2.07	1332
2.08	1336
2.09	1286
2.1	1280
2.11	1271
2.12	1280
2.13	1282
2.14	1337
2.15	1334
2.16	1337
2.17	1395
2.18	1476
2.19	1648
2.2	1947
2.21	2466
2.22	3249
2.23	4525
2.24	6445
2.25	8948
2.26	12112
2.27	15903
2.28	19874
2.29	23395
2.3	26066
2.31	27134
2.32	26546
2.33	24653
2.34	21640
2.35	17811
2.36	13895
2.37	10269
2.38	7382
2.39	5266
2.4	3897
2.41	3106
2.42	2704
2.43	2659
2.44	2712
2.45	2762
2.46	2890
2.47	2954
2.48	2911
2.49	2727
2.5	2516
2.51	2284
2.52	2120
2.53	2021
2.54	2055
2.55	2146
2.56	2438
2.57	2808
2.58	3302
2.59	3910
2.6	4472
2.61	4854
2.62	5202
2.63	5308
2.64	5149
2.65	4675
2.66	4167
2.67	3536
2.68	2840
2.69	2342
2.7	1917
2.71	1526
2.72	1313
2.73	1206
2.74	1097
2.75	1038
2.76	1047
2.77	1092
2.78	1159
2.79	1216
2.8	1233
2.81	1212
2.82	1249
2.83	1300
2.84	1255
2.85	1181
2.86	1141
2.87	1090
2.88	1044
2.89	975
2.9	960
2.91	949
2.92	898
2.93	936
2.94	913
2.95	851
2.96	832
2.97	849
2.98	868
2.99	867
3	840
3.01	802
3.02	816
3.03	841
3.04	844
3.05	846
3.06	831
3.07	824
3.08	821
3.09	794
3.1	837
3.11	839
3.12	834
3.13	813
3.14	805
3.15	822
3.16	757
3.17	789
3.18	802
3.19	784
3.2	804
3.21	783
3.22	796
3.23	796
3.24	802
3.25	801
3.26	775
3.27	748
3.28	740
3.29	751
3.3	764
3.31	772
3.32	751
3.33	757
3.34	783
3.35	774
3.36	762
3.37	759
3.38	725
3.39	717
3.4	717
3.41	708
3.42	700
3.43	710
3.44	715
3.45	686
3.46	710
3.47	725
3.48	734
3.49	715
3.5	698
3.51	703
3.52	674
3.53	677
3.54	681
3.55	672
3.56	722
3.57	748
3.58	713
3.59	687
3.6	678
3.61	654
3.62	650
3.63	657
3.64	649
3.65	652
3.66	663
3.67	654
3.68	653
3.69	646
3.7	665
3.71	668
3.72	655
3.73	645
3.74	628
3.75	652
3.76	651
3.77	650
3.78	642
3.79	626
3.8	624
3.81	648
3.82	664
3.83	639
3.84	610
3.85	594
3.86	596
3.87	619
3.88	618
3.89	610
3.9	621
3.91	604
3.92	585
3.93	610
3.94	599
3.95	598
3.96	591
3.97	601
3.98	607
3.99	573
4	566
4.01	567
4.02	567
4.03	604
4.04	599
4.05	555
4.06	560
4.07	554
4.08	536
4.09	564
4.1	567
4.11	544
4.12	562
4.13	541
4.14	542
4.15	541
4.16	505
4.17	524
4.18	526
4.19	545
4.2	563
4.21	533
4.22	524
4.23	503
4.24	500
4.25	512
4.26	525
4.27	491
4.28	528
4.29	553
4.3	556
4.31	537
4.32	480
4.33	491
4.34	514
4.35	519
4.36	521
4.37	529
4.38	506
4.39	521
4.4	540
4.41	520
4.42	485
4.43	500
4.44	516
4.45	537
4.46	509
4.47	487
4.48	498
4.49	479
4.5	496
4.51	482
4.52	479
4.53	485
4.54	456
4.55	481
4.56	482
4.57	496
4.58	488
4.59	483
4.6	482
4.61	470
4.62	489
4.63	500
4.64	474
4.65	451
4.66	469
4.67	459
4.68	449
4.69	469
4.7	449
4.71	421
4.72	436
4.73	429
4.74	436
4.75	430
4.76	419
4.77	450
4.78	477
4.79	480
4.8	457
4.81	432
4.82	442
4.83	420
4.84	425
4.85	445
4.86	442
4.87	448
4.88	429
4.89	428
4.9	454
4.91	438
4.92	417
4.93	426
4.94	423
4.95	402
4.96	404
4.97	432
4.98	436
4.99	401
5	409
5.01	410
5.02	393
5.03	409
5.04	430
5.05	400
5.06	372
5.07	374
5.08	372
5.09	385
5.1	416
5.11	384
5.12	388
5.13	409
5.14	390
5.15	386
5.16	373
5.17	391
5.18	409
5.19	374
5.2	372
5.21	383
5.22	384
5.23	394
5.24	396
5.25	396
5.26	398
5.27	377
5.28	344
5.29	376
5.3	381
5.31	370
5.32	377
5.33	367
5.34	360
5.35	354
5.36	366
5.37	377
5.38	376
5.39	355
5.4	350
5.41	354
5.42	363
5.43	365
5.44	346
5.45	357
5.46	357
5.47	365
5.48	345
5.49	340
5.5	345
5.51	346
5.52	359
5.53	345
5.54	341
5.55	344
5.56	322
5.57	313
5.58	307
5.59	330
5.6	353
5.61	354
5.62	330
5.63	306
5.64	331
5.65	337
5.66	306
5.67	310
5.68	337
5.69	338
5.7	324
5.71	317
5.72	315
5.73	332
5.74	337
5.75	330
5.76	329
5.77	330
5.78	323
5.79	306
5.8	300
5.81	308
5.82	305
5.83	343
5.84	339
5.85	312
5.86	314
5.87	290
5.88	282
5.89	287
5.9	315
5.91	330
5.92	312
5.93	332
5.94	323
5.95	300
5.96	287
5.97	323
5.98	319
5.99	304
6	300
6.01	313
6.02	303
6.03	297
6.04	306
6.05	285
6.06	290
6.07	295
6.08	307
6.09	299
6.1	284
6.11	276
6.12	273
6.13	284
6.14	296
6.15	291
6.16	284
6.17	274
6.18	282
6.19	282
6.2	267
6.21	291
6.22	286
6.23	276
6.24	270
6.25	288
6.26	269
6.27	270
6.28	271
6.29	264
6.3	264
6.31	257
6.32	272
6.33	291
6.34	277
6.35	269
6.36	271
6.37	281
6.38	274
6.39	270
6.4	258
6.41	263
6.42	294
6.43	286
6.44	274
6.45	260
6.46	263
6.47	277
6.48	285
6.49	266
6.5	253
6.51	254
6.52	248
6.53	246
6.54	256
6.55	253
6.56	246
6.57	249
6.58	258
6.59	244
6.6	246
6.61	248
6.62	256
6.63	260
6.64	236
6.65	227
6.66	259
6.67	266
6.68	240
6.69	254
6.7	268
6.71	262
6.72	261
6.73	265
6.74	278
6.75	324
6.76	346
6.77	392
6.78	465
6.79	545
6.8	668
6.81	845
6.82	1056
6.83	1343
6.84	1644
6.85	1940
6.86	2406
6.87	2729
6.88	3041
6.89	3486
6.9	3827
6.91	4044
6.92	4196
6.93	4132
6.94	3988
6.95	3817
6.96	3584
6.97	3273
6.98	2877
6.99	2437
7	2037
7.01	1694
7.02	1343
7.03	1079
7.04	845
7.05	680
7.06	552
7.07	450
7.08	360
7.09	313
7.1	304
7.11	273
7.12	245
7.13	217
7.14	220
7.15	222
7.16	216
7.17	203
7.18	200
7.19	219
7.2	223
7.21	219
7.22	210
7.23	209
7.24	224
7.25	228
7.26	224
7.27	222
7.28	211
7.29	202
7.3	209
7.31	217
7.32	211
7.33	211
7.34	222
7.35	230
7.36	214
7.37	223
7.38	237
7.39	210
7.4	198
7.41	210
7.42	224
7.43	230
7.44	238
7.45	233
7.46	227
7.47	250
7.48	244
7.49	232
7.5	240
7.51	230
7.52	252
7.53	283
7.54	318
7.55	360
7.56	405
7.57	417
7.58	485
7.59	524
7.6	557
7.61	628
7.62	669
7.63	647
7.64	692
7.65	673
7.66	651
7.67	649
7.68	621
7.69	554
7.7	500
7.71	482
7.72	426
7.73	368
7.74	339
7.75	308
7.76	278
7.77	265
7.78	248
7.79	210
7.8	202
7.81	204
7.82	221
7.83	210
7.84	180
7.85	183
7.86	181
7.87	181
7.88	193
7.89	215
7.9	241
7.91	250
7.92	254
7.93	297
7.94	312
7.95	359
7.96	417
7.97	454
7.98	470
7.99	526
8	591
8.01	635
8.02	665
8.03	689
8.04	693
8.05	702
8.06	643
8.07	602
8.08	557
8.09	545
8.1	504
8.11	441
8.12	370
8.13	344
8.14	316
8.15	265
8.16	243
8.17	207
8.18	212
8.19	202
8.2	189
8.21	179
8.22	170
8.23	157
8.24	147
8.25	157
8.26	165
8.27	151
8.28	140
8.29	157
8.3	159
8.31	154
8.32	146
8.33	152
8.34	144
8.35	150
8.36	145
8.37	145
8.38	167
8.39	164
8.4	149
8.41	151
8.42	159
8.43	160
8.44	154
8.45	143
8.46	155
8.47	160
8.48	155
8.49	131
8.5	132
8.51	131
8.52	137
8.53	132
8.54	142
8.55	144
8.56	146
8.57	145
8.58	147
8.59	142
8.6	146
8.61	153
8.62	137
8.63	141
8.64	152
8.65	160
8.66	147
8.67	162
8.68	165
8.69	141
8.7	125
8.71	137
8.72	149
8.73	146
8.74	131
8.75	137
8.76	135
8.77	144
8.78	161
8.79	164
8.8	157
8.81	164
8.82	160
8.83	160
8.84	167
8.85	163
8.86	167
8.87	179
8.88	193
8.89	202
8.9	192
8.91	212
8.92	190
8.93	176
8.94	175
8.95	172
8.96	167
8.97	155
8.98	142
8.99	141
9	140
9.01	152
9.02	153
9.03	140
9.04	124
9.05	125
9.06	124
9.07	139
9.08	134
9.09	128
9.1	142
9.11	127
9.12	139
9.13	138
9.14	127
9.15	116
9.16	113
9.17	125
9.18	128
9.19	129
9.2	123
9.21	126
9.22	134
9.23	127
9.24	124
9.25	129
9.26	128
9.27	140
9.28	138
9.29	133
9.3	123
9.31	132
9.32	122
9.33	106
9.34	110
9.35	121
9.36	107
9.37	107
9.38	111
9.39	113
9.4	114
9.41	116
9.42	113
9.43	109
9.44	115
9.45	108
9.46	109
9.47	107
9.48	110
9.49	112
9.5	115
9.51	119
9.52	115
9.53	104
9.54	107
9.55	115
9.56	110
9.57	112
9.58	106
9.59	101
9.6	112
9.61	97
9.62	92
9.63	98
9.64	92
9.65	91
9.66	108
9.67	111
9.68	119
9.69	116
9.7	104
9.71	97
9.72	93
9.73	94
9.74	95
9.75	96
9.76	103
9.77	103
9.78	105
9.79	112
9.8	106
9.81	109
9.82	102
9.83	99
9.84	101
9.85	93
9.86	95
9.87	104
9.88	106
9.89	98
9.9	96
9.91	100
9.92	111
9.93	96
9.94	83
9.95	91
9.96	90
9.97	101
9.98	96
9.99	93
10	99
10.01	99
10.02	102
10.03	101
10.04	100
10.05	91
10.06	85
10.07	89
10.08	91
10.09	95
10.1	90
10.11	82
10.12	89
10.13	90
#ENDOFDATA :

## Sheet: Fig.2d
-0.1	0
-0.09	1
-0.08	3
-0.07	9
-0.06	31
-0.05	88
-0.04	240
-0.03	500
-0.02	887
-0.01	1333
0	1780
0.01	2014
0.02	1941
0.03	1692
0.04	1474
0.05	1388
0.06	1249
0.07	1086
0.08	863
0.09	652
0.1	492
0.11	381
0.12	356
0.13	374
0.14	419
0.15	415
0.16	391
0.17	396
0.18	427
0.19	504
0.2	703
0.21	1185
0.22	2115
0.23	3455
0.24	5382
0.25	7477
0.26	9136
0.27	9810
0.28	9279
0.29	7669
0.3	5489
0.31	3530
0.32	2045
0.33	1082
0.34	627
0.35	450
0.36	424
0.37	461
0.38	534
0.39	560
0.4	596
0.41	549
0.42	474
0.43	451
0.44	471
0.45	509
0.46	610
0.47	745
0.48	856
0.49	1056
0.5	1383
0.51	1640
0.52	1813
0.53	1906
0.54	1868
0.55	1746
0.56	1604
0.57	1398
0.58	1259
0.59	1128
0.6	990
0.61	1006
0.62	1058
0.63	1200
0.64	1405
0.65	1728
0.66	2012
0.67	2218
0.68	2296
0.69	2358
0.7	2407
0.71	2606
0.72	3085
0.73	3942
0.74	5346
0.75	7196
0.76	8898
0.77	10038
0.78	10434
0.79	9998
0.8	8604
0.81	6823
0.82	5114
0.83	3586
0.84	2581
0.85	1922
0.86	1590
0.87	1556
0.88	1674
0.89	1959
0.9	2372
0.91	2825
0.92	3210
0.93	3497
0.94	3573
0.95	3262
0.96	2805
0.97	2303
0.98	1825
0.99	1389
1	1131
1.01	944
1.02	839
1.03	812
1.04	784
1.05	786
1.06	781
1.07	775
1.08	767
1.09	780
1.1	787
1.11	759
1.12	729
1.13	721
1.14	753
1.15	763
1.16	787
1.17	778
1.18	786
1.19	788
1.2	794
1.21	792
1.22	820
1.23	830
1.24	829
1.25	812
1.26	869
1.27	888
1.28	832
1.29	850
1.3	909
1.31	875
1.32	885
1.33	865
1.34	883
1.35	873
1.36	875
1.37	869
1.38	885
1.39	918
1.4	882
1.41	935
1.42	1008
1.43	1066
1.44	1222
1.45	1333
1.46	1451
1.47	1588
1.48	1688
1.49	1708
1.5	1746
1.51	1696
1.52	1630
1.53	1477
1.54	1355
1.55	1269
1.56	1154
1.57	1057
1.58	989
1.59	934
1.6	904
1.61	865
1.62	807
1.63	806
1.64	810
1.65	837
1.66	854
1.67	837
1.68	837
1.69	818
1.7	839
1.71	866
1.72	871
1.73	899
1.74	913
1.75	881
1.76	854
1.77	848
1.78	830
1.79	833
1.8	836
1.81	870
1.82	837
1.83	787
1.84	798
1.85	818
1.86	819
1.87	802
1.88	780
1.89	777
1.9	783
1.91	788
1.92	793
1.93	796
1.94	772
1.95	806
1.96	822
1.97	820
1.98	803
1.99	812
2	814
2.01	820
2.02	836
2.03	832
2.04	792
2.05	780
2.06	805
2.07	813
2.08	819
2.09	842
2.1	849
2.11	811
2.12	795
2.13	786
2.14	787
2.15	827
2.16	856
2.17	909
2.18	1008
2.19	1189
2.2	1486
2.21	2018
2.22	2822
2.23	4170
2.24	6112
2.25	8817
2.26	12101
2.27	16068
2.28	20181
2.29	23654
2.3	26152
2.31	27655
2.32	27241
2.33	24987
2.34	21690
2.35	17719
2.36	13712
2.37	10160
2.38	7308
2.39	5095
2.4	3592
2.41	2779
2.42	2387
2.43	2229
2.44	2242
2.45	2340
2.46	2438
2.47	2532
2.48	2439
2.49	2230
2.5	2053
2.51	1842
2.52	1527
2.53	1268
2.54	1130
2.55	1034
2.56	945
2.57	1001
2.58	1068
2.59	1140
2.6	1223
2.61	1324
2.62	1389
2.63	1364
2.64	1324
2.65	1226
2.66	1183
2.67	1031
2.68	887
2.69	797
2.7	717
2.71	654
2.72	609
2.73	582
2.74	561
2.75	561
2.76	565
2.77	582
2.78	594
2.79	589
2.8	579
2.81	607
2.82	615
2.83	593
2.84	569
2.85	560
2.86	542
2.87	528
2.88	520
2.89	539
2.9	533
2.91	513
2.92	522
2.93	508
2.94	524
2.95	547
2.96	524
2.97	478
2.98	484
2.99	502
3	523
3.01	501
3.02	488
3.03	516
3.04	512
3.05	516
3.06	533
3.07	522
3.08	531
3.09	544
3.1	525
3.11	518
3.12	495
3.13	490
3.14	514
3.15	495
3.16	487
3.17	490
3.18	492
3.19	477
3.2	483
3.21	489
3.22	506
3.23	510
3.24	501
3.25	496
3.26	492
3.27	505
3.28	499
3.29	537
3.3	550
3.31	519
3.32	527
3.33	543
3.34	523
3.35	531
3.36	508
3.37	492
3.38	442
3.39	461
3.4	468
3.41	464
3.42	449
3.43	463
3.44	434
3.45	457
3.46	451
3.47	438
3.48	424
3.49	424
3.5	421
3.51	425
3.52	448
3.53	442
3.54	423
3.55	420
3.56	417
3.57	419
3.58	416
3.59	425
3.6	419
3.61	405
3.62	420
3.63	429
3.64	429
3.65	425
3.66	409
3.67	421
3.68	435
3.69	423
3.7	421
3.71	414
3.72	385
3.73	392
3.74	398
3.75	378
3.76	401
3.77	410
3.78	401
3.79	389
3.8	362
3.81	389
3.82	428
3.83	423
3.84	380
3.85	386
3.86	395
3.87	366
3.88	374
3.89	383
3.9	393
3.91	381
3.92	359
3.93	352
3.94	386
3.95	416
3.96	392
3.97	369
3.98	383
3.99	394
4	365
4.01	363
4.02	350
4.03	352
4.04	345
4.05	349
4.06	365
4.07	357
4.08	338
4.09	341
4.1	357
4.11	348
4.12	354
4.13	375
4.14	360
4.15	353
4.16	326
4.17	336
4.18	345
4.19	385
4.2	386
4.21	355
4.22	374
4.23	359
4.24	351
4.25	361
4.26	349
4.27	346
4.28	345
4.29	336
4.3	337
4.31	343
4.32	348
4.33	342
4.34	338
4.35	344
4.36	335
4.37	322
4.38	326
4.39	335
4.4	346
4.41	331
4.42	329
4.43	331
4.44	317
4.45	325
4.46	325
4.47	330
4.48	320
4.49	332
4.5	338
4.51	319
4.52	320
4.53	326
4.54	346
4.55	342
4.56	333
4.57	336
4.58	354
4.59	349
4.6	344
4.61	353
4.62	356
4.63	338
4.64	332
4.65	361
4.66	353
4.67	342
4.68	320
4.69	312
4.7	321
4.71	323
4.72	310
4.73	297
4.74	308
4.75	312
4.76	337
4.77	307
4.78	283
4.79	292
4.8	281
4.81	297
4.82	281
4.83	267
4.84	290
4.85	304
4.86	293
4.87	278
4.88	264
4.89	261
4.9	251
4.91	289
4.92	300
4.93	269
4.94	284
4.95	293
4.96	272
4.97	265
4.98	271
4.99	270
5	286
5.01	296
5.02	278
5.03	268
5.04	282
5.05	286
5.06	271
5.07	258
5.08	264
5.09	257
5.1	266
5.11	270
5.12	263
5.13	272
5.14	277
5.15	281
5.16	292
5.17	261
5.18	250
5.19	258
5.2	273
5.21	256
5.22	246
5.23	257
5.24	257
5.25	240
5.26	257
5.27	250
5.28	237
5.29	249
5.3	251
5.31	253
5.32	266
5.33	257
5.34	242
5.35	246
5.36	244
5.37	234
5.38	238
5.39	242
5.4	245
5.41	245
5.42	246
5.43	250
5.44	254
5.45	243
5.46	233
5.47	229
5.48	225
5.49	235
5.5	244
5.51	224
5.52	230
5.53	219
5.54	220
5.55	230
5.56	219
5.57	239
5.58	248
5.59	225
5.6	224
5.61	246
5.62	240
5.63	232
5.64	236
5.65	234
5.66	214
5.67	233
5.68	259
5.69	246
5.7	210
5.71	201
5.72	225
5.73	233
5.74	221
5.75	210
5.76	225
5.77	233
5.78	214
5.79	210
5.8	212
5.81	216
5.82	208
5.83	203
5.84	204
5.85	210
5.86	206
5.87	227
5.88	224
5.89	194
5.9	194
5.91	199
5.92	203
5.93	209
5.94	217
5.95	216
5.96	206
5.97	210
5.98	208
5.99	206
6	209
6.01	201
6.02	173
6.03	175
6.04	213
6.05	210
6.06	210
6.07	198
6.08	198
6.09	193
6.1	199
6.11	207
6.12	203
6.13	210
6.14	213
6.15	181
6.16	198
6.17	214
6.18	189
6.19	195
6.2	207
6.21	204
6.22	189
6.23	179
6.24	192
6.25	199
6.26	203
6.27	206
6.28	185
6.29	169
6.3	196
6.31	193
6.32	183
6.33	188
6.34	189
6.35	189
6.36	178
6.37	181
6.38	192
6.39	199
6.4	192
6.41	194
6.42	194
6.43	182
6.44	178
6.45	180
6.46	171
6.47	183
6.48	181
6.49	178
6.5	188
6.51	189
6.52	179
6.53	178
6.54	188
6.55	174
6.56	157
6.57	162
6.58	175
6.59	173
6.6	182
6.61	186
6.62	179
6.63	185
6.64	195
6.65	185
6.66	180
6.67	169
6.68	167
6.69	178
6.7	174
6.71	175
6.72	179
6.73	188
6.74	211
6.75	239
6.76	243
6.77	280
6.78	357
6.79	438
6.8	561
6.81	745
6.82	939
6.83	1147
6.84	1471
6.85	1852
6.86	2178
6.87	2516
6.88	2895
6.89	3245
6.9	3469
6.91	3712
6.92	3832
6.93	3797
6.94	3767
6.95	3582
6.96	3301
6.97	2984
6.98	2634
6.99	2205
7	1838
7.01	1549
7.02	1248
7.03	973
7.04	740
7.05	573
7.06	469
7.07	363
7.08	285
7.09	250
7.1	208
7.11	188
7.12	182
7.13	157
7.14	155
7.15	162
7.16	171
7.17	168
7.18	159
7.19	159
7.2	164
7.21	162
7.22	159
7.23	149
7.24	146
7.25	146
7.26	152
7.27	150
7.28	151
7.29	169
7.3	153
7.31	143
7.32	136
7.33	151
7.34	157
7.35	143
7.36	159
7.37	155
7.38	163
7.39	156
7.4	157
7.41	154
7.42	165
7.43	180
7.44	170
7.45	183
7.46	199
7.47	189
7.48	183
7.49	201
7.5	214
7.51	224
7.52	243
7.53	253
7.54	267
7.55	316
7.56	346
7.57	378
7.58	410
7.59	436
7.6	492
7.61	541
7.62	575
7.63	568
7.64	611
7.65	650
7.66	607
7.67	552
7.68	536
7.69	513
7.7	490
7.71	422
7.72	369
7.73	306
7.74	270
7.75	243
7.76	206
7.77	195
7.78	170
7.79	152
7.8	145
7.81	153
7.82	132
7.83	127
7.84	133
7.85	135
7.86	140
7.87	156
7.88	150
7.89	156
7.9	172
7.91	179
7.92	166
7.93	206
7.94	242
7.95	282
7.96	312
7.97	338
7.98	373
7.99	410
8	473
8.01	495
8.02	509
8.03	513
8.04	505
8.05	497
8.06	494
8.07	486
8.08	431
8.09	387
8.1	348
8.11	350
8.12	306
8.13	270
8.14	238
8.15	212
8.16	197
8.17	165
8.18	138
8.19	141
8.2	132
8.21	123
8.22	107
8.23	113
8.24	116
8.25	112
8.26	106
8.27	111
8.28	117
8.29	124
8.3	120
8.31	118
8.32	116
8.33	110
8.34	102
8.35	88
8.36	93
8.37	97
8.38	93
8.39	101
8.4	109
8.41	112
8.42	117
8.43	104
8.44	101
8.45	97
8.46	95
8.47	93
8.48	93
8.49	98
8.5	100
8.51	88
8.52	86
8.53	101
8.54	114
8.55	106
8.56	91
8.57	100
8.58	105
8.59	109
8.6	104
8.61	93
8.62	95
8.63	82
8.64	100
8.65	112
8.66	106
8.67	103
8.68	95
8.69	96
8.7	106
8.71	100
8.72	95
8.73	101
8.74	104
8.75	106
8.76	100
8.77	115
8.78	99
8.79	118
8.8	126
8.81	114
8.82	109
8.83	127
8.84	130
8.85	123
8.86	138
8.87	128
8.88	136
8.89	144
8.9	139
8.91	143
8.92	150
8.93	145
8.94	145
8.95	118
8.96	113
8.97	126
8.98	130
8.99	115
9	104
9.01	102
9.02	92
9.03	90
9.04	89
9.05	76
9.06	84
9.07	91
9.08	85
9.09	78
9.1	74
9.11	86
9.12	92
9.13	93
9.14	90
9.15	90
9.16	86
9.17	87
9.18	97
9.19	107
9.2	106
9.21	100
9.22	101
9.23	104
9.24	96
9.25	91
9.26	89
9.27	85
9.28	90
9.29	86
9.3	74
9.31	81
9.32	88
9.33	77
9.34	70
9.35	85
9.36	85
9.37	79
9.38	76
9.39	81
9.4	85
9.41	72
9.42	68
9.43	80
9.44	88
9.45	79
9.46	79
9.47	77
9.48	77
9.49	76
9.5	81
9.51	81
9.52	88
9.53	89
9.54	85
9.55	65
9.56	64
9.57	81
9.58	81
9.59	79
9.6	71
9.61	67
9.62	72
9.63	69
9.64	70
9.65	80
9.66	80
9.67	63
9.68	77
9.69	82
9.7	66
9.71	71
9.72	77
9.73	71
9.74	68
9.75	76
9.76	72
9.77	70
9.78	74
9.79	71
9.8	68
9.81	69
9.82	70
9.83	66
9.84	67
9.85	73
9.86	72
9.87	68
9.88	66
9.89	61
9.9	70
9.91	72
9.92	73
9.93	70
9.94	62
9.95	67
9.96	70
9.97	69
9.98	78
9.99	76
10	75
10.01	80
10.02	66
10.03	54
10.04	68
10.05	68
10.06	63
10.07	59
10.08	57
10.09	64
10.1	69
10.11	69
10.12	69
10.13	62
#ENDOFDATA :

## Sheet: Fig.2e
CEG-6											CEG-4											CEG-2
5	6060	5963.32	96.6753	-153.325	26.5455	190.648	2200	16.141	1300		5	5913.33	5818.66	94.6743	-155.326	26.5966	256.791	2200	16.1614	1300		5	5746.67	6039.07	-292.396	-6542.4	26.5374	799.185	-1000	16.2009	-3500
5.02	5893.33	5963.16	-69.8267	-319.827	42.2603	17.7796	2200	26.5067	1300		5.02	5795	5820.58	-25.5801	-275.58	42.329	23.9222	2200	26.5407	1300		5.02	6061.67	6019.99	41.6826	-6208.32	42.3422	74.1133	-1000	26.6063	-3500
5.04	6040	5962.35	77.6509	-172.349	44.4598	97.3454	2200	31.1891	1300		5.04	5813.33	5821.76	-8.42969	-258.43	44.5339	130.998	2200	31.2294	1300		5.04	5910	6001.22	-91.2197	-6341.22	44.5372	406.196	-1000	31.3071	-3500
5.06	5873.33	5960.92	-87.5908	-337.591	50.604	25.2501	2200	32.6138	1300		5.06	5863.33	5822.22	41.1079	-208.892	50.6933	33.9918	2200	32.656	1300		5.06	5838.33	5982.76	-144.426	-6394.43	50.6706	105.613	-1000	32.7375	-3500
5.08	5991.67	5958.89	32.7778	-217.222	54.6677	57.7901	2200	37.8366	1300		5.08	6005	5821.99	183.01	-66.9898	54.7795	77.9025	2200	37.886	1300		5.08	5868.33	5964.59	-96.2588	-6346.26	54.6498	243.704	-1000	37.9815	-3500
5.1	6135	5956.29	178.711	-71.2886	59.8079	54.8405	2200	41.3798	1300		5.1	5708.33	5821.09	-112.762	-362.762	59.9207	73.854	2200	41.4343	1300		5.1	6013.33	5946.71	66.6152	-6183.38	59.8622	229.907	-1000	41.5395	-3500
5.12	5963.33	5953.13	10.1987	-239.801	71.4329	13.0141	2200	46.7923	1300		5.12	5756.67	5819.55	-62.8833	-312.883	71.5779	17.5304	2200	46.8547	1300		5.12	5938.33	5929.13	9.20361	-6240.8	71.4757	54.6367	-1000	46.9752	-3500
5.14	5918.33	5949.44	-31.1089	-281.109	77.2738	91.4929	2200	49.8173	1300		5.14	5740	5817.39	-77.3916	-327.392	77.4159	123.102	2200	49.8844	1300		5.14	5848.33	5911.82	-63.4853	-6313.49	77.4433	381.429	-1000	50.0138	-3500
5.16	5870	5945.23	-75.2305	-325.23	83.4038	161.139	2200	49.8173	1300		5.16	5551.67	5814.64	-262.967	-512.967	83.5663	216.855	2200	49.8844	1300		5.16	5818.33	5894.78	-76.4507	-6326.45	83.5666	672.588	-1000	50.0138	-3500
5.18	5793.33	5940.53	-147.197	-397.197	85.3414	29.0787	2200	54.5827	1300		5.18	6165	5811.31	353.692	103.692	85.5309	39.1738	2200	54.6572	1300		5.18	5750	5878.01	-128.01	-6378.01	85.3739	122.132	-1000	54.8009	-3500
5.2	5888.33	5935.35	-47.0151	-297.015	87.0643	24.9604	2200	57.309	1300		5.2	5861.67	5807.43	54.2407	-195.759	87.27	33.642	2200	57.3879	1300		5.2	5830	5861.5	-31.4995	-6281.5	87.0315	105.14	-1000	57.5401	-3500
5.22	5833.33	5929.71	-96.3794	-346.379	--	--	2200	58.1991	1300		5.22	5845	5803.02	41.9805	-208.02	--	--	2200	58.2795	1300		5.22	5740	5845.25	-105.247	-6355.25	--	--	-1000	58.4346	-3500
5.24	5955	5923.63	31.3667	-218.633	--	--	2200	61.6791	1300		5.24	5796.67	5798.1	-1.43359	-251.434	--	--	2200	61.7653	1300		5.24	5835	5829.24	5.75586	-6244.24	--	--	-1000	61.9317	-3500
5.26	5956.67	5917.13	39.5356	-210.464	--	--	2200	64.2153	1300		5.26	5691.67	5792.7	-101.031	-351.031	--	--	2200	64.306	1300		5.26	5706.67	5813.48	-106.815	-6356.81	--	--	-1000	64.4808	-3500
5.28	5971.67	5910.23	61.4375	-188.562	--	--	2200	65.0485	1300		5.28	5771.67	5786.83	-15.1606	-265.161	--	--	2200	65.1406	1300		5.28	5751.67	5797.97	-46.2974	-6296.3	--	--	-1000	65.3183	-3500
5.3	5921.67	5902.94	18.727	-231.273	--	--	2200	68.3281	1300		5.3	5835	5780.51	54.4873	-195.513	--	--	2200	68.4261	1300		5.3	5750	5782.68	-32.6812	-6282.68	--	--	-1000	68.6153	-3500
5.32	5960	5895.28	64.7168	-185.283	--	--	2200	70.739	1300		5.32	5756.67	5773.77	-17.0952	-267.095	--	--	2200	70.8415	1300		5.32	5765	5767.62	-2.62354	-6252.62	--	--	-1000	71.0394	-3500
5.34	5880	5887.27	-7.26904	-257.269	--	--	2200	70.739	1300		5.34	5851.67	5766.61	85.0596	-164.94	--	--	2200	70.8415	1300		5.34	5683.33	5752.79	-69.4609	-6319.46	--	--	-1000	71.0394	-3500
5.36	6106.67	5878.92	227.752	-22.2476	--	--	2200	74.6822	1300		5.36	5761.67	5759.06	2.60498	-247.395	--	--	2200	74.7924	1300		5.36	5551.67	5738.18	-186.507	-6436.51	--	--	-1000	75.0051	-3500
5.38	5971.67	5870.24	101.428	-148.572	--	--	2200	77.0116	1300		5.38	5721.67	5751.15	-29.4766	-279.477	--	--	2200	77.1265	1300		5.38	5708.33	5723.78	-15.4463	-6265.45	--	--	-1000	77.3484	-3500
5.4	5761.67	5861.26	-99.5894	-349.589	--	--	2200	77.0116	1300		5.4	5646.67	5742.87	-96.2012	-346.201	--	--	2200	77.1265	1300		5.4	5558.33	5709.59	-151.255	-6401.26	--	--	-1000	77.3484	-3500
5.42	5623.33	5851.99	-228.655	-478.655	--	--	2200	80.8479	1300		5.42	5761.67	5734.26	27.4116	-222.588	--	--	2200	80.971	1300		5.42	5695	5695.6	-0.59961	-6250.6	--	--	-1000	81.2086	-3500
5.44	5578.33	5842.43	-264.1	-514.1	--	--	2200	83.1289	1300		5.44	5683.33	5725.32	-41.9893	-291.989	--	--	2200	83.257	1300		5.44	5625	5681.81	-56.812	-6306.81	--	--	-1000	83.5044	-3500
5.46	5715	5832.61	-117.611	-367.611	--	--	2200	83.8866	1300		5.46	5806.67	5716.08	90.5918	-159.408	--	--	2200	84.0165	1300		5.46	5555	5668.22	-113.221	-6363.22	--	--	-1000	84.2671	-3500
5.48	5853.33	5822.54	30.79	-219.21	--	--	2200	86.9081	1300		5.48	5665	5706.55	-41.5464	-291.546	--	--	2200	87.045	1300		5.48	5650	5654.82	-4.82129	-6254.82	--	--	-1000	87.3094	-3500
5.5	5861.67	5812.23	49.4375	-200.562	--	--	2200	86.9081	1300		5.5	5780	5696.74	83.2602	-166.74	--	--	2200	87.045	1300		5.5	5626.67	5641.61	-14.9375	-6264.94	--	--	-1000	87.3094	-3500
5.52	5855	5801.7	53.2993	-196.701	--	--	2200	89.1682	1300		5.52	5655	5686.67	-31.6709	-281.671	--	--	2200	89.3106	1300		5.52	5675	5628.58	46.4228	-6203.58	--	--	-1000	89.5856	-3500
5.54	5913.33	5790.96	122.374	-127.626	--	--	2200	89.1682	1300		5.54	5581.67	5676.36	-94.688	-344.688	--	--	2200	89.3106	1300		5.54	5748.33	5615.73	132.604	-6117.4	--	--	-1000	89.5856	-3500
5.56	5838.33	5780.01	58.3159	-191.684	--	--	2200	89.921	1300		5.56	5605	5665.81	-60.8125	-310.812	--	--	2200	90.0653	1300		5.56	5715	5603.05	111.952	-6138.05	--	--	-1000	90.344	-3500
5.58	5820	5768.88	51.1196	-198.88	--	--	2200				5.58	5666.67	5655.05	11.6211	-238.379	--	--	2200				5.58	5493.33	5590.54	-97.2095	-6347.21	--	--	-1000
5.6	5823.33	5757.57	65.7568	-184.243	--	--	2200				5.6	5760	5644.08	115.918	-134.082	--	--	2200				5.6	5456.67	5578.2	-121.53	-6371.53	--	--	-1000
5.62	5738.33	5746.1	-7.77197	-257.772	--	--	2200				5.62	5595	5632.92	-37.9214	-287.921	--	--	2200				5.62	5490	5566.02	-76.021	-6326.02	--	--	-1000
5.64	5701.67	5734.48	-32.8076	-282.808	--	--	2200				5.64	5821.67	5621.58	200.086	-49.9141	--	--	2200				5.64	5658.33	5554	104.326	-6145.67	--	--	-1000
5.66	5728.33	5722.71	5.61816	-244.382	--	--	2200				5.66	5886.67	5610.08	276.589	26.5894	--	--	2200				5.66	5596.67	5542.14	54.5273	-6195.47	--	--	-1000
5.68	5785	5710.81	74.1875	-175.812	--	--	2200				5.68	5653.33	5598.42	54.9087	-195.091	--	--	2200				5.68	5535	5530.43	4.56787	-6245.43	--	--	-1000
5.7	5766.67	5698.79	67.8809	-182.119	--	--	2200				5.7	5838.33	5586.62	251.711	1.71094	--	--	2200				5.7	5718.33	5518.87	199.459	-6050.54	--	--	-1000
5.72	5733.33	5686.66	46.6709	-203.329	--	--	2200				5.72	5806.67	5574.69	231.983	-18.0166	--	--	2200				5.72	5501.67	5507.45	-5.78369	-6255.78	--	--	-1000
5.74	5680	5674.42	5.57568	-244.424	--	--	2200				5.74	5675	5562.63	112.367	-137.633	--	--	2200				5.74	5603.33	5496.18	107.15	-6142.85	--	--	-1000
5.76	5605	5662.1	-57.0967	-307.097	--	--	2200				5.76	5545	5550.47	-5.46973	-255.47	--	--	2200				5.76	5476.67	5485.04	-8.37305	-6258.37	--	--	-1000
5.78	5776.67	5649.69	126.982	-123.018	--	--	2200				5.78	5651.67	5538.21	113.464	-136.536	--	--	2200				5.78	5625	5474.04	150.955	-6099.04	--	--	-1000
5.8	5656.67	5637.2	19.4678	-230.532	--	--	2200				5.8	5538.33	5525.85	12.4766	-237.523	--	--	2200				5.8	5481.67	5463.18	18.4922	-6231.51	--	--	-1000
5.82	5693.33	5624.65	68.6802	-181.32	--	--	2200				5.82	5503.33	5513.42	-10.0908	-260.091	--	--	2200				5.82	5283.33	5452.44	-169.11	-6419.11	--	--	-1000
5.84	5690	5612.04	77.957	-172.043	--	--	2200				5.84	5566.67	5500.92	65.751	-184.249	--	--	2200				5.84	5395	5441.83	-46.8276	-6296.83	--	--	-1000
5.86	5528.33	5599.38	-71.0542	-321.054	--	--	2200				5.86	5395	5488.35	-93.3545	-343.354	--	--	2200				5.86	5465	5431.34	33.6597	-6216.34	--	--	-1000
5.88	5641.67	5586.69	54.9824	-195.018	--	--	2200				5.88	5691.67	5475.74	215.93	-34.0703	--	--	2200				5.88	5436.67	5420.97	15.6953	-6234.3	--	--	-1000
5.9	5540	5573.96	-33.957	-283.957	--	--	2200				5.9	5483.33	5463.08	20.2476	-229.752	--	--	2200				5.9	5520	5410.73	109.273	-6140.73	--	--	-1000
5.92	5638.33	5561.2	77.1323	-172.868	--	--	2200				5.92	5600	5450.39	149.612	-100.388	--	--	2200				5.92	5503.33	5400.59	102.735	-6147.26	--	--	-1000
5.94	5591.67	5548.42	43.2515	-206.749	--	--	2200				5.94	5276.67	5437.66	-160.995	-410.995	--	--	2200				5.94	5288.33	5390.57	-102.244	-6352.24	--	--	-1000
5.96	5640	5535.63	104.369	-145.631	--	--	2200				5.96	5266.67	5424.93	-158.255	-408.255	--	--	2200				5.96	5411.67	5380.66	31.0064	-6218.99	--	--	-1000
5.98	5546.67	5522.84	23.8335	-226.167	--	--	2200				5.98	5285	5412.17	-127.174	-377.174	--	--	2200				5.98	5413.33	5370.86	42.4673	-6207.53	--	--	-1000
6	5638.33	5510.05	128.284	-121.716	--	--	2200				6	5176.67	5399.42	-222.75	-472.75	--	--	2200				6	5363.33	5361.17	2.16357	-6247.84	--	--	-1000
6.02	5423.33	5497.26	-73.9307	-323.931	--	--	2200				6.02	5176.67	5386.66	-209.994	-459.994	--	--	2200				6.02	5465	5351.57	113.427	-6136.57	--	--	-1000
6.04	5375	5484.49	-109.491	-359.491	--	--	2200				6.04	5360	5373.92	-13.9219	-263.922	--	--	2200				6.04	5505	5342.08	162.921	-6087.08	--	--	-1000
6.06	5316.67	5471.74	-155.072	-405.072	--	--	2200				6.06	5263.33	5361.2	-97.8662	-347.866	--	--	2200				6.06	5386.67	5332.69	53.9839	-6196.02	--	--	-1000
6.08	5363.33	5459.02	-95.688	-345.688	--	--	2200				6.08	5275	5348.49	-73.4893	-323.489	--	--	2200				6.08	5435	5323.39	111.614	-6138.39	--	--	-1000
6.1	5416.67	5446.33	-29.6577	-279.658	--	--	2200				6.1	5208.33	5335.82	-127.486	-377.486	--	--	2200				6.1	5376.67	5314.18	62.4883	-6187.51	--	--	-1000
6.12	5376.67	5433.67	-56.9985	-306.999	--	--	2200				6.12	5196.67	5323.18	-126.508	-376.508	--	--	2200				6.12	5323.33	5305.07	18.2602	-6231.74	--	--	-1000
6.14	5396.67	5421.05	-24.3848	-274.385	--	--	2200				6.14	4978.33	5310.58	-332.247	-582.247	--	--	2200				6.14	5516.67	5296.05	220.622	-6029.38	--	--	-1000
6.16	5376.67	5408.49	-31.8164	-281.816	--	--	2200				6.16	5113.33	5298.03	-184.696	-434.696	--	--	2200				6.16	5318.33	5287.11	31.2173	-6218.78	--	--	-1000
6.18	5263.33	5395.97	-132.641	-382.641	--	--	2200				6.18	5226.67	5285.52	-58.855	-308.855	--	--	2200				6.18	5398.33	5278.26	120.067	-6129.93	--	--	-1000
6.2	5373.33	5383.51	-10.1792	-260.179	--	--	2200				6.2	5121.67	5273.08	-151.409	-401.409	--	--	2200				6.2	5343.33	5269.5	73.833	-6176.17	--	--	-1000
6.22	5450	5371.11	78.8877	-171.112	--	--	2200				6.22	5061.67	5260.7	-199.026	-449.026	--	--	2200				6.22	5335	5260.81	74.1856	-6175.81	--	--	-1000
6.24	5535	5358.78	176.221	-73.7788	--	--	2200				6.24	5353.33	5248.38	104.949	-145.051	--	--	2200				6.24	5370	5252.21	117.787	-6132.21	--	--	-1000
6.26	5261.67	5346.51	-84.8447	-334.845	--	--	2200				6.26	5036.67	5236.14	-199.467	-449.467	--	--	2200				6.26	5203.33	5243.69	-40.3584	-6290.36	--	--	-1000
6.28	5291.67	5334.32	-42.6538	-292.654	--	--	2200				6.28	5293.33	5223.97	69.3628	-180.637	--	--	2200				6.28	5315	5235.24	79.7588	-6170.24	--	--	-1000
6.3	5231.67	5322.21	-90.5386	-340.539	--	--	2200				6.3	5111.67	5211.88	-100.208	-350.208	--	--	2200				6.3	5273.33	5226.87	46.4624	-6203.54	--	--	-1000
6.32	5375	5310.18	64.8223	-185.178	--	--	2200				6.32	5248.33	5199.87	48.46	-201.54	--	--	2200				6.32	5061.67	5218.57	-156.897	-6406.9	--	--	-1000
6.34	5193.33	5298.23	-104.902	-354.902	--	--	2200				6.34	5058.33	5187.95	-129.623	-379.623	--	--	2200				6.34	5355	5210.34	144.658	-6105.34	--	--	-1000
6.36	5135	5286.37	-151.372	-401.372	--	--	2200				6.36	5060	5176.13	-116.127	-366.127	--	--	2200				6.36	5301.67	5202.18	99.4853	-6150.51	--	--	-1000
6.38	5206.67	5274.6	-67.9326	-317.933	--	--	2200				6.38	5181.67	5164.4	17.2749	-232.725	--	--	2200				6.38	5156.67	5194.1	-37.4273	-6287.43	--	--	-1000
6.4	5088.33	5262.93	-174.601	-424.601	--	--	2200				6.4	5001.67	5152.76	-151.092	-401.092	--	--	2200				6.4	5280	5186.08	93.9214	-6156.08	--	--	-1000
6.42	5155	5251.35	-96.3545	-346.354	--	--	2200				6.42	5160	5141.23	18.7705	-231.229	--	--	2200				6.42	5255	5178.12	76.8774	-6173.12	--	--	-1000
6.44	5125	5239.88	-114.876	-364.876	--	--	2200				6.44	4923.33	5129.8	-206.472	-456.472	--	--	2200				6.44	5298.33	5170.23	128.097	-6121.9	--	--	-1000
6.46	5211.67	5228.5	-16.8345	-266.834	--	--	2200				6.46	4961.67	5118.48	-156.812	-406.812	--	--	2200				6.46	5271.67	5162.41	109.265	-6140.74	--	--	-1000
6.48	5160	5217.24	-57.2363	-307.236	--	--	2200				6.48	5111.67	5107.27	4.39697	-245.603	--	--	2200				6.48	5288.33	5154.64	133.688	-6116.31	--	--	-1000
6.5	5135	5206.08	-71.0772	-321.077	--	--	2200				6.5	5113.33	5096.18	17.1543	-232.846	--	--	2200				6.5	5150	5146.94	3.0625	-6246.94	--	--	-1000
6.52	5236.67	5195.03	41.6421	-208.358	--	--	2200				6.52	5083.33	5085.2	-1.86523	-251.865	--	--	2200				6.52	5051.67	5139.29	-87.6231	-6337.62	--	--	-1000
6.54	5181.67	5184.09	-2.42236	-252.422	--	--	2200				6.54	5078.33	5074.33	3.99707	-246.003	--	--	2200				6.54	5111.67	5131.71	-20.0376	-6270.04	--	--	-1000
6.56	5015	5173.27	-158.27	-408.27	--	--	2200				6.56	5143.33	5063.59	79.7398	-170.26	--	--	2200				6.56	4985	5124.18	-139.177	-6389.18	--	--	-1000
6.58	5051.67	5162.56	-110.894	-360.894	--	--	2200				6.58	4958.33	5052.97	-94.6387	-344.639	--	--	2200				6.58	5340	5116.7	223.297	-6026.7	--	--	-1000
6.6	5160	5151.98	8.02295	-241.977	--	--	2200				6.6	5153.33	5042.47	110.856	-139.144	--	--	2200				6.6	5123.33	5109.28	14.0469	-6235.95	--	--	-1000
6.62	5095	5141.51	-46.5117	-296.512	--	--	2200				6.62	5113.33	5032.1	81.2251	-168.775	--	--	2200				6.62	5288.33	5101.92	186.412	-6063.59	--	--	-1000
6.64	5325	5131.17	193.832	-56.168	--	--	2200				6.64	4993.33	5021.86	-28.5347	-278.535	--	--	2200				6.64	5316.67	5094.61	222.064	-6027.94	--	--	-1000
6.66	4953.33	5120.95	-167.617	-417.617	--	--	2200				6.66	4811.67	5011.75	-200.083	-450.084	--	--	2200				6.66	5375	5087.35	287.655	-5962.35	--	--	-1000
6.68	5158.33	5110.85	47.478	-202.522	--	--	2200				6.68	5066.67	5001.77	64.8975	-185.103	--	--	2200				6.68	5168.33	5080.14	88.1943	-6161.81	--	--	-1000
6.7	5125	5100.88	24.1191	-225.881	--	--	2200				6.7	4900	4991.93	-91.9253	-341.925	--	--	2200				6.7	5145	5072.97	72.0278	-6177.97	--	--	-1000
6.72	5003.33	5091.04	-87.7109	-337.711	--	--	2200				6.72	4960	4982.21	-22.2124	-272.212	--	--	2200				6.72	5080	5065.86	14.1382	-6235.86	--	--	-1000
6.74	5091.67	5081.33	10.3413	-239.659	--	--	2200				6.74	4910	4972.63	-62.6343	-312.634	--	--	2200				6.74	5251.67	5058.8	192.871	-6057.13	--	--	-1000
6.76	5161.67	5071.75	89.9243	-160.076	--	--	2200				6.76	5038.33	4963.19	75.1377	-174.862	--	--	2200				6.76	5196.67	5051.78	144.887	-6105.11	--	--	-1000
6.78	5093.33	5062.29	31.0361	-218.964	--	--	2200				6.78	5021.67	4953.89	67.7812	-182.219	--	--	2200				6.78	5151.67	5044.81	106.859	-6143.14	--	--	-1000
6.8	5203.33	5052.97	150.357	-99.6431	--	--	2200				6.8	5000	4944.72	55.2773	-194.723	--	--	2200				6.8	5298.33	5037.89	260.443	-5989.56	--	--	-1000
6.82	4985	5043.79	-58.7861	-308.786	--	--	2200				6.82	4983.33	4935.7	47.6338	-202.366	--	--	2200				6.82	5296.67	5031.01	265.664	-5984.34	--	--	-1000
6.84	5036.67	5034.73	1.93848	-248.062	--	--	2200				6.84	5103.33	4926.81	176.519	-73.4814	--	--	2200				6.84	5338.33	5024.17	314.161	-5935.84	--	--	-1000
6.86	5206.67	5025.81	180.858	-69.1421	--	--	2200				6.86	5056.67	4918.07	138.604	-111.396	--	--	2200				6.86	5036.67	5017.38	19.2944	-6230.71	--	--	-1000
6.88	5153.33	5017.03	136.303	-113.697	--	--	2200				6.88	4928.33	4909.46	18.8686	-231.131	--	--	2200				6.88	5256.67	5010.62	246.045	-6003.96	--	--	-1000
6.9	4995	5008.38	-13.376	-263.376	--	--	2200				6.9	5025	4901	124.001	-125.999	--	--	2200				6.9	5263.33	5003.92	259.414	-5990.59	--	--	-1000
6.92	5018.33	4999.86	18.4688	-231.531	--	--	2200				6.92	4995	4892.68	102.321	-147.679	--	--	2200				6.92	5260	4997.25	262.752	-5987.25	--	--	-1000
6.94	4930	4991.48	-61.4834	-311.483	--	--	2200				6.94	4816.67	4884.5	-67.832	-317.832	--	--	2200				6.94	5056.67	4990.62	66.0498	-6183.95	--	--	-1000
6.96	5040	4983.24	56.7602	-193.24	--	--	2200				6.96	5005	4876.47	128.534	-121.466	--	--	2200				6.96	5046.67	4984.03	62.6372	-6187.36	--	--	-1000
6.98	4948.33	4975.13	-26.8032	-276.803	--	--	2200				6.98	4835	4868.57	-33.5747	-283.575	--	--	2200				6.98	5253.33	4977.48	275.846	-5974.15	--	--	-1000
7	5020	4967.17	52.8345	-197.166	--	--	2200				7	4833.33	4860.83	-27.498	-277.498	--	--	2200				7	5176.67	4970.97	205.697	-6044.3	--	--	-1000
7.02	5050	4959.33	90.6694	-159.331	--	--	2200				7.02	4900	4853.22	46.7769	-203.223	--	--	2200				7.02	5111.67	4964.5	147.168	-6102.83	--	--	-1000
7.04	5031.67	4951.63	80.0352	-169.965	--	--	2200				7.04	4955	4845.76	109.237	-140.763	--	--	2200				7.04	5103.33	4958.07	145.262	-6104.74	--	--	-1000
7.06	5016.67	4944.07	72.5957	-177.404	--	--	2200				7.06	4811.67	4838.45	-26.7754	-276.775	--	--	2200				7.06	5015	4951.67	63.331	-6186.67	--	--	-1000
7.08	4928.33	4936.65	-8.32227	-258.322	--	--	2200				7.08	4890	4831.27	58.73	-191.27	--	--	2200				7.08	5105	4945.31	159.69	-6090.31	--	--	-1000
7.1	5033.33	4929.36	103.966	-146.034	--	--	2200				7.1	4970	4824.24	145.759	-104.241	--	--	2200				7.1	5178.33	4938.99	239.343	-6010.66	--	--	-1000
7.12	4898.33	4922.21	-23.8843	-273.884	--	--	2200				7.12	5036.67	4817.35	219.316	-30.6841	--	--	2200				7.12	5118.33	4932.7	185.634	-6064.37	--	--	-1000
7.14	4878.33	4915.2	-36.8696	-286.87	--	--	2200				7.14	4931.67	4810.61	121.059	-128.941	--	--	2200				7.14	5213.33	4926.44	286.888	-5963.11	--	--	-1000
7.16	4936.67	4908.32	28.3496	-221.65	--	--	2200				7.16	4935	4804.01	130.99	-119.01	--	--	2200				7.16	4961.67	4920.22	41.4463	-6208.55	--	--	-1000
7.18	4931.67	4901.57	30.0952	-219.905	--	--	2200				7.18	4861.67	4797.55	64.1157	-185.884	--	--	2200				7.18	4961.67	4914.04	47.6313	-6202.37	--	--	-1000
7.2	4856.67	4894.97	-38.2964	-288.296	--	--	2200				7.2	4823.33	4791.24	32.0884	-217.912	--	--	2200				7.2	4751.67	4907.89	-156.219	-6406.22	--	--	-1000
7.22	4898.33	4888.49	9.83887	-240.161	--	--	2200				7.22	4768.33	4785.07	-16.7446	-266.745	--	--	2200				7.22	5053.33	4901.77	151.561	-6098.44	--	--	-1000
7.24	4753.33	4882.15	-128.819	-378.819	--	--	2200				7.24	4810	4779.06	30.9439	-219.056	--	--	2200				7.24	5151.67	4895.69	255.983	-5994.02	--	--	-1000
7.26	4765	4875.94	-110.941	-360.941	--	--	2200				7.26	4863.33	4773.19	90.1372	-159.863	--	--	2200				7.26	4933.33	4889.64	43.6929	-6206.31	--	--	-1000
7.28	4998.33	4869.87	128.463	-121.537	--	--	2200				7.28	4763.33	4767.52	-4.19287	-254.193	--	--	2200				7.28	4898.33	4883.62	14.7119	-6235.29	--	--	-1000
7.3	4918.33	4863.92	54.4082	-195.592	--	--	2200				7.3	4820	4761.96	58.041	-191.959	--	--	2200				7.3	4931.67	4877.63	54.0391	-6195.96	--	--	-1000
7.32	4943.33	4858.11	85.2192	-164.781	--	--	2200				7.32	4906.67	4756.44	150.226	-99.7739	--	--	2200				7.32	4876.67	4871.68	4.99316	-6245.01	--	--	-1000
7.34	4908.33	4852.43	55.9023	-194.098	--	--	2200				7.34	4728.33	4751.06	-22.7334	-272.733	--	--	2200				7.34	4876.67	4865.75	10.9165	-6239.08	--	--	-1000
7.36	4861.67	4846.88	14.7915	-235.208	--	--	2200				7.36	4748.33	4745.82	2.5127	-247.487	--	--	2200				7.36	4998.33	4859.86	138.467	-6111.53	--	--	-1000
7.38	4863.33	4841.46	21.875	-228.125	--	--	2200				7.38	4673.33	4740.71	-67.3755	-317.375	--	--	2200				7.38	4750	4854	-104.002	-6354	--	--	-1000
7.4	5001.67	4836.16	165.508	-84.4922	--	--	2200				7.4	4725	4735.72	-10.7246	-260.725	--	--	2200				7.4	4640	4848.17	-208.173	-6458.17	--	--	-1000
7.42	4923.33	4831	92.334	-157.666	--	--	2200				7.42	4900	4730.88	169.125	-80.875	--	--	2200				7.42	4585	4842.38	-257.375	-6507.38	--	--	-1000
7.44	4866.67	4825.96	40.7144	-209.286	--	--	2200				7.44	4858.33	4726.16	132.173	-117.827	--	--	2200				7.44	4590	4836.61	-246.607	-6496.61	--	--	-1000
7.46	4803.33	4821.04	-17.7119	-267.712	--	--	2200				7.46	4648.33	4721.57	-73.2358	-323.236	--	--	2200				7.46	4936.67	4830.87	105.802	-6144.2	--	--	-1000
7.48	4913.33	4816.25	97.0806	-152.919	--	--	2200				7.48	4801.67	4717.1	84.5659	-165.434	--	--	2200				7.48	4668.33	4825.16	-156.829	-6406.83	--	--	-1000
7.5	4826.67	4811.58	15.0864	-234.914	--	--	2200				7.5	4733.33	4712.77	20.5601	-229.44	--	--	2200				7.5	4680	4819.48	-139.481	-6389.48	--	--	-1000
7.52	4873.33	4807.04	66.292	-183.708	--	--	2200				7.52	4766.67	4708.56	58.1089	-191.891	--	--	2200				7.52	4620	4813.83	-193.833	-6443.83	--	--	-1000
7.54	4785	4802.62	-17.6152	-267.615	--	--	2200				7.54	4591.67	4704.48	-112.81	-362.81	--	--	2200				7.54	4660	4808.21	-148.214	-6398.21	--	--	-1000
7.56	4850	4798.31	51.688	-198.312	--	--	2200				7.56	4623.33	4700.52	-77.1899	-327.19	--	--	2200				7.56	4615	4802.62	-187.625	-6437.62	--	--	-1000
7.58	4710	4794.13	-84.1299	-334.13	--	--	2200				7.58	4720	4696.68	23.3184	-226.682	--	--	2200				7.58	4810	4797.06	12.9375	-6237.06	--	--	-1000
7.6	4930	4790.06	139.936	-110.064	--	--	2200				7.6	4826.67	4692.97	133.703	-116.297	--	--	2200				7.6	4701.67	4791.53	-89.8599	-6339.86	--	--	-1000
7.62	4925	4786.12	138.884	-111.116	--	--	2200				7.62	4751.67	4689.37	62.2993	-187.701	--	--	2200				7.62	4588.33	4786.03	-197.697	-6447.7	--	--	-1000
7.64	4823.33	4782.28	41.0464	-208.954	--	--	2200				7.64	4640	4685.89	-45.8935	-295.894	--	--	2200				7.64	4650	4780.55	-130.553	-6380.55	--	--	-1000
7.66	4916.67	4778.57	138.103	-111.897	--	--	2200				7.66	4788.33	4682.54	105.795	-144.205	--	--	2200				7.66	4530	4775.11	-245.108	-6495.11	--	--	-1000
7.68	4985	4774.96	210.037	-39.9634	--	--	2200				7.68	4630	4679.29	-49.2905	-299.291	--	--	2200				7.68	4575	4769.69	-194.688	-6444.69	--	--	-1000
7.7	4781.67	4771.47	10.1992	-239.801	--	--	2200				7.7	4575	4676.16	-101.161	-351.161	--	--	2200				7.7	4678.33	4764.3	-85.9707	-6335.97	--	--	-1000
7.72	4708.33	4768.09	-59.7612	-309.761	--	--	2200				7.72	4621.67	4673.15	-51.4761	-301.476	--	--	2200				7.72	4661.67	4758.94	-97.2686	-6347.27	--	--	-1000
7.74	4636.67	4764.82	-128.151	-378.151	--	--	2200				7.74	4578.33	4670.24	-91.9126	-341.913	--	--	2200				7.74	4643.33	4753.61	-110.277	-6360.28	--	--	-1000
7.76	4776.67	4761.66	15.0122	-234.988	--	--	2200				7.76	4805	4667.45	137.548	-112.452	--	--	2200				7.76	4621.67	4748.3	-126.632	-6376.63	--	--	-1000
7.78	4800	4758.6	41.3965	-208.604	--	--	2200				7.78	4643.33	4664.77	-21.4375	-271.438	--	--	2200				7.78	4661.67	4743.03	-81.3555	-6331.36	--	--	-1000
7.8	4743.33	4755.66	-12.3257	-262.326	--	--	2200				7.8	4668.33	4662.19	6.13818	-243.862	--	--	2200				7.8	4405	4737.78	-332.777	-6582.78	--	--	-1000
7.82	4665	4752.81	-87.812	-337.812	--	--	2200				7.82	4810	4659.72	150.276	-99.7241	--	--	2200				7.82	4583.33	4732.56	-149.227	-6399.23	--	--	-1000
7.84	4768.33	4750.07	18.2593	-231.741	--	--	2200				7.84	4560	4657.36	-97.3618	-347.362	--	--	2200				7.84	4570	4727.36	-157.364	-6407.36	--	--	-1000
7.86	4710	4747.43	-37.4326	-287.433	--	--	2200				7.86	4803.33	4655.1	148.229	-101.771	--	--	2200				7.86	4701.67	4722.2	-20.5298	-6270.53	--	--	-1000
7.88	4865	4744.9	120.105	-129.895	--	--	2200				7.88	4868.33	4652.94	215.386	-34.6143	--	--	2200				7.88	4676.67	4717.06	-40.3935	-6290.39	--	--	-1000
7.9	4513.33	4742.46	-229.129	-479.129	--	--	2200				7.9	4636.67	4650.89	-14.2183	-264.218	--	--	2200				7.9	4548.33	4711.95	-163.624	-6413.62	--	--	-1000
7.92	4875	4740.12	134.881	-115.119	--	--	2200				7.92	4703.33	4648.93	54.3989	-195.601	--	--	2200				7.92	4463.33	4706.87	-243.543	-6493.54	--	--	-1000
7.94	4805	4737.87	67.126	-182.874	--	--	2200				7.94	4810	4647.07	162.928	-87.0723	--	--	2200				7.94	4573.33	4701.82	-128.487	-6378.49	--	--	-1000
7.96	4671.67	4735.73	-64.0571	-314.057	--	--	2200				7.96	4625	4645.31	-20.3096	-270.31	--	--	2200				7.96	4531.67	4696.79	-165.122	-6415.12	--	--	-1000
7.98	4653.33	4733.67	-80.3428	-330.343	--	--	2200				7.98	4703.33	4643.64	59.688	-190.312	--	--	2200				7.98	4508.33	4691.79	-183.462	-6433.46	--	--	-1000
8	4785	4731.71	53.2886	-196.711	--	--	2200				8	4675	4642.07	32.9307	-217.069	--	--	2200				8	4570	4686.82	-116.821	-6366.82	--	--	-1000
8.02	4671.67	4729.84	-58.1709	-308.171	--	--	2200				8.02	4646.67	4640.59	6.08252	-243.917	--	--	2200				8.02	4415	4681.88	-266.877	-6516.88	--	--	-1000
8.04	4728.33	4728.06	0.26855	-249.731	--	--	2200				8.04	4610	4639.2	-29.1968	-279.197	--	--	2200				8.04	4418.33	4676.96	-258.634	-6508.63	--	--	-1000
8.06	4700	4726.37	-26.3677	-276.368	--	--	2200				8.06	4743.33	4637.89	105.436	-144.564	--	--	2200				8.06	4356.67	4672.07	-315.404	-6565.4	--	--	-1000
8.08	4700	4724.76	-24.7627	-274.763	--	--	2200				8.08	4755	4636.68	118.321	-131.679	--	--	2200				8.08	4430	4667.21	-237.214	-6487.21	--	--	-1000
8.1	4693.33	4723.24	-29.9131	-279.913	--	--	2200				8.1	4708.33	4635.55	72.7778	-177.222	--	--	2200				8.1	4373.33	4662.38	-289.051	-6539.05	--	--	-1000
8.12	4716.67	4721.81	-5.13818	-255.138	--	--	2200				8.12	4691.67	4634.51	57.1611	-192.839	--	--	2200				8.12	4480	4657.58	-177.575	-6427.58	--	--	-1000
8.14	4703.33	4720.45	-17.124	-267.124	--	--	2200				8.14	4720	4633.55	86.4526	-163.547	--	--	2200				8.14	4595	4652.8	-57.7969	-6307.8	--	--	-1000
8.16	4573.33	4719.18	-145.853	-395.853	--	--	2200				8.16	4570	4632.67	-62.6709	-312.671	--	--	2200				8.16	4428.33	4648.05	-219.716	-6469.72	--	--	-1000
8.18	4715	4717.99	-2.99316	-252.993	--	--	2200				8.18	4663.33	4631.87	31.458	-218.542	--	--	2200				8.18	4561.67	4643.32	-81.6538	-6331.65	--	--	-1000
8.2	4580	4716.88	-136.879	-386.879	--	--	2200				8.2	4653.33	4631.15	22.1782	-227.822	--	--	2200				8.2	4478.33	4638.63	-160.299	-6410.3	--	--	-1000
8.22	4736.67	4715.84	20.8267	-229.173	--	--	2200				8.22	4748.33	4630.51	117.818	-132.182	--	--	2200				8.22	4685	4633.96	51.0395	-6198.96	--	--	-1000
8.24	4846.67	4714.88	131.788	-118.212	--	--	2200				8.24	4713.33	4629.94	83.3867	-166.613	--	--	2200				8.24	4600	4629.32	-29.3218	-6279.32	--	--	-1000
8.26	4663.33	4714	-50.667	-300.667	--	--	2200				8.26	4813.33	4629.45	183.878	-66.1221	--	--	2200				8.26	4621.67	4624.71	-3.04004	-6253.04	--	--	-1000
8.28	4725	4713.18	11.8164	-238.184	--	--	2200				8.28	4690	4629.03	60.9673	-189.033	--	--	2200				8.28	4436.67	4620.13	-183.456	-6433.46	--	--	-1000
8.3	4781.67	4712.44	69.2275	-180.772	--	--	2200				8.3	4681.67	4628.68	52.9853	-197.015	--	--	2200				8.3	4510	4615.57	-105.568	-6355.57	--	--	-1000
8.32	4866.67	4711.77	154.898	-95.1016	--	--	2200				8.32	4751.67	4628.41	123.261	-126.739	--	--	2200				8.32	4411.67	4611.04	-199.369	-6449.37	--	--	-1000
8.34	4605	4711.17	-106.168	-356.168	--	--	2200				8.34	4723.33	4628.2	95.1318	-154.868	--	--	2200				8.34	4431.67	4606.54	-174.868	-6424.87	--	--	-1000
8.36	4790	4710.63	79.3672	-170.633	--	--	2200				8.36	4681.67	4628.06	53.6148	-196.385	--	--	2200				8.36	4440	4602.06	-162.064	-6412.06	--	--	-1000
8.38	4746.67	4710.16	36.5063	-213.494	--	--	2200				8.38	4551.67	4627.98	-76.3091	-326.309	--	--	2200				8.38	4521.67	4597.62	-75.9507	-6325.95	--	--	-1000
8.4	4866.67	4709.76	156.911	-93.0894	--	--	2200				8.4	4736.67	4627.97	108.704	-141.296	--	--	2200				8.4	4466.67	4593.2	-126.534	-6376.53	--	--	-1000
8.42	4598.33	4709.42	-111.088	-361.088	--	--	2200				8.42	4623.33	4628.02	-4.68701	-254.687	--	--	2200				8.42	4513.33	4588.81	-75.4839	-6325.48	--	--	-1000
8.44	4501.67	4709.14	-207.467	-457.467	--	--	2200				8.44	4743.33	4628.13	115.202	-134.798	--	--	2200				8.44	4506.67	4584.45	-77.7827	-6327.78	--	--	-1000
8.46	4773.33	4708.92	64.4126	-185.587	--	--	2200				8.46	4668.33	4628.3	40.0303	-209.97	--	--	2200				8.46	4395	4580.12	-185.119	-6435.12	--	--	-1000
8.48	4780	4708.76	71.2427	-178.757	--	--	2200				8.48	4610	4628.53	-18.5317	-268.532	--	--	2200				8.48	4373.33	4575.81	-202.483	-6452.48	--	--	-1000
8.5	4956.67	4708.65	248.016	-1.98437	--	--	2200				8.5	4800	4628.82	171.183	-78.8174	--	--	2200				8.5	4460	4571.54	-111.536	-6361.54	--	--	-1000
8.52	4526.67	4708.61	-181.938	-431.938	--	--	2200				8.52	4643.33	4629.16	14.1694	-235.831	--	--	2200				8.52	4486.67	4567.29	-80.6162	-6330.62	--	--	-1000
8.54	4683.33	4708.62	-25.2866	-275.287	--	--	2200				8.54	4663.33	4629.56	33.773	-216.227	--	--	2200				8.54	4271.67	4563.07	-291.396	-6541.4	--	--	-1000
8.56	4595	4708.68	-113.678	-363.678	--	--	2200				8.56	4701.67	4630.01	71.6631	-178.337	--	--	2200				8.56	4408.33	4558.87	-150.542	-6400.54	--	--	-1000
8.58	4660	4708.79	-48.794	-298.794	--	--	2200				8.58	4603.33	4630.51	-27.1792	-277.179	--	--	2200				8.58	4603.33	4554.71	48.6226	-6201.38	--	--	-1000
8.6	4555	4708.96	-153.959	-403.959	--	--	2200				8.6	4585	4631.06	-46.061	-296.061	--	--	2200				8.6	4551.67	4550.57	1.09814	-6248.9	--	--	-1000
8.62	4671.67	4709.17	-37.5039	-287.504	--	--	2200				8.62	4530	4631.66	-101.664	-351.664	--	--	2200				8.62	4446.67	4546.46	-99.7925	-6349.79	--	--	-1000
8.64	4695	4709.44	-14.438	-264.438	--	--	2200				8.64	4661.67	4632.31	29.3579	-220.642	--	--	2200				8.64	4536.67	4542.38	-5.71289	-6255.71	--	--	-1000
8.66	4611.67	4709.75	-98.0801	-348.08	--	--	2200				8.66	4670	4633.01	36.9946	-213.005	--	--	2200				8.66	4390	4538.33	-148.333	-6398.33	--	--	-1000
8.68	4646.67	4710.1	-63.4351	-313.435	--	--	2200				8.68	4596.67	4633.75	-37.0762	-287.076	--	--	2200				8.68	4580	4534.31	45.6904	-6204.31	--	--	-1000
8.7	4765	4710.51	54.4912	-195.509	--	--	2200				8.7	4516.67	4634.53	-117.859	-367.859	--	--	2200				8.7	4366.67	4530.31	-163.644	-6413.64	--	--	-1000
8.72	4841.67	4710.95	130.718	-119.282	--	--	2200				8.72	4625	4635.36	-10.3555	-260.355	--	--	2200				8.72	4451.67	4526.35	-74.6792	-6324.68	--	--	-1000
8.74	4796.67	4711.44	85.231	-164.769	--	--	2200				8.74	4663.33	4636.22	27.1074	-222.893	--	--	2200				8.74	4541.67	4522.41	19.2583	-6230.74	--	--	-1000
8.76	4730	4711.97	18.0332	-231.967	--	--	2200				8.76	4601.67	4637.13	-35.46	-285.46	--	--	2200				8.76	4443.33	4518.5	-75.1719	-6325.17	--	--	-1000
8.78	4956.67	4712.53	244.135	-5.86475	--	--	2200				8.78	4590	4638.08	-48.0757	-298.076	--	--	2200				8.78	4523.33	4514.62	8.70801	-6241.29	--	--	-1000
8.8	4723.33	4713.14	10.1895	-239.811	--	--	2200				8.8	4645	4639.06	5.94189	-244.058	--	--	2200				8.8	4546.67	4510.77	35.9004	-6214.1	--	--	-1000
8.82	4698.33	4713.78	-15.4521	-265.452	--	--	2200				8.82	4525	4640.08	-115.078	-365.078	--	--	2200				8.82	4248.33	4506.94	-258.615	-6508.61	--	--	-1000
8.84	4743.33	4714.46	28.8691	-221.131	--	--	2200				8.84	4726.67	4641.13	85.5396	-164.46	--	--	2200				8.84	4451.67	4503.15	-51.48	-6301.48	--	--	-1000
8.86	4881.67	4715.17	166.496	-83.5039	--	--	2200				8.86	4640	4642.22	-2.21924	-252.219	--	--	2200				8.86	4360	4499.39	-139.386	-6389.39	--	--	-1000
8.88	4766.67	4715.92	50.7485	-199.251	--	--	2200				8.88	4551.67	4643.34	-91.6685	-341.668	--	--	2200				8.88	4468.33	4495.65	-27.3179	-6277.32	--	--	-1000
8.9	4796.67	4716.7	79.9683	-170.032	--	--	2200				8.9	4503.33	4644.49	-141.162	-391.162	--	--	2200				8.9	4321.67	4491.94	-170.271	-6420.27	--	--	-1000
8.92	4541.67	4717.51	-175.843	-425.843	--	--	2200				8.92	4478.33	4645.67	-167.345	-417.345	--	--	2200				8.92	4470	4488.26	-18.2607	-6268.26	--	--	-1000
8.94	4755	4718.35	36.6475	-213.353	--	--	2200				8.94	4516.67	4646.88	-130.214	-380.214	--	--	2200				8.94	4418.33	4484.61	-66.2788	-6316.28	--	--	-1000
8.96	4823.33	4719.22	104.106	-145.894	--	--	2200				8.96	4713.33	4648.12	65.2065	-184.793	--	--	2200				8.96	4505	4480.99	24.0132	-6225.99	--	--	-1000
8.98	4718.33	4720.12	-1.79248	-251.792	--	--	2200				8.98	4496.67	4649.39	-152.719	-402.719	--	--	2200				8.98	4233.33	4477.4	-244.065	-6494.06	--	--	-1000
9	4596.67	4721.05	-124.376	-374.376	--	--	2200				9	4820	4650.68	169.318	-80.6816	--	--	2200				9	4465	4473.83	-8.8291	-6258.83	--	--	-1000
9.02	4755	4722	33.002	-216.998	--	--	2200				9.02	4553.33	4652	-98.6675	-348.667	--	--	2200				9.02	4315	4470.29	-155.293	-6405.29	--	--	-1000
9.04	4736.67	4722.97	13.6973	-236.303	--	--	2200				9.04	4498.33	4653.34	-155.007	-405.007	--	--	2200				9.04	4398.33	4466.79	-68.457	-6318.46	--	--	-1000
9.06	4683.33	4723.97	-40.6426	-290.643	--	--	2200				9.06	4603.33	4654.7	-51.3682	-301.368	--	--	2200				9.06	4353.33	4463.31	-109.979	-6359.98	--	--	-1000
9.08	4510	4725	-214.995	-464.995	--	--	2200				9.08	4645	4656.08	-11.0825	-261.083	--	--	2200				9.08	4398.33	4459.86	-61.5308	-6311.53	--	--	-1000
9.1	4686.67	4726.04	-39.3672	-289.367	--	--	2200				9.1	4663.33	4657.49	5.84375	-244.156	--	--	2200				9.1	4368.33	4456.44	-88.1103	-6338.11	--	--	-1000
9.12	4706.67	4727.1	-20.4326	-270.433	--	--	2200				9.12	4503.33	4658.91	-155.579	-405.579	--	--	2200				9.12	4451.67	4453.05	-1.37891	-6251.38	--	--	-1000
9.14	4616.67	4728.19	-111.517	-361.517	--	--	2200				9.14	4545	4660.35	-115.352	-365.352	--	--	2200				9.14	4276.67	4449.69	-173.017	-6423.02	--	--	-1000
9.16	4715	4729.29	-14.2871	-264.287	--	--	2200				9.16	4575	4661.81	-86.8081	-336.808	--	--	2200				9.16	4368.33	4446.35	-78.0239	-6328.02	--	--	-1000
9.18	4718.33	4730.41	-12.0776	-262.078	--	--	2200				9.18	4736.67	4663.28	73.3852	-176.615	--	--	2200				9.18	4463.33	4443.05	20.2803	-6229.72	--	--	-1000
9.2	4653.33	4731.54	-78.2144	-328.214	--	--	2200				9.2	4616.67	4664.77	-48.1045	-298.104	--	--	2200				9.2	4381.67	4439.77	-58.104	-6308.1	--	--	-1000
9.22	4821.67	4732.7	88.9722	-161.028	--	--	2200				9.22	4611.67	4666.28	-54.6094	-304.609	--	--	2200				9.22	4330	4436.53	-106.528	-6356.53	--	--	-1000
9.24	4668.33	4733.86	-65.5337	-315.534	--	--	2200				9.24	4656.67	4667.8	-11.1279	-261.128	--	--	2200				9.24	4463.33	4433.31	30.0195	-6219.98	--	--	-1000
9.26	4680	4735.04	-55.0425	-305.042	--	--	2200				9.26	4576.67	4669.33	-92.6597	-342.66	--	--	2200				9.26	4438.33	4430.12	8.2085	-6241.79	--	--	-1000
9.28	4695	4736.24	-41.2368	-291.237	--	--	2200				9.28	4536.67	4670.87	-134.201	-384.201	--	--	2200				9.28	4363.33	4426.96	-63.6313	-6313.63	--	--	-1000
9.3	4766.67	4737.44	29.228	-220.772	--	--	2200				9.3	4648.33	4672.42	-24.0942	-274.094	--	--	2200				9.3	4481.67	4423.83	57.8384	-6192.16	--	--	-1000
9.32	4740	4738.66	1.34326	-248.657	--	--	2200				9.32	4561.67	4673.99	-112.318	-362.318	--	--	2200				9.32	4341.67	4420.73	-79.0591	-6329.06	--	--	-1000
9.34	4741.67	4739.88	1.78613	-248.214	--	--	2200				9.34	4761.67	4675.56	86.1094	-163.891	--	--	2200				9.34	4356.67	4417.66	-60.9863	-6310.99	--	--	-1000
9.36	4788.33	4741.12	47.2105	-202.79	--	--	2200				9.36	4588.33	4677.14	-88.8106	-338.811	--	--	2200				9.36	4430	4414.61	15.3882	-6234.61	--	--	-1000
9.38	4726.67	4742.36	-15.6948	-265.695	--	--	2200				9.38	4726.67	4678.73	47.9434	-202.057	--	--	2200				9.38	4423.33	4411.6	11.7334	-6238.27	--	--	-1000
9.4	4860	4743.62	116.383	-133.617	--	--	2200				9.4	4583.33	4680.32	-96.9907	-346.991	--	--	2200				9.4	4390	4408.61	-18.6113	-6268.61	--	--	-1000
9.42	4675	4744.88	-69.8755	-319.875	--	--	2200				9.42	4638.33	4681.92	-43.5898	-293.59	--	--	2200				9.42	4423.33	4405.65	17.6768	-6232.32	--	--	-1000
9.44	4613.33	4746.14	-132.812	-382.812	--	--	2200				9.44	4741.67	4683.52	58.145	-191.855	--	--	2200				9.44	4435	4402.72	32.2754	-6217.72	--	--	-1000
9.46	4800	4747.41	52.5879	-197.412	--	--	2200				9.46	4635	4685.13	-50.1328	-300.133	--	--	2200				9.46	4365	4399.82	-34.8237	-6284.82	--	--	-1000
9.48	4791.67	4748.69	42.9834	-207.017	--	--	2200				9.48	4581.67	4686.75	-105.075	-355.075	--	--	2200				9.48	4430	4396.95	33.0478	-6216.95	--	--	-1000
9.5	4511.67	4749.97	-238.297	-488.297	--	--	2200				9.5	4625	4688.36	-63.3589	-313.359	--	--	2200				9.5	4350	4394.11	-44.1099	-6294.11	--	--	-1000
9.52	4536.67	4751.25	-214.58	-464.58	--	--	2200				9.52	4760	4689.97	70.0254	-179.975	--	--	2200				9.52	4428.33	4391.3	37.0347	-6212.97	--	--	-1000
9.54	4778.33	4752.53	25.7954	-224.205	--	--	2200				9.54	4775	4691.59	83.4097	-166.59	--	--	2200				9.54	4368.33	4388.51	-20.1807	-6270.18	--	--	-1000
9.56	4715	4753.82	-38.8242	-288.824	--	--	2200				9.56	4545	4693.21	-148.208	-398.209	--	--	2200				9.56	4471.67	4385.75	85.9165	-6164.08	--	--	-1000
9.58	4795	4755.11	39.8867	-210.113	--	--	2200				9.58	4486.67	4694.83	-208.155	-458.155	--	--	2200				9.58	4335	4383.02	-48.0249	-6298.02	--	--	-1000
9.6	4683.33	4756.4	-73.0747	-323.075	--	--	2200				9.6	4698.33	4696.44	1.89111	-248.109	--	--	2200				9.6	4361.67	4380.33	-18.6558	-6268.66	--	--	-1000
9.62	4771.67	4757.7	13.9731	-236.027	--	--	2200				9.62	4713.33	4698.05	15.2759	-234.724	--	--	2200				9.62	4363.33	4377.66	-14.3257	-6264.33	--	--	-1000
9.64	4685	4759	-73.9966	-323.997	--	--	2200				9.64	4635	4699.67	-64.665	-314.665	--	--	2200				9.64	4378.33	4375.01	3.31738	-6246.68	--	--	-1000
9.66	4760	4760.31	-0.30566	-250.306	--	--	2200				9.66	4611.67	4701.27	-89.603	-339.603	--	--	2200				9.66	4433.33	4372.4	60.9326	-6189.07	--	--	-1000
9.68	4740	4761.63	-21.6289	-271.629	--	--	2200				9.68	4735	4702.88	32.1226	-217.877	--	--	2200				9.68	4480	4369.81	110.189	-6139.81	--	--	-1000
9.7	4718.33	4762.9	-44.5713	-294.571	--	--	2200				9.7	4675	4704.48	-29.477	-279.477	--	--	2200				9.7	4368.33	4367.25	1.07617	-6248.92	--	--	-1000
9.72	4898.33	4764.16	134.167	-115.833	--	--	2200				9.72	4611.67	4706.07	-94.4048	-344.405	--	--	2200				9.72	4355	4364.73	-9.7251	-6259.73	--	--	-1000
9.74	4778.33	4765.42	12.9092	-237.091	--	--	2200				9.74	4485	4707.66	-222.662	-472.662	--	--	2200				9.74	4466.67	4362.22	104.447	-6145.55	--	--	-1000
9.76	4888.33	4766.67	121.659	-128.341	--	--	2200				9.76	4676.67	4709.25	-32.5752	-282.575	--	--	2200				9.76	4380	4359.75	20.251	-6229.75	--	--	-1000
9.78	4788.33	4767.92	20.4121	-229.588	--	--	2200				9.78	4793.33	4710.82	82.5068	-167.493	--	--	2200				9.78	4418.33	4357.31	61.0239	-6188.98	--	--	-1000
9.8	4641.67	4769.16	-127.486	-377.486	--	--	2200				9.8	4716.67	4712.39	4.27686	-245.723	--	--	2200				9.8	4250	4354.89	-104.887	-6354.89	--	--	-1000
9.82	4825	4770.39	54.6108	-195.389	--	--	2200				9.82	4605	4713.95	-108.954	-358.954	--	--	2200				9.82	4416.67	4352.5	64.1724	-6185.83	--	--	-1000
9.84	4685	4771.61	-86.6138	-336.614	--	--	2200				9.84	4821.67	4715.51	106.162	-143.838	--	--	2200				9.84	4423.33	4350.14	73.1943	-6176.81	--	--	-1000
9.86	4668.33	4772.83	-104.5	-354.5	--	--	2200				9.86	4603.33	4717.05	-113.721	-363.721	--	--	2200				9.86	4563.33	4347.8	215.527	-6034.47	--	--	-1000
9.88	4655	4774.04	-119.037	-369.037	--	--	2200				9.88	4486.67	4718.59	-231.918	-481.918	--	--	2200				9.88	4388.33	4345.5	42.832	-6207.17	--	--	-1000
9.9	4740	4775.24	-35.2353	-285.235	--	--	2200				9.9	4731.67	4720.11	11.5581	-238.442	--	--	2200				9.9	4416.67	4343.22	73.4517	-6176.55	--	--	-1000
9.92	4756.67	4776.43	-19.7554	-269.755	--	--	2200				9.92	4671.67	4721.63	-49.957	-299.957	--	--	2200				9.92	4570	4340.97	229.033	-6020.97	--	--	-1000
9.94	4761.67	4777.6	-15.9341	-265.934	--	--	2200				9.94	4608.33	4723.13	-114.802	-364.802	--	--	2200				9.94	4323.33	4338.74	-15.4141	-6265.41	--	--	-1000
9.96	4833.33	4778.78	54.5542	-195.446	--	--	2200				9.96	4606.67	4724.62	-117.953	-367.953	--	--	2200				9.96	4431.67	4336.55	95.1211	-6154.88	--	--	-1000
9.98	4740	4779.94	-39.9409	-289.941	--	--	2200				9.98	4715	4726.11	-11.1055	-261.105	--	--	2200				9.98	4378.33	4334.38	43.9502	-6206.05	--	--	-1000
10	4860	4781.08	78.9175	-171.083	--	--	2200				10	4685	4727.57	-42.5747	-292.575	--	--	2200				10	4390	4332.24	57.7627	-6192.24	--	--	-1000
10.02	4690	4782.21	-92.2119	-342.212	--	--	2200				10.02	4591.67	4729.03	-137.36	-387.36	--	--	2200				10.02	4258.33	4330.12	-71.7939	-6321.79	--	--	-1000
10.04	4960	4783.33	176.671	-73.3286	--	--	2200				10.04	4836.67	4730.47	106.196	-143.804	--	--	2200				10.04	4503.33	4328.04	175.293	-6074.71	--	--	-1000
10.06	4841.67	4784.43	57.2363	-192.764	--	--	2200				10.06	4578.33	4731.9	-153.574	-403.574	--	--	2200				10.06	4390	4325.98	64.0239	-6185.98	--	--	-1000
10.08	4806.67	4785.52	21.1475	-228.853	--	--	2200				10.08	4466.67	4733.32	-266.65	-516.65	--	--	2200				10.08	4560	4323.94	236.057	-6013.94	--	--	-1000
10.1	4671.67	4786.6	-114.928	-364.928	--	--	2200				10.1	4605	4734.72	-129.723	-379.723	--	--	2200				10.1	4451.67	4321.94	129.733	-6120.27	--	--	-1000
10.12	4938.33	4787.66	150.67	-99.3301	--	--	2200				10.12	4575	4736.11	-161.111	-411.111	--	--	2200				10.12	4490	4319.96	170.044	-6079.96	--	--	-1000
10.14	4698.33	4788.71	-90.376	-340.376	--	--	2200				10.14	4838.33	4737.48	100.845	-149.155	--	--	2200				10.14	4518.33	4318	200.327	-6049.67	--	--	-1000
10.16	4768.33	4789.74	-21.4082	-271.408	--	--	2200				10.16	4720	4738.84	-18.8418	-268.842	--	--	2200				10.16	4451.67	4316.08	135.593	-6114.41	--	--	-1000
10.18	4838.33	4790.76	47.5742	-202.426	--	--	2200				10.18	4606.67	4740.19	-133.515	-383.515	--	--	2200				10.18	4375	4314.18	60.8242	-6189.18	--	--	-1000
10.2	4721.67	4791.76	-70.0864	-320.086	--	--	2200				10.2	4746.67	4741.51	5.15869	-244.841	--	--	2200				10.2	4380	4312.3	67.6997	-6182.3	--	--	-1000
10.22	4756.67	4792.74	-36.0703	-286.07	--	--	2200				10.22	4636.67	4742.82	-106.151	-356.151	--	--	2200				10.22	4381.67	4310.45	71.2173	-6178.78	--	--	-1000
10.24	4846.67	4793.71	52.9609	-197.039	--	--	2200				10.24	4773.33	4744.12	29.2139	-220.786	--	--	2200				10.24	4395	4308.63	86.3706	-6163.63	--	--	-1000
10.26	4756.67	4794.66	-37.9907	-287.991	--	--	2200				10.26	4800	4745.39	54.6069	-195.393	--	--	2200				10.26	4273.33	4306.83	-33.5044	-6283.5	--	--	-1000
10.28	4783.33	4795.6	-12.2651	-262.265	--	--	2200				10.28	4698.33	4746.65	-48.3232	-298.323	--	--	2200				10.28	4236.67	4305.06	-68.3936	-6318.39	--	--	-1000
10.3	4793.33	4796.51	-3.18213	-253.182	--	--	2200				10.3	4550	4747.9	-197.897	-447.897	--	--	2200				10.3	4386.67	4303.32	83.3516	-6166.65	--	--	-1000
10.32	4720	4797.41	-77.4121	-327.412	--	--	2200				10.32	4535	4749.12	-214.123	-464.123	--	--	2200				10.32	4400	4301.6	98.3999	-6151.6	--	--	-1000
10.34	4758.33	4798.3	-39.9653	-289.965	--	--	2200				10.34	4891.67	4750.33	141.339	-108.661	--	--	2200				10.34	4506.67	4299.91	206.765	-6043.24	--	--	-1000
10.36	4901.67	4799.16	102.51	-147.49	--	--	2200				10.36	4650	4751.52	-101.521	-351.521	--	--	2200				10.36	4545	4298.24	246.762	-6003.24	--	--	-1000
10.38	4881.67	4800	81.666	-168.334	--	--	2200				10.38	4753.33	4752.69	0.63721	-249.363	--	--	2200				10.38	4466.67	4296.59	170.076	-6079.92	--	--	-1000
10.4	4688.33	4800.83	-112.502	-362.502	--	--	2200				10.4	4681.67	4753.85	-72.1768	-322.177	--	--	2200				10.4	4345	4294.97	50.0254	-6199.97	--	--	-1000
10.42	4940	4801.64	138.36	-111.64	--	--	2200				10.42	4683.33	4754.98	-71.6523	-321.652	--	--	2200				10.42	4218.33	4293.38	-75.0523	-6325.05	--	--	-1000
10.44	4723.33	4802.43	-79.0981	-329.098	--	--	2200				10.44	4635	4756.1	-121.099	-371.099	--	--	2200				10.44	4443.33	4291.81	151.516	-6098.48	--	--	-1000
10.46	4768.33	4803.2	-34.8687	-284.869	--	--	2200				10.46	4731.67	4757.2	-25.5264	-275.526	--	--	2200				10.46	4530	4290.27	239.731	-6010.27	--	--	-1000
10.48	4768.33	4803.95	-35.6187	-285.619	--	--	2200				10.48	4550	4758.27	-208.274	-458.274	--	--	2200				10.48	4521.67	4288.75	232.919	-6017.08	--	--	-1000
10.5	4726.67	4804.68	-78.0112	-328.011	--	--	2200				10.5	4810	4759.33	50.6655	-199.334	--	--	2200				10.5	4330	4287.26	42.7432	-6207.26	--	--	-1000
10.52	4726.67	4805.39	-78.7222	-328.722	--	--	2200				10.52	4908.33	4760.37	147.958	-102.041	--	--	2200				10.52	4396.67	4285.79	110.885	-6139.12	--	--	-1000
10.54	4778.33	4806.08	-27.7539	-277.754	--	--	2200				10.54	4876.67	4761.39	115.276	-134.724	--	--	2200				10.54	4466.67	4284.34	182.33	-6067.67	--	--	-1000
10.56	4870	4806.76	63.2441	-186.756	--	--	2200				10.56	4758.33	4762.4	-4.06494	-254.065	--	--	2200				10.56	4326.67	4282.92	43.7534	-6206.25	--	--	-1000
10.58	4766.67	4807.41	-40.7378	-290.738	--	--	2200				10.58	4788.33	4763.37	24.9556	-225.044	--	--	2200				10.58	4415	4281.52	133.481	-6116.52	--	--	-1000
10.6	4996.67	4808.04	188.63	-61.3696	--	--	2200				10.6	4685	4764.34	-79.3359	-329.336	--	--	2200				10.6	4491.67	4280.14	211.527	-6038.47	--	--	-1000
10.62	4808.33	4808.65	-0.31982	-250.32	--	--	2200				10.62	4800	4765.28	34.7231	-215.277	--	--	2200				10.62	4413.33	4278.79	134.539	-6115.46	--	--	-1000
10.64	4900	4809.24	90.7588	-159.241	--	--	2200				10.64	4801.67	4766.2	35.4746	-214.525	--	--	2200				10.64	4308.33	4277.46	30.8657	-6219.13	--	--	-1000
10.66	4811.67	4809.81	1.85938	-248.141	--	--	2200				10.66	4730	4767.1	-37.0972	-287.097	--	--	2200				10.66	4451.67	4276.16	175.51	-6074.49	--	--	-1000
10.68	4848.33	4810.36	37.9697	-212.03	--	--	2200				10.68	4743.33	4767.98	-24.647	-274.647	--	--	2200				10.68	4341.67	4274.88	66.792	-6183.21	--	--	-1000
10.7	4718.33	4810.89	-92.5586	-342.559	--	--	2200				10.7	4926.67	4768.84	157.834	-92.166	--	--	2200				10.7	4403.33	4273.62	129.709	-6120.29	--	--	-1000
10.72	4890	4811.4	78.603	-171.397	--	--	2200				10.72	4923.33	4769.67	153.655	-96.3447	--	--	2200				10.72	4410	4272.39	137.615	-6112.39	--	--	-1000
10.74	4808.33	4811.88	-3.55322	-253.553	--	--	2200				10.74	4928.33	4770.49	157.835	-92.1646	--	--	2200				10.74	4333.33	4271.17	62.1577	-6187.84	--	--	-1000
10.76	4791.67	4812.35	-20.6782	-270.678	--	--	2200				10.76	4898.33	4771.29	127.038	-122.962	--	--	2200				10.76	4461.67	4269.98	191.688	-6058.31	--	--	-1000
10.78	4691.67	4812.79	-121.124	-371.124	--	--	2200				10.78	4778.33	4772.07	6.25928	-243.741	--	--	2200				10.78	4398.33	4268.81	129.517	-6120.48	--	--	-1000
10.8	4875	4813.22	61.7832	-188.217	--	--	2200				10.8	4895	4772.83	122.171	-127.829	--	--	2200				10.8	4431.67	4267.67	164	-6086	--	--	-1000
10.82	4795	4813.62	-18.6177	-268.618	--	--	2200				10.82	4898.33	4773.57	124.762	-125.238	--	--	2200				10.82	4443.33	4266.55	176.785	-6073.22	--	--	-1000
10.84	4975	4814	161	-89.0005	--	--	2200				10.84	4731.67	4774.29	-42.6201	-292.62	--	--	2200				10.84	4380	4265.44	114.556	-6135.44	--	--	-1000
10.86	4790	4814.36	-24.3599	-274.36	--	--	2200				10.86	4865	4774.99	90.0107	-159.989	--	--	2200				10.86	4368.33	4264.36	103.966	-6146.03	--	--	-1000
10.88	4861.67	4814.7	46.9717	-203.028	--	--	2200				10.88	4888.33	4775.66	112.668	-137.332	--	--	2200				10.88	4408.33	4263.31	145.024	-6104.98	--	--	-1000
10.9	4793.33	4815.02	-21.686	-271.686	--	--	2200				10.9	4848.33	4776.31	72.019	-177.981	--	--	2200				10.9	4208.33	4262.27	-53.939	-6303.94	--	--	-1000
10.92	4850	4815.31	34.687	-215.313	--	--	2200				10.92	4866.67	4776.94	89.7295	-160.271	--	--	2200				10.92	4408.33	4261.25	147.076	-6102.92	--	--	-1000
10.94	4963.33	4815.59	147.742	-102.258	--	--	2200				10.94	4788.33	4777.55	10.7817	-239.218	--	--	2200				10.94	4345	4260.26	84.7398	-6165.26	--	--	-1000
10.96	4873.33	4815.84	57.4883	-192.512	--	--	2200				10.96	4805	4778.14	26.8638	-223.136	--	--	2200				10.96	4536.67	4259.29	277.384	-5972.62	--	--	-1000
10.98	4873.33	4816.07	57.2554	-192.745	--	--	2200				10.98	4838.33	4778.7	59.627	-190.373	--	--	2200				10.98	4351.67	4258.33	93.3364	-6156.66	--	--	-1000
11	4723.33	4816.29	-92.9565	-342.957	--	--	2200				11	4738.33	4779.25	-40.9194	-290.919	--	--	2200				11	4438.33	4257.4	180.928	-6069.07	--	--	-1000
11.02	4691.67	4816.48	-124.806	-374.806	--	--	2200				11.02	4870	4779.77	90.2261	-159.774	--	--	2200				11.02	4286.67	4256.49	30.1792	-6219.82	--	--	-1000
11.04	4815	4816.65	-1.64648	-251.646	--	--	2200				11.04	4893.33	4780.28	113.052	-136.948	--	--	2200				11.04	4281.67	4255.6	26.0723	-6223.93	--	--	-1000
11.06	4848.33	4816.8	31.5347	-218.465	--	--	2200				11.06	4840	4780.76	59.2383	-190.762	--	--	2200				11.06	4400	4254.73	145.272	-6104.73	--	--	-1000
11.08	4811.67	4816.92	-5.25342	-255.253	--	--	2200				11.08	4820	4781.22	38.7764	-211.224	--	--	2200				11.08	4271.67	4253.88	17.7944	-6232.21	--	--	-1000
11.1	4790	4817.03	-27.0293	-277.029	--	--	2200				11.1	4710	4781.67	-71.666	-321.666	--	--	2200				11.1	4310	4253.04	56.9551	-6193.04	--	--	-1000
11.12	4803.33	4817.12	-13.7856	-263.786	--	--	2200				11.12	4766.67	4782.09	-15.418	-265.418	--	--	2200				11.12	4358.33	4252.23	106.098	-6143.9	--	--	-1000
11.14	4905	4817.18	87.8174	-162.183	--	--	2200				11.14	4865	4782.49	82.5102	-167.49	--	--	2200				11.14	4343.33	4251.44	91.8901	-6158.11	--	--	-1000
11.16	4966.67	4817.23	149.442	-100.558	--	--	2200				11.16	4791.67	4782.87	8.79932	-241.201	--	--	2200				11.16	4336.67	4250.67	86.0024	-6164	--	--	-1000
11.18	4885	4817.25	67.7461	-182.254	--	--	2200				11.18	4973.33	4783.23	190.099	-59.9009	--	--	2200				11.18	4285	4249.91	35.0874	-6214.91	--	--	-1000
11.2	4803.33	4817.26	-13.9263	-263.926	--	--	2200				11.2	4885	4783.57	101.43	-148.57	--	--	2200				11.2	4398.33	4249.18	149.152	-6100.85	--	--	-1000
11.22	4750	4817.24	-67.2393	-317.239	--	--	2200				11.22	4910	4783.89	126.11	-123.89	--	--	2200				11.22	4473.33	4248.46	224.869	-6025.13	--	--	-1000
11.24	4718.33	4817.2	-98.8711	-348.871	--	--	2200				11.24	4805	4784.19	20.8101	-229.19	--	--	2200				11.24	4435	4247.76	187.237	-6062.76	--	--	-1000
11.26	4775	4817.14	-42.144	-292.144	--	--	2200				11.26	4706.67	4784.47	-77.8003	-327.8	--	--	2200				11.26	4303.33	4247.08	56.2466	-6193.75	--	--	-1000
11.28	4871.67	4817.06	54.605	-195.395	--	--	2200				11.28	4663.33	4784.73	-121.4	-371.4	--	--	2200				11.28	4286.67	4246.42	40.2485	-6209.75	--	--	-1000
11.3	4776.67	4816.97	-40.2969	-290.297	--	--	2200				11.3	4696.67	4784.97	-88.2993	-338.299	--	--	2200				11.3	4315	4245.78	69.2212	-6180.78	--	--	-1000
11.32	4743.33	4816.85	-73.52	-323.52	--	--	2200				11.32	4715	4785.19	-70.1899	-320.19	--	--	2200				11.32	4263.33	4245.15	18.1773	-6231.82	--	--	-1000
11.34	4820	4816.71	3.28857	-246.711	--	--	2200				11.34	4806.67	4785.39	21.2793	-228.721	--	--	2200				11.34	4298.33	4244.54	53.7856	-6196.21	--	--	-1000
11.36	4910	4816.55	93.4458	-156.554	--	--	2200				11.36	4835	4785.57	49.4282	-200.572	--	--	2200				11.36	4251.67	4243.95	7.7168	-6242.28	--	--	-1000
11.38	4893.33	4816.38	76.9517	-173.048	--	--	2200				11.38	4830	4785.73	44.2661	-205.734	--	--	2200				11.38	4265	4243.38	21.6196	-6228.38	--	--	-1000
11.4	4791.67	4816.18	-24.5122	-274.512	--	--	2200				11.4	4868.33	4785.88	82.4546	-167.545	--	--	2200				11.4	4211.67	4242.83	-31.1553	-6281.16	--	--	-1000
11.42	4696.67	4815.97	-119.296	-369.296	--	--	2200				11.42	4698.33	4786	-87.6694	-337.669	--	--	2200				11.42	4351.67	4242.29	109.385	-6140.62	--	--	-1000
11.44	4808.33	4815.73	-7.40088	-257.401	--	--	2200				11.44	4863.33	4786.1	77.2266	-172.773	--	--	2200				11.44	4350	4241.76	108.238	-6141.76	--	--	-1000
11.46	4965	4815.48	149.522	-100.478	--	--	2200				11.46	4881.67	4786.19	95.4819	-154.518	--	--	2200				11.46	4361.67	4241.26	120.412	-6129.59	--	--	-1000
11.48	4781.67	4815.21	-33.5371	-283.537	--	--	2200				11.48	4858.33	4786.26	72.0732	-177.927	--	--	2200				11.48	4431.67	4240.77	190.903	-6059.1	--	--	-1000
11.5	4808.33	4814.92	-6.58496	-256.585	--	--	2200				11.5	4990	4786.3	203.696	-46.3037	--	--	2200				11.5	4330	4240.29	89.7065	-6160.29	--	--	-1000
11.52	4843.33	4814.61	28.7227	-221.277	--	--	2200				11.52	4731.67	4786.33	-54.6641	-304.664	--	--	2200				11.52	4315	4239.84	75.1641	-6174.84	--	--	-1000
11.54	4766.67	4814.28	-47.6099	-297.61	--	--	2200				11.54	4771.67	4786.35	-14.6753	-264.675	--	--	2200				11.54	4420	4239.4	180.604	-6069.4	--	--	-1000
11.56	4846.67	4813.94	32.7349	-217.265	--	--	2200				11.56	4943.33	4786.34	156.993	-93.0073	--	--	2200				11.56	4255	4238.97	16.0303	-6233.97	--	--	-1000
11.58	5010	4813.57	196.428	-53.5718	--	--	2200				11.58	4918.33	4786.31	132.017	-117.983	--	--	2200				11.58	4266.67	4238.56	28.1104	-6221.89	--	--	-1000
11.6	4621.67	4813.19	-191.522	-441.522	--	--	2200				11.6	4848.33	4786.27	62.0591	-187.941	--	--	2200				11.6	4311.67	4238.16	73.5068	-6176.49	--	--	-1000
11.62	4763.33	4812.79	-49.4639	-299.464	--	--	2200				11.62	4875	4786.21	88.7891	-161.211	--	--	2200				11.62	4395	4237.78	157.217	-6092.78	--	--	-1000
11.64	4681.67	4812.38	-130.708	-380.708	--	--	2200				11.64	4755	4786.13	-31.1328	-281.133	--	--	2200				11.64	4458.33	4237.42	220.912	-6029.09	--	--	-1000
11.66	4741.67	4811.95	-70.2759	-320.276	--	--	2200				11.66	4895	4786.04	108.962	-141.038	--	--	2200				11.66	4455	4237.07	217.932	-6032.07	--	--	-1000
11.68	4691.67	4811.5	-119.827	-369.827	--	--	2200				11.68	4855	4785.92	69.0762	-180.924	--	--	2200				11.68	4405	4236.73	168.269	-6081.73	--	--	-1000
11.7	4681.67	4811.03	-129.36	-379.36	--	--	2200				11.7	4736.67	4785.8	-49.1265	-299.126	--	--	2200				11.7	4268.33	4236.41	31.9204	-6218.08	--	--	-1000
11.72	5010	4810.55	199.452	-50.5478	--	--	2200				11.72	4838.33	4785.65	52.6807	-197.319	--	--	2200				11.72	4266.67	4236.1	30.5674	-6219.43	--	--	-1000
11.74	4870	4810.05	59.9517	-190.048	--	--	2200				11.74	4995	4785.49	209.514	-40.4863	--	--	2200				11.74	4301.67	4235.81	65.8608	-6184.14	--	--	-1000
11.76	4751.67	4809.53	-57.8638	-307.864	--	--	2200				11.76	4883.33	4785.31	98.022	-151.978	--	--	2200				11.76	4200	4235.53	-35.5298	-6285.53	--	--	-1000
11.78	4923.33	4809	114.327	-135.673	--	--	2200				11.78	4731.67	4785.11	-53.4438	-303.444	--	--	2200				11.78	4423.33	4235.26	188.066	-6061.93	--	--	-1000
11.8	4768.33	4808.45	-40.1245	-290.125	--	--	2200				11.8	4871.67	4784.9	86.7695	-163.23	--	--	2200				11.8	4245	4235.01	9.98975	-6240.01	--	--	-1000
11.82	4818.33	4807.89	10.4365	-239.563	--	--	2200				11.82	4771.67	4784.67	-13.0044	-263.004	--	--	2200				11.82	4305	4234.77	70.229	-6179.77	--	--	-1000
11.84	4911.67	4807.32	104.352	-145.648	--	--	2200				11.84	4788.33	4784.43	3.8999	-246.1	--	--	2200				11.84	4281.67	4234.54	47.1265	-6202.87	--	--	-1000
11.86	4718.33	4806.72	-88.3931	-338.393	--	--	2200				11.86	4858.33	4784.17	74.1597	-175.84	--	--	2200				11.86	4220	4234.33	-14.3306	-6264.33	--	--	-1000
11.88	4730	4806.11	-76.1148	-326.115			2200				11.88	4883.33	4783.9	99.4336	-150.566			2200				11.88	4538.33	4234.13	304.199	-5945.8			-1000
11.9	4883.33	4805.5	77.8345	-172.166			2200				11.9	4893.33	4783.61	109.723	-140.277			2200				11.9	4368.33	4233.94	134.388	-6115.61			-1000
11.92	4876.67	4804.86	71.811	-178.189			2200				11.92	4798.33	4783.3	15.0269	-234.973			2200				11.92	4325	4233.77	91.2344	-6158.77			-1000
11.94	4900	4804.21	95.792	-154.208			2200				11.94	4781.67	4782.98	-1.31299	-251.313			2200				11.94	4395	4233.6	161.399	-6088.6			-1000
11.96	4738.33	4803.54	-65.2144	-315.214			2200				11.96	4703.33	4782.65	-79.3188	-329.319			2200				11.96	4240	4233.45	6.55078	-6243.45			-1000
11.98	4770	4802.87	-32.8662	-282.866			2200				11.98	4660	4782.3	-122.3	-372.3			2200				11.98	4340	4233.31	106.69	-6143.31			-1000
12	4541.67	4802.18	-260.505	-510.505			2200				12	4833.33	4781.94	51.3921	-198.608			2200				12	4236.67	4233.18	3.48975	-6246.51			-1000
12.02	4756.67	4801.47	-44.8013	-294.801			2200				12.02	4746.67	4781.56	-34.8921	-284.892			2200				12.02	4275	4233.06	41.936	-6208.06			-1000
12.04	4801.67	4800.76	0.91455	-249.085			2200				12.04	4850	4781.17	68.8306	-181.169			2200				12.04	4273.33	4233.04	40.2876	-6209.71			-1000
12.06	4831.67	4800.02	31.646	-218.354			2200				12.06	4843.33	4780.77	62.5645	-187.436			2200				12.06	4428.33	4233.08	195.25	-6054.75			-1000
12.08	4848.33	4799.28	49.0488	-200.951			2200				12.08	4731.67	4780.35	-48.6782	-298.678			2200				12.08	4275	4233	42.0034	-6208			-1000
12.1	4716.67	4798.53	-81.856	-331.856			2200				12.1	4775	4779.92	-4.91846	-254.918			2200				12.1	4360	4232.92	127.076	-6122.92			-1000
12.12	4790	4797.76	-7.7583	-257.758			2200				12.12	4958.33	4779.47	178.855	-71.1445			2200				12.12	4395	4232.86	162.136	-6087.86			-1000
12.14	4766.67	4796.98	-30.3105	-280.311			2200				12.14	4845	4779.02	65.9819	-184.018			2200				12.14	4433.33	4232.81	200.519	-6049.48			-1000
12.16	4763.33	4796.19	-32.8608	-282.861			2200				12.16	4898.33	4778.55	119.783	-130.217			2200				12.16	4331.67	4232.77	98.9004	-6151.1			-1000
12.18	4796.67	4795.39	1.28076	-248.719			2200				12.18	4911.67	4778.07	133.604	-116.396			2200				12.18	4216.67	4232.74	-16.0674	-6266.07			-1000
12.2	4691.67	4794.58	-102.908	-352.908			2200				12.2	4875	4777.57	97.4282	-152.572			2200				12.2	4301.67	4232.72	68.9541	-6181.05			-1000
12.22	4616.67	4793.75	-177.084	-427.084			2200				12.22	4836.67	4777.07	59.604	-190.396			2200				12.22	4240	4232.7	7.29785	-6242.7			-1000
12.24	4883.33	4792.92	90.4097	-159.59			2200				12.24	4783.33	4776.55	6.78125	-243.219			2200				12.24	4315	4232.7	82.2998	-6167.7			-1000
12.26	4758.33	4792.08	-33.7461	-283.746			2200				12.26	4666.67	4776.02	-109.349	-359.349			2200				12.26	4358.33	4232.71	125.623	-6124.38			-1000
12.28	4871.67	4791.22	80.4482	-169.552			2200				12.28	4931.67	4775.48	156.191	-93.8086			2200				12.28	4353.33	4232.72	120.607	-6129.39			-1000
12.3	4863.33	4790.36	72.9727	-177.027			2200				12.3	4916.67	4774.93	141.744	-108.256			2200				12.3	4246.67	4232.75	13.9238	-6236.08			-1000
12.32	4735	4789.48	-54.4849	-304.485			2200				12.32	4946.67	4774.36	172.306	-77.6943			2200				12.32	4278.33	4232.78	45.5508	-6204.45			-1000
12.34	4785	4788.6	-3.60156	-253.602			2200				12.34	4865	4773.79	91.2109	-158.789			2200				12.34	4245	4232.82	12.1797	-6237.82			-1000
12.36	4753.33	4787.71	-34.3804	-284.38			2200				12.36	4760	4773.21	-13.2065	-263.207			2200				12.36	4316.67	4232.87	83.7983	-6166.2			-1000
12.38	4873.33	4786.81	86.5195	-163.48			2200				12.38	4853.33	4772.61	80.7188	-169.281			2200				12.38	4286.67	4232.93	53.7407	-6196.26			-1000
12.4	4885	4785.9	99.0981	-150.902			2200				12.4	4740	4772.01	-32.0078	-282.008			2200				12.4	4381.67	4233	148.675	-6101.33			-1000
12.42	4636.67	4784.98	-148.313	-398.313			2200				12.42	5046.67	4771.4	275.274	25.2744			2200				12.42	4193.33	4233.07	-39.7383	-6289.74			-1000
12.44	4810	4784.06	25.9414	-224.059			2200				12.44	4981.67	4770.77	210.899	-39.1006			2200				12.44	4086.67	4233.15	-146.479	-6396.48			-1000
12.46	4781.67	4783.12	-1.45459	-251.455			2200				12.46	4861.67	4770.14	91.5312	-158.469			2200				12.46	4121.67	4233.24	-111.568	-6361.57			-1000
12.48	4811.67	4782.19	29.4844	-220.516			2200				12.48	4885	4769.5	115.502	-134.498			2200				12.48	4226.67	4233.33	-6.66504	-6256.67			-1000
12.5	4725	4781.24	-56.2368	-306.237			2200				12.5	4946.67	4768.85	177.823	-72.1768			2200				12.5	4303.33	4233.44	69.8911	-6180.11			-1000
12.52	4710	4780.28	-70.2827	-320.283			2200				12.52	4715	4768.19	-53.1875	-303.188			2200				12.52	4378.33	4233.55	144.78	-6105.22			-1000
12.54	4726.67	4779.32	-52.6514	-302.651			2200				12.54	4856.67	4767.52	89.1494	-160.851			2200				12.54	4140	4233.67	-93.6655	-6343.67			-1000
12.56	4810	4778.35	31.647	-218.353			2200				12.56	4778.33	4766.85	11.4844	-238.516			2200				12.56	4220	4233.79	-13.7905	-6263.79			-1000
12.58	4795	4777.38	17.6211	-232.379			2200				12.58	4793.33	4766.16	27.168	-222.832			2200				12.58	4186.67	4233.92	-47.25	-6297.25			-1000
12.6	4920	4776.4	143.601	-106.399			2200				12.6	4853.33	4765.47	87.8584	-162.142			2200				12.6	4265	4234.06	30.9419	-6219.06			-1000
12.62	4855	4775.41	79.5864	-170.414			2200				12.62	4943.33	4764.77	178.556	-71.4443			2200				12.62	4243.33	4234.2	9.12988	-6240.87			-1000
12.64	4851.67	4774.42	77.2476	-172.752			2200				12.64	4823.33	4764.07	59.2637	-190.736			2200				12.64	4305	4234.35	70.6504	-6179.35			-1000
12.66	4811.67	4773.43	38.2441	-211.756			2200				12.66	4721.67	4763.36	-41.6855	-291.686			2200				12.66	4298.33	4234.5	63.8267	-6186.17			-1000
12.68	4773.33	4772.42	0.90674	-249.093			2200				12.68	4726.67	4762.64	-35.9658	-285.966			2200				12.68	4256.67	4234.66	22.0059	-6227.99			-1000
12.7	4850	4771.42	78.583	-171.417			2200				12.7	4613.33	4761.91	-148.581	-398.581			2200				12.7	4185	4234.83	-49.8306	-6299.83			-1000
12.72	4928.33	4770.41	157.921	-92.0786			2200				12.72	4923.33	4761.18	162.153	-87.8467			2200				12.72	4401.67	4235	166.669	-6083.33			-1000
12.74	4885	4769.39	115.609	-134.391			2200				12.74	4898.33	4760.44	137.891	-112.109			2200				12.74	4381.67	4235.18	146.493	-6103.51			-1000
12.76	4686.67	4768.37	-81.7022	-331.702			2200				12.76	4738.33	4759.7	-21.3662	-271.366			2200				12.76	4261.67	4235.36	26.3101	-6223.69			-1000
12.78	4923.33	4767.35	155.981	-94.0186			2200				12.78	4840	4758.94	81.0557	-168.944			2200				12.78	4271.67	4235.55	36.1245	-6213.88			-1000
12.8	4816.67	4766.32	50.3472	-199.653			2200				12.8	4516.67	4758.19	-241.521	-491.521			2200				12.8	4265	4235.74	29.2632	-6220.74			-1000
12.82	5073.33	4765.29	308.037	58.0366			2200				12.82	4640	4757.43	-117.432	-367.432			2200				12.82	4193.33	4235.93	-42.603	-6292.6			-1000
12.84	4856.67	4764.26	92.4097	-157.59			2200				12.84	4756.67	4756.67	0.00146	-249.999			2200				12.84	4263.33	4236.13	27.1973	-6222.8			-1000
12.86	4763.33	4763.23	0.10498	-249.895			2200				12.86	4696.67	4755.9	-59.2285	-309.229			2200				12.86	4281.67	4236.34	45.332	-6204.67			-1000
12.88	4936.67	4762.19	174.483	-75.5166			2200				12.88	4788.33	4755.13	33.2041	-216.796			2200				12.88	4233.33	4236.54	-3.21484	-6253.21			-1000
12.9	4880	4761.15	118.853	-131.147			2200				12.9	4756.67	4754.35	2.31982	-247.68			2200				12.9	4213.33	4236.76	-23.4282	-6273.43			-1000
12.92	4786.67	4760.1	26.5659	-223.434			2200				12.92	4641.67	4753.57	-111.902	-361.902			2200				12.92	4291.67	4236.97	54.6963	-6195.3			-1000
12.94	4946.67	4759.06	187.61	-62.3897			2200				12.94	4736.67	4752.79	-16.1211	-266.121			2200				12.94	4240	4237.19	2.80566	-6247.19			-1000
12.96	4611.67	4758.01	-146.344	-396.344			2200				12.96	4711.67	4752.01	-40.3364	-290.336			2200				12.96	4253.33	4237.42	15.9141	-6234.09			-1000
12.98	4883.33	4756.97	126.365	-123.635							12.98	4760	4751.22	8.77832	-241.222							12.98	4235	4237.64	-2.64404	-6252.64
13	4861.67	4755.92	105.753	-144.247							13	4640	4750.44	-110.437	-360.437							13	4160	4237.87	-77.8731	-6327.87
13.02	4886.67	4754.87	131.802	-118.198							13.02	4716.67	4749.65	-32.9849	-282.985							13.02	4221.67	4238.11	-16.438	-6266.44
13.04	4838.33	4753.82	84.5107	-165.489							13.04	4858.33	4748.88	109.453	-140.547							13.04	4113.33	4238.34	-125.014	-6375.01
13.06	4898.33	4752.77	145.563	-104.437							13.06	4603.33	4748.11	-144.784	-394.784							13.06	4435	4238.58	196.418	-6053.58
13.08	4886.67	4751.72	134.952	-115.048							13.08	4746.67	4747.4	-0.73145	-250.731							13.08	4300	4238.82	61.1773	-6188.82
13.1	4768.33	4750.67	17.6621	-232.338							13.1	4865	4746.66	118.342	-131.658							13.1	4266.67	4239.07	27.603	-6222.4
13.12	4881.67	4749.62	132.052	-117.948							13.12	4763.33	4745.82	17.5073	-232.493							13.12	4101.67	4239.31	-137.644	-6387.64
13.14	4906.67	4748.57	158.103	-91.8975							13.14	4673.33	4744.99	-71.6558	-321.656							13.14	4085	4239.56	-154.561	-6404.56
13.16	4821.67	4747.52	74.1509	-175.849							13.16	4761.67	4744.15	17.5244	-232.476							13.16	4176.67	4239.81	-63.1416	-6313.14
13.18	4615	4746.47	-131.469	-381.469							13.18	4870	4743.3	126.698	-123.302							13.18	4323.33	4240.06	83.2656	-6166.73
13.2	4775	4745.42	29.5776	-220.422							13.2	4541.67	4742.46	-200.786	-450.786							13.2	4091.67	4240.32	-148.649	-6398.65
13.22	4755	4744.38	10.624	-239.376							13.22	4768.33	4741.61	26.7207	-223.279							13.22	4088.33	4240.57	-152.245	-6402.24
13.24	4758.33	4743.33	14.998	-235.002							13.24	4658.33	4740.76	-82.4287	-332.429							13.24	4213.33	4240.83	-27.5029	-6277.5
13.26	4838.33	4742.29	96.0396	-153.96							13.26	4808.33	4739.91	68.4228	-181.577							13.26	4141.67	4241.09	-99.4224	-6349.42
13.28	4741.67	4741.25	0.4209	-249.579							13.28	4776.67	4739.05	37.6157	-212.384							13.28	4213.33	4241.35	-28.0225	-6278.02
13.3	4843.33	4740.21	103.12	-146.88							13.3	4786.67	4738.2	48.4727	-201.527							13.3	4243.33	4241.61	1.71582	-6248.28
13.32	4716.67	4739.17	-22.5044	-272.504							13.32	4820	4737.34	82.6592	-167.341							13.32	4160	4241.88	-81.8769	-6331.88
13.34	4891.67	4738.14	153.527	-96.4727							13.34	4725	4736.48	-11.4839	-261.484							13.34	4248.33	4242.14	6.19043	-6243.81
13.36	4683.33	4737.11	-53.7817	-303.782							13.36	4836.67	4735.62	101.046	-148.954							13.36	4318.33	4242.4	75.9268	-6174.07
13.38	4690	4736.08	-46.085	-296.085							13.38	4691.67	4734.77	-43.0962	-293.096							13.38	4248.33	4242.67	5.66162	-6244.34
13.4	4695	4735.06	-40.0596	-290.06							13.4	4745	4733.9	11.0957	-238.904							13.4	4263.33	4242.93	20.396	-6229.6
13.42	4760	4734.04	25.9605	-224.04							13.42	4693.33	4733.04	-39.7139	-289.714							13.42	4276.67	4243.2	33.4688	-6216.53
13.44	4765	4733.02	31.979	-218.021							13.44	4643.33	4732.18	-88.8521	-338.852							13.44	4145	4243.47	-98.4668	-6348.47
13.46	4813.33	4732.01	81.3227	-168.677							13.46	4705	4731.32	-26.3193	-276.319							13.46	4168.33	4243.73	-75.4033	-6325.4
13.48	4601.67	4731	-129.329	-379.329							13.48	4628.33	4730.46	-102.126	-352.126							13.48	4280	4244	35.9995	-6214
13.5	4996.67	4729.99	266.677	16.6768							13.5	4730	4729.59	0.40576	-249.594							13.5	4068.33	4244.27	-175.937	-6425.94
13.52	4638.33	4728.99	-90.6631	-340.663							13.52	4825	4728.73	96.2686	-153.731							13.52	4278.33	4244.53	33.7974	-6216.2
13.54	4756.67	4728	28.6729	-221.327							13.54	4898.33	4727.87	170.461	-79.5391							13.54	4176.67	4244.8	-68.1309	-6318.13
13.56	4685	4727.01	-42.0054	-292.005							13.56	4923.33	4727.01	196.322	-53.6782							13.56	4113.33	4245.07	-131.736	-6381.74
13.58	4830	4726.02	103.981	-146.019							13.58	4958.33	4726.15	232.182	-17.8179							13.58	4280	4245.33	34.6704	-6215.33
13.6	4748.33	4725.04	23.2935	-226.707							13.6	4676.67	4725.29	-48.6177	-298.618							13.6	4105	4245.6	-140.597	-6390.6
13.62	4900	4724.06	175.937	-74.063							13.62	4843.33	4724.43	118.902	-131.098							13.62	4111.67	4245.86	-134.19	-6384.19
13.64	4638.33	4723.09	-84.7602	-334.76							13.64	4798.33	4723.57	74.7617	-175.238							13.64	4061.67	4246.12	-184.452	-6434.45
13.66	4858.33	4722.13	136.203	-113.797							13.66	4885	4722.71	162.289	-87.7114							13.66	4120	4246.39	-126.385	-6376.39
13.68	4730	4721.17	8.83252	-241.167							13.68	4891.67	4721.86	169.814	-80.1856							13.68	4156.67	4246.65	-89.9766	-6339.98
13.7	4736.67	4720.22	16.4546	-233.545							13.7	4811.67	4721	90.6685	-159.332							13.7	4226.67	4246.91	-20.2373	-6270.24
13.72	4643.33	4719.27	-75.9385	-325.938							13.72	4881.67	4720.15	161.522	-88.478							13.72	4228.33	4247.17	-18.8369	-6268.84
13.74	4546.67	4718.33	-171.658	-421.658							13.74	4785	4719.3	65.7036	-184.296							13.74	4200	4247.42	-47.4233	-6297.42
13.76	4821.67	4717.4	104.274	-145.726							13.76	4736.67	4718.45	18.2231	-231.777							13.76	4100	4247.68	-147.681	-6397.68
13.78	4556.67	4716.47	-159.799	-409.799							13.78	4785	4717.6	67.4028	-182.597							13.78	4025	4247.94	-222.936	-6472.94
13.8	4646.67	4715.55	-68.8779	-318.878							13.8	4770	4716.75	53.249	-196.751							13.8	4030	4248.19	-218.188	-6468.19
13.82	4648.33	4714.63	-66.3037	-316.304							13.82	4780	4715.91	64.0908	-185.909							13.82	4241.67	4248.44	-6.77051	-6256.77
13.84	4850	4713.73	136.27	-113.73							13.84	4748.33	4715.07	33.2637	-216.736							13.84	4011.67	4248.69	-237.022	-6487.02
13.86	4628.33	4712.83	-84.5015	-334.501							13.86	4801.67	4714.23	87.4429	-162.557							13.86	4030	4248.94	-218.939	-6468.94
13.88	4795	4711.94	83.0581	-166.942							13.88	4710	4713.39	-3.38916	-253.389							13.88	4008.33	4249.19	-240.855	-6490.86
13.9	4653.33	4711.06	-57.7285	-307.729							13.9	4850	4712.56	137.443	-112.557							13.9	4200	4249.43	-49.4287	-6299.43
13.92	4683.33	4710.18	-26.854	-276.854							13.92	4758.33	4711.72	46.6065	-203.394							13.92	4295	4249.67	45.3291	-6204.67
13.94	4880	4709.32	170.684	-79.3164							13.94	4626.67	4710.9	-84.2256	-334.226							13.94	4165	4249.91	-84.9102	-6334.91
13.96	4868.33	4708.46	159.872	-90.1279							13.96	4783.33	4710.07	73.2598	-176.74							13.96	4076.67	4250.15	-173.479	-6423.48
13.98	4640	4707.61	-67.6079	-317.608							13.98	4676.67	4709.25	-32.5776	-282.578							13.98	4170	4250.38	-80.3833	-6330.38
14	4735	4706.77	28.2334	-221.767							14	4780	4708.43	71.5723	-178.428							14	4138.33	4250.61	-112.285	-6362.28
14.02	4648.33	4705.93	-57.6025	-307.603							14.02	4636.67	4707.61	-70.9409	-320.941							14.02	4161.67	4250.85	-89.1763	-6339.18
14.04	4613.33	4705.11	-91.7788	-341.779							14.04	4633.33	4706.8	-73.4678	-323.468							14.04	4060	4251.07	-191.074	-6441.07
14.06	4708.33	4704.29	4.0376	-245.962							14.06	4790	4705.99	84.0112	-165.989							14.06	4170	4251.3	-81.2969	-6331.3
14.08	4713.33	4703.49	9.84229	-240.158							14.08	4670	4705.18	-35.1816	-285.182							14.08	4225	4251.52	-26.519	-6276.52
14.1	4636.67	4702.69	-66.0195	-316.02							14.1	4683.33	4704.38	-21.0503	-271.05							14.1	4106.67	4251.74	-145.069	-6395.07
14.12	4545	4701.9	-156.904	-406.904							14.12	4750	4703.58	46.4175	-203.583							14.12	4006.67	4251.96	-245.286	-6495.29
14.14	4518.33	4701.13	-182.796	-432.796							14.14	4591.67	4702.79	-111.116	-361.116							14.14	4163.33	4252.17	-88.8364	-6338.84
14.16	4716.67	4700.36	16.313	-233.687							14.16	4590	4702	-111.997	-361.997							14.16	4108.33	4252.38	-144.048	-6394.05
14.18	4613.33	4699.6	-86.2695	-336.27							14.18	4505	4701.21	-196.211	-446.211							14.18	4226.67	4252.59	-25.9165	-6275.92
14.2	4600	4698.85	-98.8516	-348.852							14.2	4570	4700.43	-130.427	-380.427							14.2	4013.33	4252.79	-239.459	-6489.46
14.22	4673.33	4698.11	-24.7842	-274.784							14.22	4650	4699.65	-49.6489	-299.649							14.22	4041.67	4252.99	-211.319	-6461.32
14.24	4653.33	4697.39	-44.0557	-294.056							14.24	4601.67	4698.88	-97.207	-347.207							14.24	4030	4253.19	-223.188	-6473.19
14.26	4775	4696.67	78.3301	-171.67							14.26	4770	4698.11	71.8921	-178.108							14.26	4136.67	4253.38	-116.71	-6366.71
14.28	4740	4695.96	44.0356	-205.964							14.28	4676.67	4697.34	-20.6738	-270.674							14.28	4120	4253.57	-133.571	-6383.57
14.3	4848.33	4695.27	153.062	-96.9385							14.3	4565	4696.58	-131.585	-381.585							14.3	4145	4253.76	-108.758	-6358.76
14.32	4743.33	4694.58	48.7471	-201.253							14.32	4645	4695.83	-50.831	-300.831							14.32	4056.67	4253.94	-197.272	-6447.27
14.34	4760	4693.91	66.0903	-183.91							14.34	4593.33	4695.08	-101.751	-351.751							14.34	4066.67	4254.12	-187.453	-6437.45
14.36	4640	4693.25	-53.249	-303.249							14.36	4521.67	4694.34	-172.668	-422.668							14.36	4076.67	4254.3	-177.628	-6427.63
14.38	4648.33	4692.6	-44.2676	-294.268							14.38	4696.67	4693.6	3.07031	-246.93							14.38	4238.33	4254.47	-16.1387	-6266.14
14.4	4628.33	4691.96	-63.6294	-313.629							14.4	4530	4692.87	-162.867	-412.867							14.4	4046.67	4254.64	-207.967	-6457.97
14.42	4701.67	4691.33	10.3384	-239.662							14.42	4496.67	4692.14	-195.469	-445.469							14.42	4136.67	4254.8	-118.131	-6368.13
14.44	4661.67	4690.72	-29.0483	-279.048							14.44	4633.33	4691.42	-58.0898	-308.09							14.44	3963.33	4254.96	-291.633	-6541.63
14.46	4713.33	4690.11	23.2153	-226.785							14.46	4715	4690.71	24.2949	-225.705							14.46	4001.67	4255.12	-253.451	-6503.45
14.48	4723.33	4689.53	33.8047	-216.195							14.48	4591.67	4690	-98.3281	-348.328							14.48	4013.33	4255.27	-241.942	-6491.94
14.5	4676.67	4688.95	-12.2783	-262.278							14.5	4620	4689.3	-69.2954	-319.295							14.5	4103.33	4255.42	-152.092	-6402.09
14.52	4706.67	4688.38	18.2876	-231.712							14.52	4606.67	4688.6	-81.9302	-331.93							14.52	4078.33	4255.57	-177.235	-6427.24
14.54	4560	4687.83	-127.83	-377.83							14.54	4446.67	4687.91	-241.244	-491.244							14.54	4190	4255.71	-65.7075	-6315.71
14.56	4800	4687.29	112.709	-137.292							14.56	4680	4687.23	-7.23389	-257.234							14.56	4105	4255.84	-150.842	-6400.84
14.58	4570	4686.77	-116.766	-366.766							14.58	4591.67	4686.56	-94.8926	-344.893							14.58	4083.33	4255.97	-172.644	-6422.64
14.6	4760	4686.25	73.7451	-176.255							14.6	4775	4685.9	89.103	-160.897							14.6	3820	4256.1	-436.102	-6686.1
14.62	4606.67	4685.76	-79.0859	-329.086							14.62	4675	4685.24	-10.2422	-260.242							14.62	3975	4256.23	-281.225	-6531.23
14.64	4596.67	4685.27	-88.6025	-338.603							14.64	4851.67	4684.6	167.073	-82.9268							14.64	3988.33	4256.34	-268.015	-6518.01
14.66	4556.67	4684.8	-128.133	-378.133							14.66	4503.33	4683.96	-180.631	-430.631							14.66	3936.67	4256.46	-319.789	-6569.79
14.68	4735	4684.35	50.6519	-199.348							14.68	4786.67	4683.33	103.338	-146.662							14.68	4105	4256.57	-151.569	-6401.57
14.7	4458.33	4683.91	-225.577	-475.577							14.7	4548.33	4682.71	-134.383	-384.383							14.7	4043.33	4256.68	-213.346	-6463.35
14.72	4455	4683.48	-228.484	-478.484							14.72	4671.67	4682.11	-10.436	-260.436							14.72	3943.33	4256.78	-313.446	-6563.45
14.74	4590	4683.07	-93.0742	-343.074							14.74	4610	4681.51	-71.5117	-321.512							14.74	4215	4256.87	-41.8745	-6291.87
14.76	4631.67	4682.68	-51.0102	-301.01							14.76	4623.33	4680.93	-57.5957	-307.596							14.76	4010	4256.97	-246.965	-6496.97
14.78	4775	4682.3	92.6977	-157.302							14.78	4621.67	4680.35	-58.6836	-308.684							14.78	4103.33	4257.05	-153.724	-6403.72
14.8	4581.67	4681.94	-100.273	-350.273							14.8	4688.33	4679.79	8.53613	-241.464							14.8	4108.33	4257.14	-148.808	-6398.81
14.82	4668.33	4681.6	-13.2685	-263.269							14.82	4653.33	4679.25	-25.918	-275.918							14.82	4133.33	4257.21	-123.885	-6373.88
14.84	4511.67	4681.27	-169.602	-419.602							14.84	4486.67	4678.72	-192.046	-442.046							14.84	4020	4257.29	-237.29	-6487.29
14.86	4601.67	4680.96	-79.2939	-329.294							14.86	4675	4678.2	-3.1958	-253.196							14.86	4085	4257.36	-172.359	-6422.36
14.88	4550	4680.67	-130.673	-380.673							14.88	4601.67	4677.69	-76.0234	-326.023							14.88	4121.67	4257.42	-135.753	-6385.75
14.9	4653.33	4680.4	-27.0693	-277.069							14.9	4580	4677.21	-97.2061	-347.206							14.9	3956.67	4257.57	-300.897	-6550.9
14.92	4680	4680.15	-0.14697	-250.147							14.92	4646.67	4676.74	-30.0654	-280.065							14.92	4066.67	4257.76	-191.086	-6441.09
14.94	4778.33	4679.91	98.417	-151.583							14.94	4533.33	4676.28	-142.951	-392.951							14.94	3908.33	4257.81	-349.477	-6599.48
14.96	4656.67	4679.7	-23.0298	-273.03							14.96	4550	4675.84	-125.843	-375.843							14.96	3938.33	4257.85	-319.524	-6569.52
14.98	4551.67	4679.51	-127.836	-377.836							14.98	4570	4675.42	-105.424	-355.424							14.98	4158.33	4257.9	-99.5659	-6349.57
15	4611.67	4679.34	-67.6655	-317.666							15	4660	4675.02	-15.0249	-265.025							15	4130	4257.93	-127.933	-6377.93
15.02	4701.67	4679.19	22.4839	-227.516							15.02	4653.33	4674.65	-21.3174	-271.317							15.02	4006.67	4257.96	-251.295	-6501.29
15.04	4685	4679.06	5.94189	-244.058							15.04	4568.33	4674.29	-105.957	-355.957							15.04	4073.33	4257.99	-184.662	-6434.66
15.06	4561.67	4678.95	-117.285	-367.285							15.06	4683.33	4673.95	9.38184	-240.618							15.06	4115	4258.01	-143.015	-6393.01
15.08	4615	4678.87	-63.8721	-313.872							15.08	4600	4673.63	-73.6313	-323.631							15.08	4031.67	4258.03	-226.362	-6476.36
15.1	4470	4678.82	-208.816	-458.816							15.1	4830	4673.34	156.662	-93.3384							15.1	4010	4258.04	-248.044	-6498.04
15.12	4683.33	4678.78	4.54541	-245.455							15.12	4646.67	4673.07	-26.398	-276.398							15.12	4016.67	4258.05	-241.382	-6491.38
15.14	4630	4678.78	-48.7783	-298.778							15.14	4798.33	4672.82	125.509	-124.491							15.14	3938.33	4258.05	-319.725	-6569.72
15.16	4610	4678.8	-68.7993	-318.799							15.16	4618.33	4672.6	-54.2671	-304.267							15.16	4063.33	4258.05	-194.723	-6444.72
15.18	4773.33	4678.85	94.4839	-155.516							15.18	4560	4672.4	-112.402	-362.402							15.18	4153.33	4258.05	-104.716	-6354.72
15.2	4665	4678.92	-13.9209	-263.921							15.2	4575	4672.23	-97.23	-347.23							15.2	4195	4258.04	-63.0356	-6313.04
15.22	4686.67	4679.02	7.64746	-242.353							15.22	4611.67	4672.09	-60.4175	-310.417							15.22	4183.33	4258.02	-74.6909	-6324.69
15.24	4728.33	4679.15	49.1763	-200.824							15.24	4745	4671.97	73.0264	-176.974							15.24	4226.67	4258	-31.3296	-6281.33
15.26	4588.33	4679.31	-90.9839	-340.984							15.26	4660	4671.89	-11.8857	-261.886							15.26	4075	4257.98	-182.975	-6432.98
15.28	4670	4679.5	-9.50293	-259.503							15.28	4625	4671.83	-46.8335	-296.834							15.28	3955	4257.95	-302.947	-6552.95
15.3	4735	4679.72	55.2778	-194.722							15.3	4578.33	4671.81	-93.48	-343.48							15.3	4168.33	4257.91	-89.584	-6339.58
15.32	4663.33	4679.97	-16.6416	-266.642							15.32	4533.33	4671.83	-138.496	-388.496							15.32	4133.33	4257.88	-124.546	-6374.55
15.34	4746.67	4680.25	66.418	-183.582							15.34	4645	4671.87	-26.8706	-276.871							15.34	4115	4257.83	-142.835	-6392.83
15.36	4733.33	4680.56	52.7651	-197.235							15.36	4628.33	4671.94	-43.6099	-293.61							15.36	4280	4257.79	22.2114	-6227.79
15.38	4785	4680.91	104.092	-145.908							15.38	4606.67	4672.04	-65.3745	-315.375							15.38	4225	4257.74	-32.7402	-6282.74
15.4	4645	4681.28	-36.2832	-286.283							15.4	4841.67	4672.18	169.487	-80.5132							15.4	4046.67	4257.69	-211.019	-6461.02
15.42	4670	4681.69	-11.6899	-261.69							15.42	4606.67	4672.36	-65.6914	-315.691							15.42	4191.67	4257.64	-65.9663	-6315.97
15.44	4565	4682.13	-117.13	-367.13							15.44	4641.67	4672.58	-30.9077	-280.908							15.44	4128.33	4257.58	-129.25	-6379.25
15.46	4540	4682.6	-142.604	-392.604							15.46	4785	4672.84	112.164	-137.836							15.46	4243.33	4257.52	-14.1929	-6264.19
15.48	4545	4683.11	-138.109	-388.109							15.48	4611.67	4673.13	-61.4644	-311.464							15.48	4243.33	4257.47	-14.1372	-6264.14
15.5	4660	4683.65	-23.6499	-273.65							15.5	4726.67	4673.48	53.1924	-196.808							15.5	4183.33	4257.41	-74.0786	-6324.08
15.52	4573.33	4684.22	-110.892	-360.892							15.52	4611.67	4673.87	-62.1982	-312.198							15.52	4105	4257.35	-152.354	-6402.35
15.54	4535	4684.83	-149.831	-399.831							15.54	4636.67	4674.31	-37.6352	-287.635							15.54	4296.67	4257.3	39.3696	-6210.63
15.56	4681.67	4685.47	-3.80273	-253.803							15.56	4673.33	4674.79	-1.46045	-251.46							15.56	4256.67	4257.25	-0.5835	-6250.58
15.58	4695	4686.15	8.85059	-241.149							15.58	4621.67	4675.33	-53.6582	-303.658							15.58	4221.67	4257.21	-35.5425	-6285.54
15.6	4618.33	4686.86	-68.5312	-318.531							15.6	4580	4675.92	-95.918	-345.918							15.6	4121.67	4257.18	-135.508	-6385.51
15.62	4725	4687.61	37.3892	-212.611							15.62	4790	4676.56	113.436	-136.564							15.62	4225	4257.16	-32.1553	-6282.16
15.64	4606.67	4688.39	-81.7241	-331.724							15.64	4730	4677.26	52.7363	-197.264							15.64	4248.33	4257.15	-8.81543	-6258.82
15.66	4663.33	4689.21	-25.8848	-275.885							15.66	4685	4678.02	6.97803	-243.022							15.66	4358.33	4257.15	101.178	-6148.82
15.68	4716.67	4690.07	26.5962	-223.404							15.68	4780	4678.84	101.157	-148.843							15.68	4078.33	4257.18	-178.849	-6428.85
15.7	4645	4690.97	-45.9688	-295.969							15.7	4691.67	4679.73	11.9395	-238.061							15.7	4236.67	4257.23	-20.5571	-6270.56
15.72	4670	4691.9	-21.9028	-271.903							15.72	4650	4680.66	-30.6631	-280.663							15.72	4268.33	4257.3	11.0273	-6238.97
15.74	4565	4692.87	-127.875	-377.875							15.74	4730	4681.65	48.3452	-201.655							15.74	4265	4257.41	7.59033	-6242.41
15.76	4618.33	4693.89	-75.5571	-325.557							15.76	4676.67	4682.7	-6.03467	-256.035							15.76	4235	4257.55	-22.5542	-6272.55
15.78	4706.67	4694.94	11.7315	-238.269							15.78	4746.67	4683.81	62.8569	-187.143							15.78	4288.33	4257.74	30.5933	-6219.41
15.8	4786.67	4696.03	90.6401	-159.36							15.8	4695	4684.98	10.019	-239.981							15.8	4320	4257.97	62.0342	-6187.97
15.82	4641.67	4697.16	-55.4902	-305.49							15.82	4803.33	4686.21	117.124	-132.876							15.82	4363.33	4258.25	105.081	-6144.92
15.84	4641.67	4698.33	-56.6631	-306.663							15.84	4683.33	4687.48	-4.15479	-254.155							15.84	4298.33	4258.59	39.7427	-6210.26
15.86	4810	4699.55	110.455	-139.545							15.86	4740	4688.81	51.1875	-198.812							15.86	4178.33	4258.99	-80.6567	-6330.66
15.88	4775	4700.8	74.2007	-175.799							15.88	4518.33	4690.19	-171.857	-421.857							15.88	4356.67	4259.46	97.2129	-6152.79
15.9	4741.67	4702.1	39.5742	-210.426							15.9	4795	4691.6	103.396	-146.604							15.9	4316.67	4260	56.6685	-6193.33
15.92	4643.33	4703.43	-60.102	-310.102							15.92	4908.33	4693.06	215.273	-34.727							15.92	4330	4260.62	69.3755	-6180.62
15.94	4643.33	4704.81	-61.479	-311.479							15.94	4700	4694.54	5.45947	-244.541							15.94	4425	4261.33	163.671	-6086.33
15.96	4615	4706.23	-91.2266	-341.227							15.96	4698.33	4696.05	2.28467	-247.715							15.96	4308.33	4262.12	46.2056	-6203.79
15.98	4703.33	4707.68	-4.35449	-254.354							15.98	4728.33	4697.56	30.7666	-219.233							15.98	4410	4263.01	146.993	-6103.01
16	4705	4709.18	-4.18213	-254.182							16	4716.67	4699.08	17.585	-232.415							16	4341.67	4263.99	77.6846	-6172.32
16.02	4598.33	4710.71	-112.383	-362.383							16.02	4798.33	4700.6	97.7305	-152.27							16.02	4260	4265.05	-5.05322	-6255.05
16.04	4566.67	4712.28	-145.611	-395.611							16.04	4650	4702.1	-52.0981	-302.098							16.04	4385	4266.22	118.782	-6131.22
16.06	4671.67	4713.88	-42.2124	-292.212							16.06	4661.67	4703.57	-41.898	-291.898							16.06	4403.33	4267.47	135.856	-6114.14
16.08	4816.67	4715.51	101.158	-148.842							16.08	4855	4705	150.002	-99.9981							16.08	4391.67	4268.82	122.854	-6127.15
16.1	4795	4717.17	77.8315	-172.168							16.1	4838.33	4706.38	131.955	-118.045							16.1	4451.67	4270.24	181.428	-6068.57
16.12	4710	4718.85	-8.84668	-258.847							16.12	4731.67	4707.69	23.98	-226.02							16.12	4443.33	4271.74	171.586	-6078.41
16.14	4718.33	4720.54	-2.21094	-252.211							16.14	4905	4708.92	196.075	-53.9248							16.14	4348.33	4273.31	75.021	-6174.98
16.16	4716.67	4722.25	-5.57617	-255.576							16.16	4736.67	4710.07	26.6006	-223.399							16.16	4390	4274.93	115.071	-6134.93
16.18	4778.33	4723.95	54.377	-195.623							16.18	4711.67	4711.11	0.55762	-249.442							16.18	4420	4276.59	143.409	-6106.59
16.2	4801.67	4725.65	76.0166	-173.983							16.2	4706.67	4712.04	-5.37207	-255.372							16.2	4450	4278.28	171.722	-6078.28
16.22	4838.33	4727.34	110.991	-139.009							16.22	4743.33	4712.85	30.4844	-219.516							16.22	4581.67	4279.97	301.696	-5948.3
16.24	4743.33	4729	14.3335	-235.667							16.24	4781.67	4713.52	68.1538	-181.846							16.24	4440	4281.66	158.341	-6091.66
16.26	4746.67	4730.62	16.0542	-233.946							16.26	4706.67	4714.04	-7.37158	-257.372							16.26	4366.67	4283.32	83.3535	-6166.65
16.28	4861.67	4732.18	129.488	-120.512							16.28	4736.67	4714.41	22.2588	-227.741							16.28	4436.67	4284.93	151.744	-6098.26
16.3	4731.67	4733.68	-2.00879	-252.009							16.3	4835	4714.62	120.379	-129.621							16.3	4571.67	4286.46	285.209	-5964.79
16.32	4725	4735.09	-10.0933	-260.093							16.32	4870	4714.67	155.333	-94.6665							16.32	4481.67	4287.9	193.766	-6056.23
16.34	4811.67	4736.4	75.2666	-174.733							16.34	4791.67	4714.54	77.1269	-172.873							16.34	4443.33	4289.23	154.096	-6095.9
16.36	4848.33	4737.6	110.733	-139.267							16.36	4805	4714.25	90.7495	-159.25							16.36	4581.67	4290.43	291.239	-5958.76
16.38	4675	4738.65	-63.6509	-313.651							16.38	4940	4713.79	226.209	-23.791							16.38	4376.67	4291.47	85.1973	-6164.8
16.4	4806.67	4739.55	67.1177	-182.882							16.4	4706.67	4713.16	-6.49219	-256.492							16.4	4520	4292.34	227.656	-6022.34
16.42	4801.67	4740.28	61.3892	-188.611							16.42	4756.67	4712.37	44.2993	-205.701							16.42	4378.33	4293.03	85.3023	-6164.7
16.44	4795	4740.82	54.1773	-195.823							16.44	4856.67	4711.42	145.247	-104.753							16.44	4496.67	4293.51	203.16	-6046.84
16.46	4746.67	4741.17	5.50293	-244.497							16.46	4746.67	4710.33	36.3442	-213.656							16.46	4490	4293.78	196.221	-6053.78
16.48	4970	4741.3	228.698	-21.3018							16.48	4773.33	4709.09	64.2407	-185.759							16.48	4440	4293.83	146.172	-6103.83
16.5	4746.67	4741.22	5.44775	-244.552							16.5	4848.33	4707.72	140.606	-109.394							16.5	4398.33	4293.65	104.678	-6145.32
16.52	4845	4740.93	104.073	-145.927							16.52	4731.67	4706.24	25.4292	-224.571							16.52	4446.67	4293.25	153.42	-6096.58
16.54	4858.33	4740.42	117.912	-132.088							16.54	4816.67	4704.66	112.015	-137.985							16.54	4536.67	4292.62	244.049	-6005.95
16.56	4841.67	4739.7	101.966	-148.034							16.56	4873.33	4702.98	170.35	-79.6504							16.56	4341.67	4291.77	49.8994	-6200.1
16.58	4855	4738.8	116.203	-133.797							16.58	4885	4701.23	183.77	-66.23							16.58	4553.33	4290.71	262.623	-5987.38
16.6	4745	4737.71	7.29004	-242.71							16.6	4858.33	4699.42	158.907	-91.0928							16.6	4320	4289.44	30.5571	-6219.44
16.62	4736.67	4736.47	0.20068	-249.799							16.62	4761.67	4697.57	64.0981	-185.902							16.62	4448.33	4287.99	160.341	-6089.66
16.64	4675	4735.09	-60.0923	-310.092							16.64	4865	4695.69	169.306	-80.6943							16.64	4495	4286.36	208.636	-6041.36
16.66	5035	4733.61	301.395	51.3945							16.66	4861.67	4693.81	167.861	-82.1392							16.66	4305	4284.58	20.417	-6229.58
16.68	4838.33	4732.03	106.296	-143.704							16.68	4855	4691.92	163.076	-86.9243							16.68	4366.67	4282.67	84.0034	-6166
16.7	4728.33	4730.4	-2.07129	-252.071							16.7	4813.33	4690.06	123.274	-126.726							16.7	4391.67	4280.64	111.035	-6138.97
16.72	4998.33	4728.74	269.594	19.5942							16.72	4820	4688.22	131.778	-118.222							16.72	4488.33	4278.51	209.82	-6040.18
16.74	4766.67	4727.06	39.6108	-210.389							16.74	4703.33	4686.44	16.8921	-233.108							16.74	4428.33	4276.31	152.015	-6097.98
16.76	4801.67	4725.39	76.2798	-173.72							16.76	4701.67	4684.71	16.959	-233.041							16.76	4331.67	4274.07	57.604	-6192.4
16.78	4756.67	4723.75	32.9199	-217.08							16.78	4805	4683.05	121.949	-128.051							16.78	4345	4271.79	73.2124	-6176.79
16.8	4785	4722.15	62.8477	-187.152							16.8	4831.67	4681.47	150.204	-99.7959							16.8	4436.67	4269.5	167.169	-6082.83
16.82	4665	4720.61	-55.6128	-305.613							16.82	4836.67	4679.97	156.7	-93.3003							16.82	4305	4267.22	37.7793	-6212.22
16.84	4641.67	4719.14	-77.4702	-327.47							16.84	4745	4678.56	66.436	-183.564							16.84	4316.67	4264.97	51.7026	-6198.3
16.86	4828.33	4717.74	110.586	-139.414							16.86	4821.67	4677.26	144.408	-105.592							16.86	4441.67	4262.75	178.916	-6071.08
16.88	4926.67	4716.43	210.24	-39.7602							16.88	4693.33	4676.06	17.271	-232.729							16.88	4378.33	4260.6	117.733	-6132.27
16.9	4825	4715.2	109.8	-140.2							16.9	4726.67	4674.97	51.7031	-198.297							16.9	4528.33	4258.51	269.823	-5980.18
16.92	4768.33	4714.06	54.2715	-195.729							16.92	4721.67	4673.98	47.6885	-202.312							16.92	4371.67	4256.49	115.179	-6134.82
16.94	4850	4713.01	136.993	-113.007							16.94	4876.67	4673.11	203.562	-46.438							16.94	4458.33	4254.56	203.771	-6046.23
16.96	4706.67	4712.04	-5.37256	-255.373							16.96	4813.33	4672.34	140.987	-109.013							16.96	4400	4252.72	147.284	-6102.72
16.98	4791.67	4711.17	80.5029	-169.497							16.98	4645	4671.69	-26.6904	-276.69							16.98	4335	4250.97	84.0332	-6165.97
17	4775	4710.37	64.626	-185.374							17	4633.33	4671.14	-37.8135	-287.813							17	4405	4249.31	155.687	-6094.31
17.02	4696.67	4709.66	-12.9922	-262.992							17.02	4685	4670.7	14.2983	-235.702							17.02	4495	4247.76	247.244	-6002.76
17.04	4738.33	4709.03	29.2993	-220.701							17.04	5056.67	4670.36	386.306	136.306							17.04	4398.33	4246.29	152.037	-6097.96
17.06	4685	4708.48	-23.4761	-273.476							17.06	4811.67	4670.12	141.546	-108.454							17.06	4400	4244.92	155.075	-6094.92
17.08	4753.33	4707.99	45.3379	-204.662							17.08	4541.67	4669.98	-128.311	-378.311							17.08	4415	4243.65	171.355	-6078.65
17.1	4660	4707.58	-47.5767	-297.577							17.1	4658.33	4669.93	-11.5972	-261.597							17.1	4300	4242.45	57.5478	-6192.45
17.12	4740	4707.23	32.772	-217.228							17.12	4600	4669.96	-69.9609	-319.961							17.12	4491.67	4241.34	250.328	-5999.67
17.14	4786.67	4706.94	79.73	-170.27							17.14	4660	4670.08	-10.081	-260.081							17.14	4500	4240.31	259.692	-5990.31
17.16	4878.33	4706.71	171.62	-78.3804							17.16	4635	4670.28	-35.2788	-285.279							17.16	4376.67	4239.35	137.322	-6112.68
17.18	4661.67	4706.54	-44.8667	-294.867							17.18	4620	4670.55	-50.5542	-300.554							17.18	4328.33	4238.45	89.8779	-6160.12
17.2	4761.67	4706.41	55.2578	-194.742							17.2	4671.67	4670.9	0.76855	-249.231							17.2	4308.33	4237.62	70.7124	-6179.29
17.22	4663.33	4706.34	-43.0063	-293.006							17.22	4728.33	4671.32	57.0142	-192.986							17.22	4300	4236.84	63.1616	-6186.84
17.24	4651.67	4706.31	-54.6382	-304.638							17.24	4723.33	4671.8	51.5308	-198.469							17.24	4303.33	4236.11	67.2207	-6182.78
17.26	4546.67	4706.32	-159.654	-409.654							17.26	4533.33	4672.33	-138.999	-388.999							17.26	4346.67	4235.42	111.247	-6138.75
17.28	4733.33	4706.38	26.9531	-223.047							17.28	4631.67	4672.91	-41.2402	-291.24							17.28	4446.67	4234.78	211.89	-6038.11
17.3	4788.33	4706.47	81.8599	-168.14							17.3	4670	4673.55	-3.5459	-253.546							17.3	4203.33	4234.17	-30.8394	-6280.84
17.32	4593.33	4706.6	-113.269	-363.269							17.32	4723.33	4674.23	49.0991	-200.901							17.32	4280	4233.59	46.4087	-6203.59
17.34	4825	4706.76	118.239	-131.761							17.34	4705	4674.96	30.0391	-219.961							17.34	4316.67	4233.04	83.6309	-6166.37
17.36	4808.33	4706.96	101.374	-148.626							17.36	4623.33	4675.74	-52.4092	-302.409							17.36	4263.33	4232.51	30.8208	-6219.18
17.38	4683.33	4707.18	-23.8496	-273.85							17.38	4528.33	4676.56	-148.229	-398.229							17.38	4300	4232	67.9966	-6182
17.4	4761.67	4707.43	54.2363	-195.764							17.4	4731.67	4677.42	54.2495	-195.75							17.4	4285	4231.51	53.4893	-6196.51
17.42	4631.67	4707.71	-76.0415	-326.041							17.42	4633.33	4678.32	-44.9917	-294.992							17.42	4190	4231.04	-41.0356	-6291.04
17.44	4633.33	4708.02	-74.6875	-324.688							17.44	4451.67	4679.26	-227.59	-477.59							17.44	4263.33	4230.57	32.7593	-6217.24
17.46	4631.67	4708.34	-76.6748	-326.675							17.46	4815	4680.24	134.765	-115.235							17.46	4186.67	4230.12	-43.4477	-6293.45
17.48	4823.33	4708.7	114.633	-135.367							17.48	4731.67	4681.25	50.4204	-199.58							17.48	4190	4229.67	-39.6743	-6289.67
17.5	4585	4709.07	-124.069	-374.069							17.5	4701.67	4682.3	19.3721	-230.628							17.5	4451.67	4229.24	222.434	-6027.57
17.52	4640	4709.46	-69.4619	-319.462							17.52	4606.67	4683.38	-76.7095	-326.709							17.52	4353.33	4228.81	124.524	-6125.48
17.54	4776.67	4709.87	66.7974	-183.203							17.54	4683.33	4684.5	-1.1665	-251.167							17.54	4373.33	4228.38	144.951	-6105.05
17.56	4583.33	4710.3	-126.975	-376.975							17.56	4641.67	4685.65	-43.978	-293.978							17.56	4280	4227.96	52.0415	-6197.96
17.58	4665	4710.75	-45.7534	-295.753							17.58	4553.33	4686.84	-133.505	-383.505							17.58	4295	4227.54	67.4609	-6182.54
17.6	4646.67	4711.22	-64.5474	-314.547							17.6	4753.33	4688.05	65.2769	-184.723							17.6	4081.67	4227.12	-145.452	-6395.45
17.62	4663.33	4711.7	-48.3682	-298.368							17.62	4751.67	4689.31	62.3633	-187.637							17.62	4288.33	4226.71	61.6206	-6188.38
17.64	4718.33	4712.19	6.1377	-243.862							17.64	4771.67	4690.59	81.0781	-168.922							17.64	4340	4226.3	113.702	-6136.3
17.66	4706.67	4712.71	-6.03516	-256.035							17.66	4781.67	4691.91	89.7559	-160.244							17.66	4190	4225.89	-35.8877	-6285.89
17.68	4591.67	4713.23	-121.559	-371.559							17.68	4733.33	4693.27	40.061	-209.939							17.68	4366.67	4225.48	141.191	-6108.81
17.7	4736.67	4713.77	22.9023	-227.098							17.7	4751.67	4694.66	57.0098	-192.99							17.7	4161.67	4225.07	-63.4019	-6313.4
17.72	4735	4714.32	20.6792	-229.321							17.72	4511.67	4696.08	-184.414	-434.414							17.72	4295	4224.66	70.3359	-6179.66
17.74	4705	4714.89	-9.88574	-259.886							17.74	4656.67	4697.54	-40.875	-290.875							17.74	4271.67	4224.26	47.4126	-6202.59
17.76	4706.67	4715.46	-8.79053	-258.791							17.76	4700	4699.04	0.96045	-249.04							17.76	4205	4223.85	-18.8511	-6268.85
17.78	4966.67	4716.04	250.625	0.62549							17.78	4538.33	4700.57	-162.242	-412.242							17.78	4225	4223.44	1.55615	-6248.44
17.8	4670	4716.64	-46.6421	-296.642							17.8	4468.33	4702.14	-233.809	-483.809							17.8	4085	4223.04	-138.039	-6388.04
17.82	4795	4717.25	77.749	-172.251							17.82	4733.33	4703.74	29.5864	-220.414							17.82	4163.33	4222.64	-59.3057	-6309.31
17.84	4660	4717.87	-57.8672	-307.867							17.84	4571.67	4705.39	-133.718	-383.718							17.84	4226.67	4222.23	4.4375	-6245.56
17.86	4558.33	4718.49	-160.165	-410.165							17.86	4616.67	4707.07	-90.3965	-340.396							17.86	4193.33	4221.83	-28.5015	-6278.5
17.88	4848.33	4719.13	129.199	-120.801							17.88	4513.33	4708.79	-195.456	-445.456							17.88	4061.67	4221.43	-159.76	-6409.76
17.9	4621.67	4719.78	-98.1089	-348.109							17.9	4656.67	4710.55	-53.8755	-303.875							17.9	4105	4221.03	-116.028	-6366.03
17.92	4721.67	4720.44	1.23486	-248.765							17.92	4640	4712.34	-72.3428	-322.343							17.92	4291.67	4220.63	71.042	-6178.96
17.94	4726.67	4721.1	5.56836	-244.432							17.94	4585	4714.18	-129.181	-379.181							17.94	4220	4220.23	-0.22949	-6250.23
17.96	4685	4721.77	-36.7749	-286.775							17.96	4645	4716.06	-71.063	-321.063							17.96	4055	4219.83	-164.83	-6414.83
17.98	4860	4722.46	137.543	-112.457							17.98	4561.67	4717.98	-156.312	-406.312							17.98	4213.33	4219.43	-6.10107	-6256.1
18	4668.33	4723.15	-54.8198	-304.82							18	4595	4719.95	-124.945	-374.945							18	4233.33	4219.03	14.2954	-6235.7
18.02	4673.33	4723.85	-50.5195	-300.52							18.02	4560	4721.95	-161.953	-411.953							18.02	4100	4218.64	-118.638	-6368.64
18.04	4710	4724.56	-14.5576	-264.558							18.04	4656.67	4724	-67.3296	-317.33							18.04	4208.33	4218.24	-9.91357	-6259.91
18.06	4743.33	4725.27	18.0557	-231.944							18.06	4570	4726.09	-156.094	-406.094							18.06	4330	4217.85	112.151	-6137.85
18.08	4711.67	4726	-14.3291	-264.329							18.08	4680	4728.23	-48.2305	-298.23							18.08	4233.33	4217.46	15.873	-6234.13
18.1	4613.33	4726.73	-113.402	-363.402							18.1	4621.67	4730.41	-108.744	-358.744							18.1	4343.33	4217.06	126.266	-6123.73
18.12	4740	4727.47	12.5273	-237.473							18.12	4711.67	4732.64	-20.9727	-270.973							18.12	4253.33	4216.67	36.6577	-6213.34
18.14	4618.33	4728.22	-109.892	-359.892							18.14	4656.67	4734.92	-78.2481	-328.248							18.14	4288.33	4216.28	72.0459	-6177.95
18.16	4740	4728.98	11.021	-238.979							18.16	4771.67	4737.24	34.4302	-215.57							18.16	4251.67	4215.9	35.7744	-6214.23
18.18	4581.67	4729.74	-148.073	-398.073							18.18	4806.67	4739.61	67.061	-182.939							18.18	4273.33	4215.51	57.8188	-6192.18
18.2	4685	4730.51	-45.5142	-295.514							18.2	4550	4742.03	-192.029	-442.029							18.2	4433.33	4215.12	218.205	-6031.79
18.22	4613.33	4731.3	-117.965	-367.965							18.22	4773.33	4744.49	28.8355	-221.165							18.22	4355	4214.74	140.258	-6109.74
18.24	4660	4732.08	-72.083	-322.083							18.24	4728.33	4747.01	-18.6807	-268.681							18.24	4255	4214.36	40.6411	-6209.36
18.26	4681.67	4732.88	-51.21	-301.21							18.26	4625	4749.58	-124.581	-374.581							18.26	4295	4213.98	81.021	-6168.98
18.28	4748.33	4733.68	14.6475	-235.353							18.28	4681.67	4752.2	-70.5283	-320.528							18.28	4366.67	4213.6	153.07	-6096.93
18.3	4740	4734.49	5.50684	-244.493							18.3	4798.33	4754.87	43.4614	-206.539							18.3	4380	4213.22	166.776	-6083.22
18.32	4665	4735.31	-70.313	-320.313							18.32	4775	4757.59	17.4092	-232.591							18.32	4313.33	4212.85	100.481	-6149.52
18.34	4585	4736.14	-151.142	-401.142							18.34	4841.67	4760.37	81.3032	-168.697							18.34	4365	4212.48	152.524	-6097.48
18.36	4748.33	4736.98	11.353	-238.647							18.36	4643.33	4763.2	-119.865	-369.865							18.36	4283.33	4212.1	71.2256	-6178.77
18.38	4626.67	4737.82	-111.151	-361.151							18.38	4755	4766.08	-11.0786	-261.079							18.38	4248.33	4211.74	36.5938	-6213.41
18.4	4608.33	4738.67	-130.342	-380.342							18.4	4771.67	4769.02	2.65088	-247.349							18.4	4336.67	4211.37	125.301	-6124.7
18.42	4580	4739.53	-159.532	-409.532							18.42	4683.33	4772.01	-88.6807	-338.681							18.42	4491.67	4211	280.665	-5969.33
18.44	4708.33	4740.4	-32.0713	-282.071							18.44	4810	4775.06	34.938	-215.062							18.44	4166.67	4210.64	-43.9722	-6293.97
18.46	4658.33	4741.28	-82.9492	-332.949							18.46	4745	4778.17	-33.1694	-283.169							18.46	4395	4210.28	184.718	-6065.28
18.48	4781.67	4742.17	39.5049	-210.495							18.48	4685	4781.33	-96.3335	-346.334							18.48	4356.67	4209.92	146.746	-6103.25
18.5	4816.67	4743.06	73.6084	-176.392							18.5	4776.67	4784.56	-7.8877	-257.888							18.5	4195	4209.57	-14.5698	-6264.57
18.52	4623.33	4743.97	-120.635	-370.635							18.52	4763.33	4787.84	-24.5093	-274.509							18.52	4446.67	4209.22	237.454	-6012.55
18.54	4670	4744.88	-74.8789	-324.879							18.54	4771.67	4791.18	-19.5117	-269.512							18.54	4375	4208.87	166.133	-6083.87
18.56	4733.33	4745.8	-12.4736	-262.474							18.56	4678.33	4794.58	-116.253	-366.253							18.56	4358.33	4208.52	149.811	-6100.19
18.58	4625	4746.74	-121.736	-371.736							18.58	4720	4798.04	-78.0449	-328.045							18.58	4176.67	4208.17	-31.5034	-6281.5
18.6	4591.67	4747.68	-156.009	-406.009							18.6	4840	4801.57	38.4292	-211.571							18.6	4438.33	4207.83	230.499	-6019.5
18.62	4616.67	4748.63	-131.96	-381.96							18.62	4866.67	4805.16	61.5132	-188.487							18.62	4310	4207.49	102.508	-6147.49
18.64	4713.33	4749.59	-36.2637	-286.264							18.64	4823.33	4808.81	14.5249	-235.475							18.64	4238.33	4207.16	31.1743	-6218.83
18.66	4725	4750.57	-25.5664	-275.566							18.66	4810	4812.52	-2.51709	-252.517							18.66	4485	4206.82	278.178	-5971.82
18.68	4701.67	4751.55	-49.8818	-299.882							18.68	4660	4816.29	-156.295	-406.295							18.68	4228.33	4206.49	21.8384	-6228.16
18.7	4761.67	4752.55	9.12305	-240.877							18.7	4646.67	4820.14	-173.466	-423.466							18.7	4231.67	4206.16	25.5054	-6224.49
18.72	4670	4753.56	-83.5557	-333.556							18.72	4783.33	4824.04	-40.7109	-290.711							18.72	4196.67	4205.84	-9.16895	-6259.17
18.74	4660	4754.57	-94.5742	-344.574							18.74	4640	4828.01	-188.011	-438.011							18.74	4158.33	4205.52	-47.188	-6297.19
18.76	4608.33	4755.6	-147.274	-397.274							18.76	4718.33	4832.05	-113.719	-363.719							18.76	4326.67	4205.2	121.47	-6128.53
18.78	4813.33	4756.65	56.6826	-193.317							18.78	4838.33	4836.15	2.17578	-247.824							18.78	4233.33	4204.89	28.4443	-6221.56
18.8	4515	4757.7	-242.704	-492.704							18.8	4843.33	4840.33	3.00244	-246.998							18.8	4193.33	4204.57	-11.2446	-6261.24
18.82	4715	4758.77	-43.773	-293.773							18.82	4771.67	4844.57	-72.8979	-322.898							18.82	4276.67	4204.27	72.4038	-6177.6
18.84	4781.67	4759.85	21.8149	-228.185							18.84	4840	4848.88	-8.87744	-258.877							18.84	4023.33	4203.96	-180.633	-6430.63
18.86	4751.67	4760.95	-9.28174	-259.282							18.86	4781.67	4853.26	-71.5859	-321.586							18.86	4015	4203.66	-188.661	-6438.66
18.88	4676.67	4762.06	-85.3936	-335.394							18.88	4836.67	4857.7	-21.0332	-271.033							18.88	4130	4203.36	-73.3633	-6323.36
18.9	4773.33	4763.19	10.1406	-239.859							18.9	4806.67	4862.22	-55.5503	-305.55							18.9	4221.67	4203.07	18.5996	-6231.4
18.92	4693.33	4764.33	-70.9995	-321							18.92	4681.67	4866.81	-185.14	-435.14							18.92	4176.67	4202.78	-26.1104	-6276.11
18.94	4660	4765.49	-105.487	-355.487							18.94	4733.33	4871.47	-138.139	-388.139							18.94	4238.33	4202.5	35.8345	-6214.17
18.96	4683.33	4766.66	-83.3301	-333.33							18.96	4756.67	4876.2	-119.532	-369.532							18.96	4251.67	4202.21	49.4551	-6200.54
18.98	4628.33	4767.85	-139.52	-389.52							18.98	4713.33	4881.01	-167.676	-417.676							18.98	3930	4201.94	-271.936	-6521.94
19	4741.67	4769.06	-27.3852	-277.385							19	4781.67	4885.88	-104.212	-354.212							19	4141.67	4201.66	-59.9932	-6309.99
19.02	4806.67	4770.28	36.3882	-213.612							19.02	4661.67	4890.83	-229.162	-479.162							19.02	4086.67	4201.39	-114.724	-6364.72
19.04	4725	4771.52	-46.5249	-296.525							19.04	4788.33	4895.85	-107.524	-357.524							19.04	4125	4201.13	-76.1299	-6326.13
19.06	4728.33	4772.79	-44.4575	-294.458							19.06	4726.67	4900.95	-174.281	-424.281							19.06	4128.33	4200.87	-72.5376	-6322.54
19.08	4818.33	4774.07	44.2598	-205.74							19.08	4801.67	4906.12	-104.453	-354.453							19.08	4060	4200.61	-140.612	-6390.61
19.1	4603.33	4775.37	-172.043	-422.043							19.1	4723.33	4911.37	-188.04	-438.04							19.1	4170	4200.36	-30.3594	-6280.36
19.12	4798.33	4776.7	21.6323	-228.368							19.12	4923.33	4916.69	6.63965	-243.36							19.12	4020	4200.11	-180.113	-6430.11
19.14	4748.33	4778.04	-29.7129	-279.713							19.14	4870	4922.09	-52.0869	-302.087							19.14	4065	4199.87	-134.87	-6384.87
19.16	4750	4779.41	-29.4116	-279.412							19.16	4806.67	4927.56	-120.89	-370.89							19.16	4076.67	4199.63	-122.963	-6372.96
19.18	4820	4780.8	39.1963	-210.804							19.18	4813.33	4933.11	-119.778	-369.778							19.18	4126.67	4199.4	-72.7295	-6322.73
19.2	4736.67	4782.22	-45.5503	-295.55							19.2	4900	4938.73	-38.7339	-288.734							19.2	4151.67	4199.17	-47.5015	-6297.5
19.22	4735	4783.66	-48.6606	-298.661							19.22	4976.67	4944.43	32.2353	-217.765							19.22	3976.67	4198.95	-222.278	-6472.28
19.24	4676.67	4785.13	-108.458	-358.458							19.24	4845	4950.21	-105.214	-355.214							19.24	4231.67	4198.73	32.939	-6217.06
19.26	4678.33	4786.62	-108.293	-358.293							19.26	4838.33	4956.07	-117.739	-367.739							19.26	4115	4198.52	-83.5171	-6333.52
19.28	4723.33	4788.15	-64.8154	-314.815							19.28	4798.33	4962	-163.673	-413.673							19.28	4148.33	4198.31	-49.979	-6299.98
19.3	4678.33	4789.7	-111.367	-361.367							19.3	4850	4968.01	-118.015	-368.015							19.3	3960	4198.11	-238.109	-6488.11
19.32	4873.33	4791.28	82.0513	-167.949							19.32	4876.67	4974.1	-97.4312	-347.431							19.32	3998.33	4197.91	-199.583	-6449.58
19.34	4836.67	4792.89	43.7788	-206.221							19.34	5003.33	4980.27	23.062	-226.938							19.34	4316.67	4197.72	118.95	-6131.05
19.36	4848.33	4794.54	53.7935	-196.207							19.36	4805	4986.51	-181.513	-431.513							19.36	4123.33	4197.54	-74.2061	-6324.21
19.38	4828.33	4796.21	32.1167	-217.883							19.38	5033.33	4992.84	40.4937	-209.506							19.38	3993.33	4197.35	-204.024	-6454.02
19.4	4718.33	4797.93	-79.5977	-329.598							19.4	5115	4999.24	115.763	-134.237							19.4	4106.67	4197.18	-90.5112	-6340.51
19.42	4838.33	4799.68	38.6533	-211.347							19.42	4983.33	5005.72	-22.3862	-272.386							19.42	4030	4197.01	-167.015	-6417.01
19.44	4723.33	4801.46	-78.1318	-328.132							19.44	4966.67	5012.27	-45.6045	-295.604							19.44	4105	4196.85	-91.8525	-6341.85
19.46	4681.67	4803.29	-121.618	-371.618							19.46	4971.67	5018.91	-47.2402	-297.24							19.46	4055	4196.7	-141.698	-6391.7
19.48	4723.33	4805.15	-81.8237	-331.824							19.48	5010	5025.63	-15.6255	-265.625							19.48	4343.33	4196.55	146.78	-6103.22
19.5	4850	4807.06	42.9395	-207.061							19.5	5235	5032.42	202.583	-47.4165							19.5	4046.67	4196.41	-149.736	-6399.74
19.52	4903.33	4809.01	94.3184	-155.682							19.52	5100	5039.29	60.7109	-189.289							19.52	4081.67	4196.27	-114.6	-6364.6
19.54	4801.67	4811.01	-9.33789	-259.338							19.54	5178.33	5046.24	132.092	-117.908							19.54	4150	4196.14	-46.1406	-6296.14
19.56	4770	4813.05	-43.0503	-293.05							19.56	5218.33	5053.26	165.065	-84.9346							19.56	4211.67	4196.02	15.6509	-6234.35
19.58	4828.33	4815.14	13.1875	-236.812							19.58	5086.67	5060.37	26.3013	-223.699							19.58	4093.33	4195.9	-102.574	-6352.57
19.6	4828.33	4817.28	11.0474	-238.953							19.6	5143.33	5067.55	75.7783	-174.222							19.6	4133.33	4195.8	-62.4658	-6312.47
19.62	4826.67	4819.48	7.19336	-242.807							19.62	5218.33	5074.81	143.52	-106.48							19.62	4218.33	4195.7	22.6328	-6227.37
19.64	4806.67	4821.73	-15.0566	-265.057							19.64	5368.33	5082.15	286.183	36.1826							19.64	4153.33	4195.6	-42.2725	-6292.27
19.66	4788.33	4824.03	-35.7017	-285.702							19.66	5386.67	5089.56	297.111	47.1108							19.66	3941.67	4195.52	-253.848	-6503.85
19.68	4878.33	4826.4	51.9341	-198.066							19.68	5401.67	5097.05	304.621	54.6211							19.68	4055	4195.44	-140.441	-6390.44
19.7	4928.33	4828.82	99.5078	-150.492							19.7	5220	5104.62	115.385	-134.615							19.7	4145	4195.37	-50.3716	-6300.37
19.72	4858.33	4831.31	27.0186	-222.981							19.72	5311.67	5112.26	199.414	-50.5859							19.72	4050	4195.31	-145.311	-6395.31
19.74	4993.33	4833.87	159.463	-90.5371							19.74	5445	5119.97	325.028	75.0278							19.74	4163.33	4195.26	-31.9277	-6281.93
19.76	4906.67	4836.49	70.1763	-179.824							19.76	5353.33	5127.76	225.566	-24.4336							19.76	4248.33	4195.21	53.1152	-6196.88
19.78	4838.33	4839.19	-0.85938	-250.859							19.78	5365	5135.63	229.373	-20.6274							19.78	4180	4195.18	-15.1807	-6265.18
19.8	4808.33	4841.96	-33.6313	-283.631							19.8	5398.33	5143.57	254.765	4.76465							19.8	4191.67	4195.15	-3.48486	-6253.48
19.82	4966.67	4844.81	121.86	-128.14							19.82	5480	5151.58	328.423	78.4228							19.82	4160	4195.14	-35.1392	-6285.14
19.84	4981.67	4847.74	133.931	-116.069							19.84	5568.33	5159.66	408.67	158.67							19.84	4203.33	4195.13	8.19531	-6241.8
19.86	4988.33	4850.76	137.573	-112.427							19.86	5471.67	5167.82	303.853	53.853							19.86	4178.33	4195.14	-16.8081	-6266.81
19.88	5028.33	4853.86	174.471	-75.5293							19.88	5761.67	5176.04	585.627	335.627							19.88	4105	4195.15	-90.1543	-6340.15
19.9	4926.67	4857.05	69.6206	-180.379							19.9	5570	5184.34	385.662	135.662							19.9	4078.33	4195.18	-116.852	-6366.85
19.92	5088.33	4860.33	227.995	-22.0049							19.92	5558.33	5192.7	365.626	115.626							19.92	4150	4195.22	-45.2202	-6295.22
19.94	4936.67	4863.72	72.9517	-177.048							19.94	5373.33	5201.14	172.192	-77.8076							19.94	4190	4195.27	-5.27246	-6255.27
19.96	5071.67	4867.2	204.465	-45.5347							19.96	5505	5209.64	295.36	45.3603							19.96	4150	4195.34	-45.3364	-6295.34
19.98	5103.33	4870.8	232.532	-17.4678							19.98	5356.67	5218.21	138.463	-111.537							19.98	4263.33	4195.42	67.9146	-6182.09
20	4971.67	4874.5	97.1689	-152.831							20	5486.67	5226.84	259.83	9.83008							20	4160	4195.51	-35.5107	-6285.51
20.02	5021.67	4878.32	143.35	-106.65							20.02	5596.67	5235.54	361.131	111.131							20.02	4155	4195.62	-40.6221	-6290.62
20.04	5055	4882.26	172.741	-77.2593							20.04	5465	5244.3	220.699	-29.3013							20.04	4056.67	4195.75	-139.081	-6389.08
20.06	4976.67	4886.32	90.3452	-159.655							20.06	5588.33	5253.12	335.208	85.2075							20.06	4156.67	4195.9	-39.23	-6289.23
20.08	5120	4890.52	229.48	-20.5195							20.08	5608.33	5262.01	346.323	96.3227							20.08	4203.33	4196.07	7.25879	-6242.74
20.1	5020	4894.85	125.151	-124.849							20.1	5521.67	5270.95	250.717	0.71729							20.1	4196.67	4196.27	0.40186	-6249.6
20.12	5110	4899.32	210.679	-39.3208							20.12	5326.67	5279.96	46.7144	-203.286							20.12	4058.33	4196.49	-138.163	-6388.16
20.14	5035	4903.94	131.062	-118.938							20.14	5263.33	5289.02	-25.687	-275.687							20.14	4168.33	4196.75	-28.4209	-6278.42
20.16	5036.67	4908.71	127.96	-122.04							20.16	5361.67	5298.13	63.5371	-186.463							20.16	4185	4197.04	-12.0449	-6262.04
20.18	5076.67	4913.64	163.03	-86.9702							20.18	5548.33	5307.3	241.025	-8.97461							20.18	4220	4197.38	22.6177	-6227.38
20.2	5088.33	4918.73	169.597	-80.4033							20.2	5516.67	5316.53	200.14	-49.8599							20.2	4165	4197.77	-32.7681	-6282.77
20.22	5173.33	4924	249.331	-0.66943							20.22	5421.67	5325.81	95.8623	-154.138							20.22	4191.67	4198.22	-6.54639	-6256.55
20.24	5040	4929.44	110.556	-139.444							20.24	5426.67	5335.14	91.5342	-158.466							20.24	4168.33	4198.78	-30.4521	-6280.45
20.26	5185	4935.08	249.925	-0.0752							20.26	5476.67	5344.52	132.155	-117.845							20.26	4403.33	4199.38	203.951	-6046.05
20.28	5103.33	4940.9	162.434	-87.5664							20.28	5490	5353.95	136.054	-113.946							20.28	4251.67	4200.06	51.6094	-6198.39
20.3	5063.33	4946.92	116.41	-133.59							20.3	5226.67	5363.42	-136.752	-386.752							20.3	4326.67	4200.85	125.822	-6124.18
20.32	5093.33	4953.15	140.175	-109.825							20.32	5378.33	5372.95	5.38232	-244.618							20.32	4246.67	4201.76	44.9067	-6205.09
20.34	5275	4959.59	315.406	65.4058							20.34	5438.33	5382.53	55.8047	-194.195							20.34	4288.33	4202.83	85.5034	-6164.5
20.36	5176.67	4966.25	210.417	-39.5825							20.36	5316.67	5392.16	-75.4858	-325.486							20.36	4358.33	4204.06	154.267	-6095.73
20.38	5206.67	4973.14	233.531	-16.4688							20.38	5536.67	5401.84	134.832	-115.168							20.38	4555	4205.5	349.498	-5900.5
20.4	5053.33	4980.26	73.0688	-176.931							20.4	5608.33	5411.58	196.748	-53.2524							20.4	4513.33	4207.18	306.15	-5943.85
20.42	5291.67	4987.63	304.041	54.0415							20.42	5600	5421.39	178.609	-71.3906							20.42	4511.67	4209.13	302.535	-5947.46
20.44	5138.33	4995.25	143.081	-106.919							20.44	5490	5431.27	58.7275	-191.272							20.44	4515	4211.41	303.589	-5946.41
20.46	5125	5003.13	121.874	-128.126							20.46	5613.33	5441.24	172.094	-77.9058							20.46	4543.33	4214.06	329.269	-5920.73
20.48	5093.33	5011.27	82.0581	-167.942							20.48	5261.67	5451.3	-189.626	-439.626							20.48	4278.33	4217.15	61.1841	-6188.82
20.5	5175	5019.69	155.306	-94.6938							20.5	5545	5461.47	83.5337	-166.466							20.5	4345	4220.73	124.269	-6125.73
20.52	5106.67	5028.4	78.2725	-171.728							20.52	5438.33	5471.76	-33.4316	-283.432							20.52	4480	4224.89	255.107	-5994.89
20.54	5166.67	5037.39	129.279	-120.721							20.54	5436.67	5482.21	-45.5376	-295.538							20.54	4346.67	4229.71	116.957	-6133.04
20.56	5228.33	5046.68	181.653	-68.3467							20.56	5446.67	5492.82	-46.1499	-296.15							20.56	4610	4235.29	374.712	-5875.29
20.58	5123.33	5056.27	67.063	-182.937							20.58	5420	5503.62	-83.6245	-333.625							20.58	4691.67	4241.72	449.948	-5800.05
20.6	5045	5066.17	-21.166	-271.166							20.6	5341.67	5514.64	-172.973	-422.973							20.6	4435	4249.13	185.869	-6064.13
20.62	5143.33	5076.38	66.9536	-183.046							20.62	5188.33	5525.9	-337.573	-587.573							20.62	4578.33	4257.64	320.69	-5929.31
20.64	5091.67	5086.9	4.76855	-245.231							20.64	5476.67	5537.42	-60.7505	-310.75							20.64	4611.67	4267.39	344.281	-5905.72
20.66	5255	5097.75	157.247	-92.7529							20.66	5515	5549.22	-34.2246	-284.225							20.66	4485	4278.53	206.473	-6043.53
20.68	4996.67	5108.93	-112.26	-362.26							20.68	5438.33	5561.33	-123	-373							20.68	4595	4291.21	303.786	-5946.21
20.7	5050	5120.44	-70.436	-320.436							20.7	5373.33	5573.75	-200.424	-450.424							20.7	4520	4305.63	214.374	-6035.63
20.72	5091.67	5132.27	-40.604	-290.604							20.72	5360	5586.5	-226.504	-476.504							20.72	4615	4321.94	293.057	-5956.94
20.74	5171.67	5144.44	27.227	-222.773							20.74	5483.33	5599.59	-116.262	-366.262							20.74	4636.67	4340.36	296.308	-5953.69
20.76	5188.33	5156.95	31.3848	-218.615							20.76	5263.33	5613.02	-349.689	-599.689							20.76	4736.67	4361.08	375.588	-5874.41
20.78	4971.67	5169.78	-198.107	-448.107							20.78	5240	5626.79	-386.786	-636.786							20.78	4695	4384.32	310.681	-5939.32
20.8	5131.67	5182.94	-51.2681	-301.268							20.8	5370	5640.89	-270.888	-520.888							20.8	4646.67	4410.28	236.387	-6013.61
20.82	5166.67	5196.42	-29.7524	-279.752							20.82	5376.67	5655.32	-278.651	-528.651							20.82	4743.33	4439.19	304.136	-5945.86
20.84	5085	5210.23	-125.229	-375.229							20.84	5365	5670.08	-305.082	-555.082							20.84	4808.33	4471.28	337.051	-5912.95
20.86	4973.33	5224.35	-251.016	-501.016							20.86	5343.33	5685.16	-341.832	-591.832							20.86	4660	4506.75	153.248	-6096.75
20.88	5011.67	5238.77	-227.097	-477.097							20.88	5498.33	5700.56	-202.227	-452.227							20.88	4906.67	4545.83	360.841	-5889.16
20.9	4968.33	5253.49	-285.156	-535.156							20.9	5443.33	5716.27	-272.935	-522.935							20.9	4686.67	4588.72	97.9541	-6152.05
20.92	5000	5268.49	-268.485	-518.485							20.92	5531.67	5732.29	-200.616	-450.616							20.92	4865	4635.61	229.392	-6020.61
20.94	5105	5283.75	-178.755	-428.755							20.94	5423.33	5748.62	-325.293	-575.293							20.94	4993.33	4686.68	306.648	-5943.35
20.96	5126.67	5299.28	-172.607	-422.607							20.96	5506.67	5765.28	-258.613	-508.613							20.96	4965	4742.08	222.916	-6027.08
20.98	5083.33	5315.04	-231.705	-481.705							20.98	5485	5782.28	-297.283	-547.283							20.98	4850	4801.96	48.0381	-6201.96
21	5075	5331.01	-256.006	-506.006							21	5496.67	5799.64	-302.967	-552.967							21	4830	4866.41	-36.4058	-6286.41
21.02	5305	5347.17	-42.1699	-292.17							21.02	5598.33	5817.37	-219.038	-469.038							21.02	4941.67	4935.48	6.19043	-6243.81
21.04	5183.33	5363.5	-180.167	-430.166							21.04	5690	5835.51	-145.513	-395.513							21.04	4858.33	5009.21	-150.882	-6400.88
21.06	5110	5379.96	-269.959	-519.958							21.06	5511.67	5854.1	-342.434	-592.434							21.06	5003.33	5087.57	-84.2393	-6334.24
21.08	5333.33	5396.52	-63.1929	-313.193							21.08	5480	5873.2	-393.199	-643.199							21.08	5073.33	5170.51	-97.1758	-6347.18
21.1	5348.33	5413.16	-64.8301	-314.83							21.1	5691.67	5892.85	-201.182	-451.182							21.1	4998.33	5257.89	-259.558	-6509.56
21.12	5253.33	5429.82	-176.493	-426.493							21.12	5641.67	5913.14	-271.471	-521.471							21.12	4985	5349.54	-364.538	-6614.54
21.14	5475	5446.48	28.5234	-221.477							21.14	5868.33	5934.15	-65.8223	-315.822							21.14	5225	5445.21	-220.215	-6470.21
21.16	5461.67	5463.07	-1.40186	-251.402							21.16	5761.67	5955.99	-194.325	-444.325							21.16	5251.67	5544.64	-292.968	-6542.97
21.18	5360	5479.56	-119.561	-369.561							21.18	5723.33	5978.8	-255.47	-505.47							21.18	5355	5647.44	-292.44	-6542.44
21.2	5391.67	5495.89	-104.218	-354.218							21.2	5898.33	6002.71	-104.382	-354.382							21.2	5445	5753.2	-308.202	-6558.2
21.22	5381.67	5512	-130.328	-380.328							21.22	6071.67	6027.9	43.7671	-206.233							21.22	5491.67	5861.43	-369.758	-6619.76
21.24	5420	5527.83	-107.828	-357.828							21.24	6145	6054.57	90.4273	-159.573							21.24	5721.67	5971.6	-249.928	-6499.93
21.26	5461.67	5543.32	-81.6465	-331.646							21.26	5918.33	6082.93	-164.603	-414.603							21.26	5921.67	6083.1	-161.429	-6411.43
21.28	5376.67	5558.39	-181.724	-431.724							21.28	6090	6113.21	-23.2105	-273.21							21.28	5991.67	6195.28	-203.605	-6453.61
21.3	5515	5572.99	-57.9868	-307.987							21.3	6235	6145.62	89.3813	-160.619							21.3	6190	6307.42	-117.416	-6367.42
21.32	5443.33	5587.02	-143.694	-393.694							21.32	6406.67	6180.37	226.297	-23.7026							21.32	6386.67	6418.79	-32.1211	-6282.12
21.34	5653.33	5600.43	52.9038	-197.096							21.34	6276.67	6217.63	59.0435	-190.957							21.34	6570	6528.6	41.396	-6208.6
21.36	5716.67	5613.12	103.552	-146.448							21.36	6293.33	6257.47	35.8608	-214.139							21.36	6648.33	6636.04	12.2866	-6237.71
21.38	5558.33	5625.01	-66.6841	-316.684							21.38	6513.33	6299.87	213.459	-36.541							21.38	6856.67	6740.26	116.409	-6133.59
21.4	5811.67	5636.04	175.63	-74.3696							21.4	6516.67	6344.67	171.996	-78.0039							21.4	7091.67	6840.43	251.241	-5998.76
21.42	5628.33	5646.11	-17.7827	-267.783							21.42	6631.67	6391.51	240.156	-9.84424							21.42	7218.33	6935.69	282.638	-5967.36
21.44	5731.67	5655.16	76.5137	-173.486							21.44	6718.33	6439.83	278.504	28.5039							21.44	7366.67	7025.21	341.462	-5908.54
21.46	5571.67	5663.09	-91.4224	-341.422							21.46	6833.33	6488.8	344.533	94.5332							21.46	7111.67	7108.16	3.51465	-6246.49
21.48	5900	5669.85	230.145	-19.855							21.48	6621.67	6537.38	84.2886	-165.711							21.48	7356.67	7183.76	172.906	-6077.09
21.5	5653.33	5675.38	-22.0464	-272.046							21.5	6613.33	6584.29	29.0415	-220.958							21.5	7585	7251.29	333.707	-5916.29
21.52	5913.33	5679.6	233.732	-16.2676							21.52	6708.33	6628.03	80.3047	-169.695							21.52	7338.33	7310.09	28.2412	-6221.76
21.54	5843.33	5682.47	160.862	-89.1377							21.54	6773.33	6666.97	106.365	-143.635							21.54	7478.33	7359.53	118.795	-6131.2
21.56	5813.33	5683.95	129.384	-120.616							21.56	6826.67	6699.41	127.262	-122.738							21.56	7611.67	7399.06	212.614	-6037.39
21.58	5846.67	5684	162.669	-87.3311							21.58	6873.33	6723.7	149.627	-100.373							21.58	7515	7428.28	86.7222	-6163.28
21.6	5728.33	5682.61	45.7153	-204.285							21.6	6798.33	6738.35	59.979	-190.021							21.6	7391.67	7446.87	-55.2041	-6305.2
21.62	5800	5679.78	120.223	-129.777							21.62	6825	6742.15	82.8472	-167.153							21.62	7441.67	7454.65	-12.98	-6262.98
21.64	5621.67	5675.5	-53.8272	-303.827							21.64	6720	6734.36	-14.356	-264.356							21.64	7361.67	7451.52	-89.8452	-6339.85
21.66	5838.33	5669.79	168.539	-81.4609							21.66	6901.67	6714.77	186.9	-63.1001							21.66	7193.33	7437.51	-244.178	-6494.18
21.68	5705	5662.69	42.3105	-207.689							21.68	6815	6683.85	131.145	-118.855							21.68	7361.67	7412.79	-51.1162	-6301.12
21.7	5831.67	5654.24	177.431	-72.5693							21.7	6640	6642.71	-2.71143	-252.711							21.7	7366.67	7377.62	-10.9521	-6260.95
21.72	5825	5644.5	180.502	-69.4981							21.72	6660	6593	67	-183							21.72	7320	7332.4	-12.4009	-6262.4
21.74	5791.67	5633.53	158.141	-91.8589							21.74	6610	6536.76	73.2412	-176.759							21.74	7306.67	7277.6	29.0732	-6220.93
21.76	5778.33	5621.41	156.92	-93.0801							21.76	6503.33	6476.24	27.0864	-222.914							21.76	7295	7213.78	81.2153	-6168.78
21.78	5851.67	5608.23	243.439	-6.56055							21.78	6243.33	6413.71	-170.38	-420.38							21.78	7260	7141.62	118.384	-6131.62
21.8	5758.33	5594.08	164.249	-85.751							21.8	6296.67	6351.26	-54.5947	-304.595							21.8	7251.67	7061.81	189.862	-6060.14
21.82	5593.33	5579.06	14.27	-235.73							21.82	6236.67	6290.72	-54.0532	-304.053							21.82	7170	6975.12	194.885	-6055.12
21.84	5636.67	5563.27	73.4019	-176.598							21.84	6408.33	6233.57	174.764	-75.2363							21.84	6871.67	6882.35	-10.6773	-6260.68
21.86	5628.33	5546.81	81.5195	-168.48							21.86	6210	6180.89	29.1069	-220.893							21.86	6955	6784.34	170.664	-6079.34
21.88	5385	5529.79	-144.792	-394.792							21.88	6211.67	6133.41	78.2568	-171.743							21.88	6598.33	6681.94	-83.6079	-6333.61
21.9	5593.33	5512.31	81.0161	-168.984							21.9	6031.67	6091.48	-59.8052	-309.805							21.9	6625	6575.98	49.0205	-6200.98
21.92	5493.33	5494.48	-1.14941	-251.149							21.92	6025	6055.12	-30.123	-280.123							21.92	6278.33	6467.31	-188.981	-6438.98
21.94	5431.67	5476.38	-44.7119	-294.712							21.94	5898.33	6024.14	-125.81	-375.81							21.94	6155	6356.76	-201.76	-6451.76
21.96	5315	5458.11	-143.114	-393.114							21.96	6036.67	5998.12	38.5503	-211.45							21.96	6346.67	6245.13	101.539	-6148.46
21.98	5348.33	5439.76	-91.4297	-341.43							21.98	5953.33	5976.52	-23.1929	-273.193							21.98	6100	6133.17	-33.1685	-6283.17
22	5223.33	5421.4	-198.072	-448.072							22	5966.67	5958.75	7.92432	-242.076							22	5968.33	6021.6	-53.2744	-6303.27
22.02	5128.33	5403.12	-274.788	-524.788							22.02	5895	5944.17	-49.167	-299.167							22.02	5828.33	5911.11	-82.7837	-6332.78
22.04	5270	5384.97	-114.968	-364.968							22.04	5910	5932.18	-22.1831	-272.183							22.04	5803.33	5802.32	1.01172	-6248.99
22.06	5233.33	5367.02	-133.691	-383.691							22.06	5866.67	5922.25	-55.5762	-305.576							22.06	5688.33	5695.8	-7.46729	-6257.47
22.08	4986.67	5349.32	-362.652	-612.652							22.08	5800	5913.87	-113.866	-363.866							22.08	5621.67	5592.04	29.6348	-6220.37
22.1	5100	5331.92	-231.92	-481.92							22.1	5825	5906.64	-81.6372	-331.637							22.1	5423.33	5491.49	-68.1582	-6318.16
22.12	5101.67	5314.86	-213.186	-463.186							22.12	5938.33	5900.22	38.1094	-211.891							22.12	5471.67	5394.54	77.1309	-6172.87
22.14	5150	5298.17	-148.167	-398.166							22.14	5918.33	5894.35	23.9805	-226.02							22.14	5323.33	5301.52	21.8096	-6228.19
22.16	5123.33	5281.88	-158.549	-408.549							22.16	6085	5888.82	196.184	-53.8159							22.16	5358.33	5212.67	145.662	-6104.34
22.18	5240	5266.01	-26.0146	-276.015							22.18	6105	5883.47	221.535	-28.4653							22.18	5083.33	5128.2	-44.8672	-6294.87
22.2	5171.67	5250.6	-78.9268	-328.927							22.2	5961.67	5878.19	83.4829	-166.517							22.2	5106.67	5048.25	58.4214	-6191.58
22.22	4916.67	5235.64	-318.966	-568.966							22.22	5851.67	5872.9	-21.2256	-271.226							22.22	4926.67	4972.92	-46.2476	-6296.25
22.24	5138.33	5221.15	-82.8169	-332.817							22.24	5973.33	5867.54	105.791	-144.209							22.24	4800	4902.23	-102.229	-6352.23
22.26	5128.33	5207.13	-78.8032	-328.803							22.26	6121.67	5862.07	259.596	9.59619							22.26	4860	4836.18	23.8179	-6226.18
22.28	5095	5193.6	-98.5996	-348.6							22.28	6221.67	5856.48	365.19	115.19							22.28	4751.67	4774.73	-23.0581	-6273.06
22.3	5196.67	5180.55	16.1216	-233.878							22.3	6123.33	5850.74	272.589	22.5889							22.3	4775	4717.79	57.2105	-6192.79
22.32	5073.33	5167.98	-94.6489	-344.649							22.32	6101.67	5844.84	256.825	6.8252							22.32	4586.67	4665.23	-78.5625	-6328.56
22.34	5015	5155.89	-140.887	-390.887							22.34	5856.67	5838.79	17.8814	-232.119							22.34	4488.33	4616.92	-128.587	-6378.59
22.36	4976.67	5144.27	-167.598	-417.598							22.36	6020	5832.57	187.43	-62.5698							22.36	4656.67	4572.68	83.9932	-6166.01
22.38	5226.67	5133.12	93.5527	-156.447							22.38	5955	5826.19	128.811	-121.189							22.38	4518.33	4532.33	-13.9966	-6264
22.4	4993.33	5122.43	-129.095	-379.095							22.4	6090	5819.65	270.355	20.355							22.4	4358.33	4495.66	-137.327	-6387.33
22.42	5160	5112.18	47.8154	-202.185							22.42	6146.67	5812.94	333.726	83.7261							22.42	4508.33	4462.46	45.8701	-6204.13
22.44	5181.67	5102.39	79.2817	-170.718							22.44	6020	5806.09	213.915	-36.0855							22.44	4501.67	4432.52	69.1489	-6180.85
22.46	5050	5093.02	-43.0239	-293.024							22.46	6056.67	5799.07	257.597	7.59668							22.46	4453.33	4405.62	47.7119	-6202.29
22.48	5171.67	5084.08	87.5879	-162.412							22.48	5703.33	5791.91	-88.5835	-338.584							22.48	4361.67	4381.53	-19.8579	-6269.86
22.5	5053.33	5075.55	-22.2236	-272.224							22.5	5846.67	5784.61	62.0635	-187.937							22.5	4341.67	4360.04	-18.3657	-6268.37
22.52	5220	5067.43	152.575	-97.4253							22.52	5766.67	5777.16	-10.4912	-260.491							22.52	4291.67	4340.93	-49.2573	-6299.26
22.54	5085	5059.69	25.3115	-224.688							22.54	5631.67	5769.58	-137.907	-387.907							22.54	4223.33	4324	-100.667	-6350.67
22.56	5080	5052.33	27.6689	-222.331							22.56	6053.33	5761.86	291.468	41.4678							22.56	4205	4309.05	-104.05	-6354.05
22.58	5111.67	5045.34	66.3276	-183.672							22.58	5860	5754.02	105.979	-144.021							22.58	4290	4295.89	-5.89258	-6255.89
22.6	5241.67	5038.71	202.959	-47.041							22.6	5661.67	5746.05	-84.3848	-334.385							22.6	4190	4284.35	-94.3545	-6344.35
22.62	5046.67	5032.43	14.2407	-235.759							22.62	5801.67	5737.97	63.6982	-186.302							22.62	4131.67	4274.27	-142.597	-6392.6
22.64	5195	5026.48	168.517	-81.4829							22.64	5671.67	5729.78	-58.1099	-308.11							22.64	4275	4265.48	9.52441	-6240.48
22.66	5153.33	5020.86	132.468	-117.532							22.66	5728.33	5721.48	6.85205	-243.148							22.66	4115	4257.84	-142.836	-6392.84
22.68	5081.67	5015.56	66.1118	-183.888							22.68	5701.67	5713.07	-11.4043	-261.404							22.68	4200	4251.22	-51.2207	-6301.22
22.7	4996.67	5010.56	-13.8896	-263.89							22.7	5563.33	5704.57	-141.244	-391.244							22.7	4130	4245.51	-115.506	-6365.51
22.72	5218.33	5005.86	212.473	-37.5273							22.72	5450	5695.98	-245.983	-495.983							22.72	4138.33	4240.59	-102.256	-6352.26
22.74	5048.33	5001.44	46.8872	-203.113							22.74	5491.67	5687.31	-195.635	-445.635							22.74	4178.33	4236.36	-58.0308	-6308.03
22.76	5033.33	4997.31	36.0249	-213.975							22.76	5633.33	5678.55	-45.2168	-295.217							22.76	4048.33	4232.75	-184.415	-6434.42
22.78	4911.67	4993.44	-81.7666	-331.767							22.78	5565	5669.71	-104.712	-354.712							22.78	4080	4229.66	-149.658	-6399.66
22.8	5180	4989.83	190.173	-59.8272							22.8	5656.67	5660.81	-4.13867	-254.139							22.8	4021.67	4227.03	-205.361	-6455.36
22.82	5118.33	4986.47	131.861	-118.139							22.82	5708.33	5651.84	56.4922	-193.508							22.82	4118.33	4224.8	-106.471	-6356.47
22.84	5103.33	4983.35	119.975	-130.025							22.84	5556.67	5642.81	-86.1392	-336.139							22.84	4071.67	4222.91	-151.245	-6401.24
22.86	5113.33	4980.47	132.856	-117.144							22.86	5543.33	5633.72	-90.3931	-340.393							22.86	4095	4221.32	-126.324	-6376.32
22.88	5101.67	4977.82	123.848	-126.152							22.88	5600	5624.59	-24.5903	-274.59							22.88	4136.67	4219.99	-83.3213	-6333.32
22.9	5190	4975.39	214.611	-35.3892							22.9	5630	5615.41	14.5884	-235.412							22.9	4131.67	4218.88	-87.2075	-6337.21
22.92	5195	4973.17	221.834	-28.1655							22.92	5655	5606.19	48.8062	-201.194							22.92	4136.67	4217.96	-81.2856	-6331.29
22.94	5013.33	4971.15	42.1807	-207.819							22.94	5586.67	5596.94	-10.27	-260.27							22.94	4173.33	4217.2	-43.8682	-6293.87
22.96	5020	4969.33	50.6675	-199.333							22.96	5705	5587.66	117.34	-132.66							22.96	4250	4216.59	33.4145	-6216.59
22.98	4948.33	4967.71	-19.3755	-269.375							22.98	5636.67	5578.35	58.3179	-191.682							22.98	4300	4216.1	83.8994	-6166.1
23	5070	4966.26	103.738	-146.262							23	5721.67	5569.02	152.646	-97.3545							23	4190	4215.73	-25.73	-6275.73
23.02	5095	4965	130.002	-119.998							23.02	5763.33	5559.68	203.646	-46.354							23.02	4126.67	4215.46	-88.79	-6338.79
23.04	4931.67	4963.9	-32.2344	-282.234							23.04	5863.33	5550.33	312.996	62.9956							23.04	4028.33	4215.28	-186.955	-6436.95
23.06	4986.67	4962.98	23.6934	-226.307							23.06	5856.67	5540.98	315.69	65.6904							23.06	4106.67	4215.2	-108.531	-6358.53
23.08	5105	4962.21	142.791	-107.209							23.08	5653.33	5531.62	121.706	-128.294							23.08	4056.67	4215.2	-158.533	-6408.53
23.1	5128.33	4961.6	166.735	-83.2651							23.1	5485	5522.27	-37.271	-287.271							23.1	4046.67	4215.29	-168.62	-6418.62
23.12	4901.67	4961.13	-59.458	-309.458							23.12	5620	5512.93	107.073	-142.927							23.12	4075	4215.47	-140.467	-6390.47
23.14	5068.33	4960.8	107.525	-142.475							23.14	5458.33	5503.6	-45.2695	-295.27							23.14	4061.67	4215.74	-154.068	-6404.07
23.16	4890	4960.62	-70.6187	-320.619							23.16	5576.67	5494.29	82.3828	-167.617							23.16	4211.67	4216.1	-4.43457	-6254.43
23.18	4930	4960.56	-30.5645	-280.564							23.18	5578.33	5485	93.333	-156.667							23.18	4168.33	4216.58	-48.2495	-6298.25
23.2	5036.67	4960.63	76.0361	-173.964							23.2	5573.33	5475.74	97.5938	-152.406							23.2	4051.67	4217.17	-165.502	-6415.5
23.22	5138.33	4960.82	177.506	-72.4941							23.22	5583.33	5466.51	116.824	-133.176							23.22	4116.67	4217.9	-101.226	-6351.23
23.24	4936.67	4961.13	-24.4634	-274.463							23.24	5435	5457.31	-22.3115	-272.312							23.24	4163.33	4218.77	-55.4375	-6305.44
23.26	4761.67	4961.55	-199.88	-449.88							23.26	5461.67	5448.16	13.5122	-236.488							23.26	4065	4219.8	-154.802	-6404.8
23.28	5125	4962.07	162.927	-87.0732							23.28	5370	5439.05	-69.0483	-319.048							23.28	4015	4221.02	-206.022	-6456.02
23.3	5050	4962.7	87.3027	-162.697							23.3	5490	5429.99	60.0112	-189.989							23.3	4070	4222.45	-152.451	-6402.45
23.32	5086.67	4963.42	123.251	-126.749							23.32	5408.33	5420.98	-12.6519	-262.652							23.32	4155	4224.11	-69.1099	-6319.11
23.34	5001.67	4964.23	37.4409	-212.559							23.34	5383.33	5412.03	-28.7036	-278.704							23.34	4071.67	4226.03	-154.363	-6404.36
23.36	4910	4965.13	-55.127	-305.127							23.36	5485	5403.15	81.8511	-168.149							23.36	4026.67	4228.25	-201.58	-6451.58
23.38	4923.33	4966.11	-42.7764	-292.776							23.38	5240	5394.33	-154.334	-404.334							23.38	4110	4230.8	-120.796	-6370.8
23.4	4980	4967.16	12.8374	-237.163							23.4	5345	5385.59	-40.5908	-290.591							23.4	4160	4233.71	-73.707	-6323.71
23.42	5135	4968.29	166.709	-83.291							23.42	5046.67	5376.92	-330.253	-580.253							23.42	4178.33	4237.03	-58.6973	-6308.7
23.44	4913.33	4969.49	-56.1577	-306.158							23.44	5236.67	5368.34	-131.668	-381.668							23.44	4161.67	4240.8	-79.126	-6329.13
23.46	5113.33	4970.75	142.582	-107.418							23.46	5141.67	5359.84	-218.172	-468.172							23.46	4065	4245.06	-180.061	-6430.06
23.48	4803.33	4972.07	-168.738	-418.738							23.48	5081.67	5351.44	-269.77	-519.77							23.48	4106.67	4249.87	-143.205	-6393.2
23.5	4955	4973.44	-18.4424	-268.442							23.5	5093.33	5343.13	-249.804	-499.804							23.5	4101.67	4255.29	-153.615	-6403.62
23.52	5065	4974.87	90.1328	-159.867							23.52	5076.67	5334.93	-258.264	-508.264							23.52	4261.67	4261.35	0.3208	-6249.68
23.54	5071.67	4976.34	95.3315	-154.668							23.54	5123.33	5326.84	-203.511	-453.511							23.54	4375	4268.12	106.88	-6143.12
23.56	4961.67	4977.85	-16.1807	-266.181							23.56	5071.67	5318.87	-247.201	-497.201							23.56	4150	4275.66	-125.657	-6375.66
23.58	4918.33	4979.4	-61.0723	-311.072							23.58	5061.67	5311.02	-249.352	-499.352							23.58	4206.67	4284.02	-77.3472	-6327.35
23.6	5033.33	4980.99	52.3442	-197.656							23.6	5190	5303.3	-113.303	-363.303							23.6	4331.67	4293.26	38.4102	-6211.59
23.62	5015	4982.6	32.4004	-217.6							23.62	5125	5295.73	-170.726	-420.726							23.62	4156.67	4303.44	-146.773	-6396.77
23.64	4968.33	4984.24	-15.9072	-265.907							23.64	5063.33	5288.3	-224.968	-474.968							23.64	4458.33	4314.62	143.708	-6106.29
23.66	5056.67	4985.9	70.7715	-179.229							23.66	4970	5281.03	-311.025	-561.025							23.66	4250	4326.86	-76.8569	-6326.86
23.68	4938.33	4987.58	-49.2466	-299.247							23.68	5161.67	5273.92	-112.253	-362.253							23.68	4391.67	4340.2	51.4741	-6198.53
23.7	4996.67	4989.27	7.40137	-242.599							23.7	5048.33	5267	-218.668	-468.668							23.7	4366.67	4354.69	11.981	-6238.02
23.72	5020	4990.97	29.0308	-220.969							23.72	5171.67	5260.27	-88.5952	-338.595							23.72	4448.33	4370.38	77.9546	-6172.05
23.74	4925	4992.68	-67.6768	-317.677							23.74	5263.33	5253.74	9.59424	-240.406							23.74	4421.67	4387.29	34.376	-6215.62
23.76	4825	4994.39	-169.388	-419.388							23.76	5120	5247.43	-127.429	-377.429							23.76	4485	4405.48	79.521	-6170.48
23.78	4828.33	4996.09	-167.764	-417.764							23.78	5086.67	5241.36	-154.688	-404.688							23.78	4495	4424.95	70.0527	-6179.95
23.8	4896.67	4997.8	-101.129	-351.129							23.8	5036.67	5235.55	-198.876	-448.876							23.8	4588.33	4445.71	142.621	-6107.38
23.82	4883.33	4999.49	-116.165	-366.165							23.82	5243.33	5230	13.3257	-236.674							23.82	4613.33	4467.77	145.559	-6104.44
23.84	4950	5001.18	-51.1797	-301.18							23.84	5161.67	5224.76	-63.0923	-313.092							23.84	4630	4491.12	138.881	-6111.12
23.86	4945	5002.85	-57.8472	-307.847							23.86	5151.67	5219.84	-68.1689	-318.169							23.86	4670	4515.73	154.27	-6095.73
23.88	4881.67	5004.5	-122.828	-372.828							23.88	5116.67	5215.26	-98.5913	-348.591							23.88	4706.67	4541.56	165.106	-6084.89
23.9	4915	5006.12	-91.1245	-341.125							23.9	5163.33	5211.05	-47.7207	-297.721							23.9	4810	4568.57	241.426	-6008.57
23.92	4958.33	5007.73	-49.3999	-299.4							23.92	5135	5207.24	-72.2368	-322.237							23.92	4725	4596.69	128.308	-6121.69
23.94	4885	5009.3	-124.304	-374.304							23.94	5085	5203.84	-118.841	-368.841							23.94	4798.33	4625.84	172.494	-6077.51
23.96	4961.67	5010.85	-49.1797	-299.18							23.96	5310	5200.89	109.114	-140.886							23.96	4738.33	4655.91	82.4228	-6167.58
23.98	4838.33	5012.36	-174.031	-424.031							23.98	5253.33	5198.39	54.9385	-195.062							23.98	4766.67	4686.8	79.8731	-6170.13
24	5171.67	5013.83	157.835	-92.1646							24	5276.67	5196.38	80.2935	-169.707							24	4863.33	4718.37	144.96	-6105.04
24.02	4931.67	5015.27	-83.6011	-333.601							24.02	5256.67	5194.86	61.8145	-188.186							24.02	4678.33	4750.49	-72.1562	-6322.16
24.04	5078.33	5016.67	61.665	-188.335							24.04	5303.33	5193.84	109.492	-140.508							24.04	4895	4782.99	112.014	-6137.99
24.06	4876.67	5018.02	-141.346	-391.346							24.06	5243.33	5193.34	49.9932	-200.007							24.06	4900	4815.7	84.3008	-6165.7
24.08	4813.33	5019.32	-205.989	-455.989							24.08	5213.33	5193.36	19.9702	-230.03							24.08	4883.33	4848.44	34.8892	-6215.11
24.1	4998.33	5020.57	-22.2441	-272.244							24.1	5190	5193.92	-3.91602	-253.916							24.1	4980	4881.02	98.981	-6151.02
24.12	4833.33	5021.78	-188.448	-438.448							24.12	5318.33	5195.01	123.319	-126.681							24.12	4930	4913.23	16.7725	-6233.23
24.14	5035	5022.93	12.0698	-237.93							24.14	5193.33	5196.66	-3.32764	-253.328							24.14	4846.67	4944.85	-98.1836	-6348.18
24.16	5025	5024.03	0.97363	-249.026							24.16	5265	5198.87	66.1333	-183.867							24.16	4710	4975.69	-265.689	-6515.69
24.18	4996.67	5025.07	-28.397	-278.397							24.18	5481.67	5201.65	280.017	30.0171							24.18	4933.33	5005.51	-72.1841	-6322.18
24.2	4983.33	5026.05	-42.7197	-292.72							24.2	5366.67	5205.03	161.64	-88.3603							24.2	4716.67	5034.11	-317.438	-6567.44
24.22	5043.33	5026.97	16.3569	-233.643							24.22	5335	5209.02	125.985	-124.015							24.22	4836.67	5061.25	-224.585	-6474.58
24.24	5100	5027.83	72.165	-177.835							24.24	5175	5213.63	-38.6299	-288.63							24.24	4973.33	5086.75	-113.418	-6363.42
24.26	4961.67	5028.64	-66.9663	-316.966							24.26	5451.67	5218.9	232.771	-17.2285							24.26	5011.67	5110.39	-98.7168	-6348.72
24.28	4930	5029.37	-99.3731	-349.373							24.28	5321.67	5224.84	96.8257	-153.174							24.28	5071.67	5131.97	-60.3032	-6310.3
24.3	4946.67	5030.05	-83.3769	-333.377							24.3	5351.67	5231.49	120.176	-129.824							24.3	4988.33	5151.33	-163.001	-6413
24.32	4950	5030.66	-80.6562	-330.656							24.32	5195	5238.88	-43.8799	-293.88							24.32	4961.67	5168.3	-206.63	-6456.63
24.34	4975	5031.2	-56.1968	-306.197							24.34	5485	5247.03	237.969	-12.0312							24.34	4986.67	5182.73	-196.062	-6446.06
24.36	4985	5031.67	-46.6748	-296.675							24.36	5281.67	5255.98	25.6899	-224.31							24.36	5111.67	5194.5	-82.8325	-6332.83
24.38	4915	5032.08	-117.084	-367.084							24.38	5128.33	5265.76	-137.43	-387.43							24.38	5258.33	5203.51	54.8223	-6195.18
24.4	4963.33	5032.43	-69.0991	-319.099							24.4	5323.33	5276.4	46.9268	-203.073							24.4	5248.33	5209.67	38.6602	-6211.34
24.42	4876.67	5032.71	-156.036	-406.036							24.42	5316.67	5287.94	28.7295	-221.271							24.42	4895	5212.93	-317.932	-6567.93
24.44	4950	5032.92	-82.917	-332.917							24.44	5248.33	5300.4	-52.0693	-302.069							24.44	5323.33	5213.27	110.06	-6139.94
24.46	5041.67	5033.06	8.60938	-241.391							24.46	5205	5313.79	-108.793	-358.793							24.46	5398.33	5210.67	187.655	-6062.34
24.48	5071.67	5033.14	38.5303	-211.47							24.48	5233.33	5328.14	-94.8071	-344.807							24.48	5268.33	5205.18	63.1543	-6186.85
24.5	4978.33	5033.15	-54.8223	-304.822							24.5	5298.33	5343.42	-45.0869	-295.087							24.5	5426.67	5196.82	229.851	-6020.15
24.52	4990	5033.1	-43.1011	-293.101							24.52	5448.33	5359.6	88.728	-161.272							24.52	5188.33	5185.68	2.65039	-6247.35
24.54	5040	5032.99	7.01318	-242.987							24.54	5471.67	5376.63	95.0415	-154.958							24.54	5086.67	5171.86	-85.187	-6335.19
24.56	4996.67	5032.81	-36.1387	-286.139							24.56	5376.67	5394.38	-17.7105	-267.71							24.56	5300	5155.47	144.528	-6105.47
24.58	5076.67	5032.57	44.1011	-205.899							24.58	5341.67	5412.69	-71.0186	-321.019							24.58	5351.67	5136.67	215.005	-6035
24.6	5288.33	5032.27	256.061	6.06055							24.6	5453.33	5431.3	22.0308	-227.969							24.6	5193.33	5115.6	77.7349	-6172.27
24.62	5011.67	5031.91	-20.2407	-270.241							24.62	5521.67	5449.85	71.8179	-178.182							24.62	5251.67	5092.44	159.231	-6090.77
24.64	5045	5031.5	13.5024	-236.498							24.64	5391.67	5467.86	-76.189	-326.189							24.64	5091.67	5067.39	24.2808	-6225.72
24.66	5148.33	5031.03	117.304	-132.696							24.66	5433.33	5484.69	-51.3613	-301.361							24.66	5301.67	5040.64	261.032	-5988.97
24.68	4940	5030.5	-90.5019	-340.502							24.68	5451.67	5499.56	-47.8857	-297.886							24.68	5191.67	5012.4	179.271	-6070.73
24.7	5245	5029.93	215.072	-34.9282							24.7	5476.67	5511.51	-34.8359	-284.836							24.7	4896.67	4982.89	-86.2183	-6336.22
24.72	4985	5029.31	-44.3057	-294.306							24.72	5423.33	5519.51	-96.1758	-346.176							24.72	4941.67	4952.32	-10.6523	-6260.65
24.74	5038.33	5028.64	9.69385	-240.306							24.74	5591.67	5522.51	69.1621	-180.838							24.74	4981.67	4920.92	60.7549	-6189.25
24.76	5250	5027.92	222.076	-27.9243							24.76	5540	5519.59	20.4087	-229.591							24.76	4940	4888.88	51.1152	-6198.88
24.78	4970	5027.17	-57.1704	-307.17							24.78	5511.67	5510.13	1.54004	-248.46							24.78	4938.33	4856.44	81.8887	-6168.11
24.8	5213.33	5026.38	186.951	-63.0493							24.8	5306.67	5493.94	-187.273	-437.273							24.8	4941.67	4823.79	117.876	-6132.12
24.82	4961.67	5025.55	-63.8833	-313.883							24.82	5338.33	5471.36	-133.031	-383.031							24.82	4903.33	4791.13	112.198	-6137.8
24.84	5080	5024.7	55.3047	-194.695							24.84	5498.33	5443.23	55.103	-194.897							24.84	4783.33	4758.64	24.6885	-6225.31
24.86	5006.67	5023.81	-17.1416	-267.142							24.86	5523.33	5410.77	112.559	-137.441							24.86	4818.33	4726.5	91.8281	-6158.17
24.88	5111.67	5022.9	88.7686	-161.231							24.88	5523.33	5375.45	147.882	-102.118							24.88	4721.67	4694.87	26.7979	-6223.2
24.9	4968.33	5021.97	-53.6421	-303.642							24.9	5403.33	5338.73	64.6016	-185.398							24.9	4541.67	4663.9	-122.226	-6372.23
24.92	5186.67	5021.03	165.643	-84.3569							24.92	5345	5301.96	43.0444	-206.956							24.92	4506.67	4633.7	-127.034	-6377.03
24.94	5318.33	5020.07	298.263	48.2627							24.94	5316.67	5266.23	50.4375	-199.562							24.94	4553.33	4604.42	-51.0855	-6301.09
24.96	5276.67	5019.1	257.568	7.56836							24.96	5315	5232.36	82.6362	-167.364							24.96	4510	4576.13	-66.1333	-6316.13
24.98	5165	5018.13	146.87	-103.13							24.98	5250	5200.86	49.1435	-200.856							24.98	4731.67	4548.94	182.735	-6067.27
25	5130	5017.16	112.839	-137.161							25	5238.33	5171.98	66.3511	-183.649							25	4508.33	4522.89	-14.5635	-6264.56
25.02	5161.67	5016.2	145.472	-104.528							25.02	5103.33	5145.81	-42.4785	-292.479							25.02	4593.33	4498.06	95.2651	-6154.73
25.04	5296.67	5015.25	281.425	31.4248							25.04	5218.33	5122.29	96.0391	-153.961							25.04	4285	4474.49	-189.486	-6439.49
25.06	5205	5014.31	190.692	-59.3081							25.06	5046.67	5101.29	-54.6177	-304.618							25.06	4553.33	4452.19	101.143	-6148.86
25.08	5210	5013.4	196.605	-53.395							25.08	5026.67	5082.61	-55.9434	-305.943							25.08	4328.33	4431.17	-102.844	-6352.84
25.1	5150	5012.51	137.493	-112.507							25.1	5050	5066.07	-16.0718	-266.072							25.1	4328.33	4411.45	-83.1216	-6333.12
25.12	5230	5011.65	218.348	-31.6523							25.12	4963.33	5051.46	-88.1333	-338.133							25.12	4278.33	4393.01	-114.682	-6364.68
25.14	5015	5010.84	4.16357	-245.836							25.14	5078.33	5038.6	39.7305	-210.27							25.14	4226.67	4375.83	-149.163	-6399.16
25.16	5216.67	5010.07	206.604	-43.3965							25.16	4996.67	5027.31	-30.6352	-280.635							25.16	4268.33	4359.89	-91.5557	-6341.56
25.18	5096.67	5009.35	87.3242	-162.676							25.18	4693.33	5017.43	-324.095	-574.095							25.18	4220	4345.13	-125.135	-6375.13
25.2	5181.67	5008.69	172.983	-77.0166							25.2	4833.33	5008.82	-175.492	-425.492							25.2	4051.67	4331.54	-279.869	-6529.87
25.22	5083.33	5008.09	75.2383	-174.762							25.22	4900	5001.38	-101.375	-351.375							25.22	4340	4319.05	20.9497	-6229.05
25.24	4948.33	5007.57	-59.2407	-309.241							25.24	4761.67	4994.98	-233.313	-483.313							25.24	4181.67	4307.62	-125.947	-6375.95
25.26	5046.67	5007.13	39.54	-210.46							25.26	5018.33	4989.56	28.7744	-221.226							25.26	4058.33	4297.18	-238.854	-6488.85
25.28	4985	5006.78	-21.7793	-271.779							25.28	4871.67	4985.02	-113.347	-363.347							25.28	4025	4287.69	-262.694	-6512.69
25.3	5050	5006.52	43.4751	-206.525							25.3	5003.33	4981.3	22.0259	-227.974							25.3	4191.67	4279.09	-87.4228	-6337.42
25.32	4968.33	5006.38	-38.0464	-288.046							25.32	4936.67	4978.36	-41.6929	-291.693							25.32	4245	4271.32	-26.3164	-6276.32
25.34	4940	5006.34	-66.3438	-316.344							25.34	4803.33	4976.15	-172.824	-422.824							25.34	4100	4264.31	-164.309	-6414.31
25.36	5006.67	5006.44	0.23145	-249.769							25.36	4896.67	4974.64	-77.9673	-327.967							25.36	4318.33	4258.13	60.2012	-6189.8
25.38	4885	5006.67	-121.669	-371.669							25.38	4790	4973.79	-183.791	-433.791							25.38	4385	4254.37	130.635	-6119.37
25.4	5081.67	5007.05	74.624	-175.376							25.4	4880	4973.59	-93.5859	-343.586							25.4	4118.33	4250.04	-131.708	-6381.71
25.42	4908.33	5007.59	-99.2568	-349.257							25.42	4961.67	4974.01	-12.3413	-262.341							25.42	4061.67	4246.16	-184.493	-6434.49
25.44	5008.33	5008.3	0.02783	-249.972							25.44	4940	4975.06	-35.061	-285.061							25.44	4208.33	4242.92	-34.5903	-6284.59
25.46	4923.33	5009.21	-85.876	-335.876							25.46	4940	4976.73	-36.7275	-286.728							25.46	4260	4240.3	19.7046	-6230.3
25.48	5026.67	5010.31	16.3564	-233.644							25.48	5061.67	4979.02	82.6523	-167.348							25.48	4150	4238.28	-88.2803	-6338.28
25.5	4801.67	5011.65	-209.979	-459.979							25.5	5106.67	4981.94	124.734	-125.266							25.5	4170	4237	-67	-6317
25.52	5105	5013.23	91.7729	-158.227							25.52	5116.67	4985.5	131.173	-118.827							25.52	4235	4238.21	-3.20703	-6253.21
25.54	4891.67	5015.07	-123.403	-373.403							25.54	5041.67	4989.71	51.956	-198.044							25.54	4295	4238.83	56.1719	-6193.83
25.56	4975	5017.21	-42.2129	-292.213							25.56	5093.33	4994.62	98.7134	-151.287							25.56	4436.67	4240.03	196.641	-6053.36
25.58	5001.67	5019.67	-18.0049	-268.005							25.58	5085	5000.24	84.7647	-165.235							25.58	4406.67	4242.13	164.543	-6085.46
25.6	4846.67	5022.5	-175.826	-425.826							25.6	5080	5006.61	73.3945	-176.605							25.6	4250	4245.22	4.77539	-6245.22
25.62	4961.67	5025.71	-64.0415	-314.041							25.62	5196.67	5013.78	182.892	-67.1084							25.62	4441.67	4249.45	192.219	-6057.78
25.64	4970	5029.37	-59.3652	-309.365							25.64	5100	5021.81	78.1904	-171.81							25.64	4495	4254.98	240.018	-6009.98
25.66	5011.67	5033.51	-21.8359	-271.836							25.66	5241.67	5030.77	210.903	-39.0972							25.66	4518.33	4262.02	256.311	-5993.69
25.68	5100	5038.2	61.8032	-188.197							25.68	5158.33	5040.73	117.6	-132.4							25.68	4545	4270.81	274.186	-5975.81
25.7	4933.33	5043.49	-110.165	-360.165							25.7	5160	5051.79	108.207	-141.793							25.7	4486.67	4281.67	205.005	-6045
25.72	5136.67	5049.48	87.1909	-162.809							25.72	5245	5064.07	180.928	-69.0718							25.72	4461.67	4294.92	166.746	-6083.25
25.74	4916.67	5056.23	-139.564	-389.564							25.74	5316.67	5077.7	238.975	-11.0254							25.74	4646.67	4311	335.668	-5914.33
25.76	5081.67	5063.85	17.8149	-232.185							25.76	5320	5092.82	227.18	-22.8203							25.76	4835	4330.39	504.607	-5745.39
25.78	5058.33	5072.45	-14.1226	-264.123							25.78	5201.67	5109.62	92.0478	-157.952							25.78	4676.67	4353.67	323.004	-5927
25.8	5041.67	5082.15	-40.4766	-290.477							25.8	5283.33	5128.31	155.024	-94.9756							25.8	4605	4381.48	223.521	-6026.48
25.82	4985	5093.08	-108.077	-358.077							25.82	5186.67	5149.11	37.5566	-212.443							25.82	4731.67	4414.61	317.06	-5932.94
25.84	5035	5105.4	-70.397	-320.397							25.84	5270	5172.31	97.6885	-152.312							25.84	4833.33	4453.93	379.397	-5870.6
25.86	4900	5119.28	-219.276	-469.276							25.86	5295	5198.2	96.7988	-153.201							25.86	4988.33	4500.46	487.869	-5762.13
25.88	5025	5134.91	-109.906	-359.906							25.88	5496.67	5227.13	269.544	19.5444							25.88	4715	4555.34	159.665	-6090.34
25.9	5023.33	5152.5	-129.166	-379.166							25.9	5621.67	5259.47	362.197	112.197							25.9	4873.33	4619.88	253.455	-5996.54
25.92	5123.33	5172.27	-48.9443	-298.944							25.92	5620	5295.66	324.341	74.3408							25.92	4975	4695.54	279.457	-5970.54
25.94	5175	5194.49	-19.4932	-269.493							25.94	5465	5336.14	128.857	-121.143							25.94	5071.67	4784	287.675	-5962.33
25.96	5290	5219.43	70.5737	-179.426							25.96	5488.33	5381.43	106.904	-143.096							25.96	4885	4887.06	-2.05957	-6252.06
25.98	5336.67	5247.37	89.2998	-160.7							25.98	5481.67	5432.05	49.6245	-200.375							25.98	5041.67	5006.8	34.8672	-6215.13
26	5288.33	5278.65	9.68311	-240.317							26	5508.33	5488.57	19.7564	-230.244							26	5111.67	5145.47	-33.7983	-6283.8
26.02	5320	5313.6	6.40088	-243.599							26.02	5700	5551.6	148.396	-101.604							26.02	5120	5305.53	-185.528	-6435.53
26.04	5396.67	5352.59	44.0762	-205.924							26.04	5758.33	5621.75	136.577	-113.423							26.04	5481.67	5489.67	-7.99512	-6258
26.06	5263.33	5396.02	-132.686	-382.686							26.06	5773.33	5699.65	73.6841	-176.316							26.06	5383.33	5700.75	-317.423	-6567.42
26.08	5406.67	5444.29	-37.623	-287.623							26.08	5638.33	5785.93	-147.6	-397.6							26.08	5416.67	5941.94	-525.271	-6775.27
26.1	5360	5497.86	-137.857	-387.857							26.1	5851.67	5881.23	-29.5557	-279.556							26.1	5491.67	6216.5	-724.83	-6974.83
26.12	5478.33	5557.17	-78.8408	-328.841							26.12	5883.33	5986.15	-102.816	-352.816							26.12	5856.67	6527.89	-671.219	-6921.22
26.14	5461.67	5622.71	-161.04	-411.04							26.14	5973.33	6101.28	-127.95	-377.95							26.14	6008.33	6879.66	-871.334	-7121.33
26.16	5665	5694.98	-29.9849	-279.985							26.16	6140	6227.23	-87.2261	-337.226							26.16	6141.67	7275.59	-1133.92	-7383.92
26.18	5703.33	5774.52	-71.1851	-321.185							26.18	6253.33	6364.55	-111.219	-361.219							26.18	6333.33	7719.36	-1386.03	-7636.03
26.2	5608.33	5861.83	-253.501	-503.501							26.2	6325	6513.81	-188.812	-438.812							26.2	6613.33	8214.71	-1601.38	-7851.38
26.22	5826.67	5957.47	-130.804	-380.804							26.22	6530	6675.6	-145.599	-395.599							26.22	6998.33	8765.2	-1766.87	-8016.87
26.24	5845	6062.02	-217.024	-467.024							26.24	6505	6850.56	-345.56	-595.56							26.24	7490	9374.41	-1884.41	-8134.41
26.26	5873.33	6176.04	-302.709	-552.709							26.26	6765	7039.34	-274.339	-524.339							26.26	7888.33	10045.5	-2157.15	-8407.15
26.28	6108.33	6300.09	-191.757	-441.757							26.28	6791.67	7242.67	-450.997	-700.997							26.28	8633.33	10781.3	-2147.92	-8397.92
26.3	6143.33	6434.72	-291.392	-541.392							26.3	7098.33	7461.33	-363.001	-613.001							26.3	9510	11584	-2074.01	-8324.01
26.32	6303.33	6580.53	-277.197	-527.197							26.32	7453.33	7696.27	-242.942	-492.942							26.32	10401.7	12455.7	-2053.97	-8303.97
26.34	6620	6738.03	-118.027	-368.027							26.34	7726.67	7948.45	-221.779	-471.779							26.34	11706.7	13397.2	-1690.51	-7940.51
26.36	6856.67	6907.72	-51.0537	-301.054							26.36	8483.33	8218.93	264.402	14.4023							26.36	13026.7	14408.8	-1382.15	-7632.15
26.38	7061.67	7090.06	-28.3911	-278.391							26.38	8555	8508.8	46.1982	-203.802							26.38	15115	15489.8	-374.757	-6624.76
26.4	7163.33	7285.46	-122.135	-372.135							26.4	9091.67	8819.27	272.4	22.4004							26.4	17450	16638.3	811.66	-5438.34
26.42	7593.33	7494.23	99.103	-150.897							26.42	9723.33	9151.43	571.896	321.896							26.42	19988.3	17851.5	2136.76	-4113.24
26.44	7826.67	7716.54	110.13	-139.87							26.44	10005	9506.33	498.671	248.671							26.44	22893.3	19125.1	3768.16	-2481.84
26.46	8238.33	7952.44	285.888	35.8877							26.46	10358.3	9884.78	473.516	223.516							26.46	24943.3	20453.5	4489.81	-1760.19
26.48	8433.33	8201.87	231.461	-18.5391							26.48	10955	10287.5	667.534	417.534							26.48	27243.3	21830	5413.35	-836.65
26.5	8933.33	8464.49	468.844	218.844							26.5	11748.3	10714.5	1033.76	783.757							26.5	29008.3	23246.2	5762.14	-487.855
26.52	9218.33	8739.75	478.575	228.575							26.52	12080	11165.7	914.295	664.295							26.52	30141.7	24692.5	5449.19	-800.812
26.54	9461.67	9026.87	434.8	184.8							26.54	12686.7	11640	1046.72	796.723							26.54	31816.7	26158.1	5658.57	-591.432
26.56	10078.3	9324.71	753.591	503.591							26.56	12956.7	12135.5	821.167	571.167							26.56	32843.3	27630.8	5212.51	-1037.49
26.58	10198.3	9631.91	566.391	316.391							26.58	12918.3	12649.7	268.562	18.5615							26.58	34210	29097.6	5112.37	-1137.63
26.6	10288.3	9946.69	341.611	91.6113							26.6	13500	13178.7	321.277	71.2773							26.6	34975	30544.5	4430.51	-1819.49
26.62	10711.7	10266.9	444.769	194.769							26.62	14220	13717.5	502.547	252.547							26.62	36346.7	31956.6	4390.06	-1859.94
26.64	11060	10590.1	469.879	219.879							26.64	14351.7	14259.5	92.1826	-157.817							26.64	36860	33318.8	3541.21	-2708.79
26.66	11226.7	10913.5	313.245	63.2451							26.66	15020	14797.2	222.751	-27.249							26.66	37888.3	34615.9	3272.43	-2977.57
26.68	11270	11233.7	36.3096	-213.69							26.68	15443.3	15321.4	121.925	-128.075							26.68	38835	35832.5	3002.5	-3247.5
26.7	11123.3	11547.3	-423.955	-673.955							26.7	15400	15821.2	-421.198	-671.198							26.7	39990	36953.9	3036.14	-3213.86
26.72	11838.3	11850.2	-11.9277	-261.928							26.72	15776.7	16284.6	-507.861	-757.861							26.72	40096.7	37965.8	2130.95	-4119.05
26.74	11936.7	12138.5	-201.798	-451.798							26.74	16296.7	16698.2	-401.487	-651.487							26.74	40038.3	38855.3	1183	-5067
26.76	12131.7	12407.6	-275.937	-525.937							26.76	16516.7	17047.7	-531.029	-781.029							26.76	40460	39610.6	849.375	-5400.62
26.78	12518.3	12653.1	-134.788	-384.788							26.78	16631.7	17318.5	-686.77	-936.77							26.78	40186.7	40221.5	-34.8438	-6284.84
26.8	12585	12870.2	-285.204	-535.204							26.8	16893.3	17496.1	-602.82	-852.82							26.8	39950	40679.7	-729.652	-6979.65
26.82	12741.7	13054.4	-312.737	-562.737							26.82	17061.7	17568	-506.344	-756.344							26.82	39633.3	40978.7	-1345.39	-7595.39
26.84	12785	13201.4	-416.354	-666.354							26.84	17186.7	17524.5	-337.814	-587.814							26.84	39343.3	41114.4	-1771.13	-8021.13
26.86	13071.7	13306.9	-235.188	-485.188							26.86	17431.7	17360.2	71.4746	-178.525							26.86	38308.3	41085	-2776.68	-9026.68
26.88	13108.3	13367.5	-259.207	-509.207							26.88	17026.7	17075.4	-48.7109	-298.711							26.88	38425	40890.8	-2465.77	-8715.77
26.9	12980	13380.4	-400.429	-650.429							26.9	16906.7	16676.2	230.475	-19.5254							26.9	37615	40534.5	-2919.48	-9169.48
26.92	13251.7	13343.8	-92.1123	-342.112							26.92	17011.7	16174.6	837.129	587.129							26.92	36591.7	40021.1	-3429.39	-9679.39
26.94	13118.3	13256.9	-138.644	-388.644							26.94	16385	15586.9	798.053	548.053							26.94	36416.7	39357.7	-2941.01	-9191.01
26.96	12786.7	13120.4	-333.706	-583.706							26.96	16123.3	14933	1190.35	940.35							26.96	35506.7	38553.4	-3046.71	-9296.71
26.98	12845	12936.1	-91.0508	-341.051							26.98	15338.3	14233.3	1105.03	855.034							26.98	35276.7	37618.9	-2342.16	-8592.16
27	12921.7	12707	214.659	-35.3408							27	14683.3	13508.4	1174.91	924.909							27	34558.3	36566.4	-2008.05	-8258.05
27.02	12610	12437.7	172.346	-77.6543							27.02	13916.7	12777.1	1139.62	889.616							27.02	34373.3	35409.4	-1036.07	-7286.07
27.04	12150	12133.1	16.9072	-233.093							27.04	12806.7	12055.6	751.135	501.135							27.04	33821.7	34162.3	-340.602	-6590.6
27.06	11871.7	11799.2	72.4658	-177.534							27.06	11510	11357.1	152.86	-97.1397							27.06	33238.3	32840.3	398.039	-5851.96
27.08	12053.3	11442.2	611.078	361.078							27.08	11158.3	10691.9	466.401	216.401							27.08	32200	31458.3	741.713	-5508.29
27.1	11581.7	11068.4	513.343	263.343							27.1	10165	10067.3	97.708	-152.292							27.1	31710	30031.8	1678.21	-4571.79
27.12	11271.7	10683.8	587.934	337.934							27.12	9335	9488.2	-153.2	-403.2							27.12	30921.7	28575.8	2345.91	-3904.09
27.14	10700	10294.2	405.765	155.765							27.14	8780	8957.41	-177.412	-427.412							27.14	29738.3	27104.9	2633.38	-3616.62
27.16	10491.7	9904.97	586.732	336.732							27.16	8246.67	8475.79	-229.12	-479.12							27.16	28328.3	25632.6	2695.7	-3554.3
27.18	9808.33	9520.69	287.643	37.6426							27.18	7605	8042.91	-437.912	-687.912							27.18	27191.7	24171.8	3019.93	-3230.07
27.2	9618.33	9145.47	472.858	222.858							27.2	7346.67	7657.18	-310.51	-560.51							27.2	26250	22734.1	3515.94	-2734.06
27.22	9215	8782.79	432.212	182.212							27.22	6951.67	7316.16	-364.493	-614.493							27.22	24463.3	21330	3133.26	-3116.74
27.24	8785	8435.38	349.619	99.6191							27.24	6681.67	7016.72	-335.051	-585.051							27.24	22845	19968.6	2876.44	-3373.56
27.26	8351.67	8105.51	246.162	-3.83838							27.26	6490	6755.42	-265.416	-515.416							27.26	20851.7	18657.5	2194.17	-4055.83
27.28	7716.67	7794.83	-78.1562	-328.156							27.28	6210	6528.56	-318.563	-568.563							27.28	19740	17403.3	2336.67	-3913.33
27.3	7343.33	7504.5	-161.168	-411.168							27.3	6056.67	6332.44	-275.772	-525.772							27.3	18333.3	16211.1	2122.16	-4127.84
27.32	7078.33	7235.13	-156.802	-406.802							27.32	6168.33	6163.35	4.979	-245.021							27.32	16981.7	15084.5	1897.2	-4352.8
27.34	6813.33	6987	-173.667	-423.667							27.34	5640	6017.82	-377.822	-627.822							27.34	15363.3	14026.1	1337.22	-4912.78
27.36	6271.67	6759.96	-488.288	-738.288							27.36	5658.33	5892.61	-234.277	-484.277							27.36	14496.7	13037.3	1459.41	-4790.59
27.38	6241.67	6553.58	-311.91	-561.91							27.38	5753.33	5784.77	-31.4439	-281.444							27.38	13261.7	12118.6	1143.09	-5106.91
27.4	6111.67	6367.1	-255.432	-505.432							27.4	5546.67	5691.67	-144.998	-394.998							27.4	12033.3	11269.4	763.948	-5486.05
27.42	5930	6199.61	-269.607	-519.607							27.42	5371.67	5611	-239.328	-489.328							27.42	11146.7	10488.3	658.42	-5591.58
27.44	5865	6050	-184.999	-434.999							27.44	5320	5540.77	-220.771	-470.771							27.44	10101.7	9773.43	328.274	-5921.73
27.46	5583.33	5917.06	-333.733	-583.733							27.46	5340	5479.3	-139.295	-389.295							27.46	8995	9122.38	-127.38	-6377.38
27.48	5651.67	5799.48	-147.814	-397.814							27.48	5265	5425.14	-160.14	-410.14							27.48	8321.67	8532.01	-210.345	-6460.34
27.5	5520	5695.95	-175.948	-425.948							27.5	5280	5377.12	-97.1221	-347.122							27.5	7535	7999.1	-464.102	-6714.1
27.52	5401.67	5605.12	-203.454	-453.454							27.52	5076.67	5334.26	-257.594	-507.594							27.52	6966.67	7520.13	-553.456	-6803.46
27.54	5305	5525.71	-220.712	-470.712							27.54	5063.33	5295.76	-232.433	-482.433							27.54	6516.67	7091.42	-574.751	-6824.75
27.56	5223.33	5456.47	-233.137	-483.137							27.56	5248.33	5260.97	-12.6401	-262.64							27.56	6011.67	6709.3	-697.629	-6947.63
27.58	5310	5396.19	-86.1919	-336.192							27.58	4985	5229.34	-244.343	-494.343							27.58	5715	6369.97	-654.97	-6904.97
27.6	5185	5343.8	-158.796	-408.796							27.6	4986.67	5200.45	-213.784	-463.784							27.6	5336.67	6069.81	-733.144	-6983.14
27.62	5135	5298.27	-163.265	-413.265							27.62	5023.33	5173.95	-150.62	-400.62							27.62	5213.33	5805.29	-591.956	-6841.96
27.64	5086.67	5258.69	-172.017	-422.017							27.64	4916.67	5149.54	-232.872	-482.872							27.64	5173.33	5573.01	-399.675	-6649.68
27.66	5211.67	5224.23	-12.562	-262.562							27.66	5040	5126.98	-86.98	-336.98							27.66	4936.67	5369.7	-433.033	-6683.03
27.68	5158.33	5194.18	-35.8452	-285.845							27.68	4988.33	5106.07	-117.741	-367.741							27.68	4793.33	5192.37	-399.043	-6649.04
27.7	5223.33	5167.88	55.4536	-194.546							27.7	4903.33	5086.64	-183.314	-433.314							27.7	4805	5038.19	-233.186	-6483.19
27.72	5135	5144.78	-9.77979	-259.78							27.72	4881.67	5068.56	-186.887	-436.887							27.72	4695	4904.54	-209.543	-6459.54
27.74	5051.67	5124.4	-72.7324	-322.732							27.74	4921.67	5051.68	-130.01	-380.01							27.74	4646.67	4789.03	-142.357	-6392.36
27.76	5038.33	5106.34	-68.0078	-318.008							27.76	4960	5035.91	-75.9077	-325.908							27.76	4611.67	4689.47	-77.7978	-6327.8
27.78	5110	5090.24	19.7646	-230.235							27.78	4826.67	5021.14	-194.475	-444.475							27.78	4426.67	4603.89	-177.216	-6427.22
27.8	4985	5075.8	-90.8018	-340.802							27.8	4810	5007.31	-197.308	-447.308							27.8	4316.67	4530.51	-213.841	-6463.84
27.82	5153.33	5062.79	90.5381	-159.462							27.82	4838.33	4994.32	-155.99	-405.99							27.82	4356.67	4467.73	-111.064	-6361.06
27.84	5006.67	5051	-44.3296	-294.33							27.84	4803.33	4982.11	-178.785	-428.785							27.84	4421.67	4414.15	7.52295	-6242.48
27.86	5068.33	5040.25	28.0791	-221.921							27.86	4735	4970.63	-235.634	-485.634							27.86	4416.67	4368.49	48.1763	-6201.82
27.88	4998.33	5030.41	-32.0815	-282.082							27.88	4921.67	4959.82	-38.148	-288.148							27.88	4348.33	4329.67	18.6611	-6231.34
27.9	5045	5021.36	23.6396	-226.36							27.9	4786.67	4949.62	-162.949	-412.949							27.9	4298.33	4296.7	1.6333	-6248.37
27.92	4868.33	5013	-144.67	-394.67							27.92	4858.33	4939.99	-81.6631	-331.663							27.92	4173.33	4268.73	-95.3999	-6345.4
27.94	4955	5005.25	-50.2495	-300.25							27.94	4926.67	4930.9	-4.22949	-254.229							27.94	4405	4245.03	159.969	-6090.03
27.96	5035	4998.05	36.9541	-213.046							27.96	4606.67	4922.3	-315.629	-565.629							27.96	4356.67	4224.96	131.708	-6118.29
27.98	4956.67	4991.33	-34.6577	-284.658							27.98	4825	4914.16	-89.1558	-339.156							27.98	4371.67	4207.96	163.705	-6086.29
28	4970	4985.05	-15.0513	-265.051							28	4780	4906.44	-126.436	-376.436							28	4225	4193.57	31.4331	-6218.57
28.02	4890	4979.18	-89.1777	-339.178							28.02	4761.67	4899.12	-137.451	-387.451							28.02	4331.67	4181.36	150.31	-6099.69
28.04	4925	4973.67	-48.6724	-298.672							28.04	4655	4892.19	-237.19	-487.19							28.04	4320	4171	149.004	-6101
28.06	5031.67	4968.51	63.1636	-186.836							28.06	4796.67	4885.61	-88.9414	-338.941							28.06	4275	4162.18	112.823	-6137.18
28.08	4885	4963.66	-78.6558	-328.656							28.08	4811.67	4879.36	-67.6904	-317.69							28.08	4108.33	4154.65	-46.3218	-6296.32
28.1	5013.33	4959.1	54.2324	-195.768							28.1	4660	4873.42	-213.417	-463.417							28.1	4155	4148.21	6.79492	-6243.21
28.12	4890	4954.81	-64.8086	-314.809							28.12	4755	4867.76	-112.763	-362.763							28.12	4135	4142.66	-7.66016	-6257.66
28.14	4833.33	4950.78	-117.446	-367.446							28.14	4653.33	4862.38	-209.049	-459.049							28.14	4086.67	4137.86	-51.189	-6301.19
28.16	4976.67	4946.98	29.6865	-220.313							28.16	4678.33	4857.25	-178.923	-428.923							28.16	4203.33	4133.68	69.6504	-6180.35
28.18	4880	4943.42	-63.415	-313.415							28.18	4733.33	4852.37	-119.036	-369.036							28.18	4170	4130.01	39.9878	-6210.01
28.2	4836.67	4940.06	-103.388	-353.388							28.2	4701.67	4847.71	-146.038	-396.038							28.2	4066.67	4126.76	-60.0918	-6310.09
28.22	4773.33	4936.9	-163.569	-413.569							28.22	4731.67	4843.26	-111.591	-361.591							28.22	3941.67	4123.85	-182.185	-6432.18
28.24	4891.67	4933.93	-42.2622	-292.262							28.24	4643.33	4839.02	-195.688	-445.688							28.24	4018.33	4121.25	-102.915	-6352.92
28.26	4868.33	4931.14	-62.8101	-312.81							28.26	4825	4834.97	-9.96582	-259.966							28.26	3980	4118.64	-138.644	-6388.64
28.28	4970	4928.52	41.48	-208.52							28.28	4570	4831.09	-261.092	-511.092							28.28	3935	4113.28	-178.276	-6428.28
28.3	4978.33	4926.06	52.27	-197.73							28.3	4803.33	4827.4	-24.0669	-274.067							28.3	4011.67	4111.48	-99.8106	-6349.81
28.32	4940	4923.75	16.2495	-233.75							28.32	4535	4823.86	-288.865	-538.865							28.32	3921.67	4110.17	-188.5	-6438.5
28.34	4878.33	4921.59	-43.2554	-293.255							28.34	4768.33	4820.48	-52.1543	-302.154							28.34	4091.67	4108.85	-17.1816	-6267.18
28.36	4891.67	4919.56	-27.8867	-277.887							28.36	4761.67	4817.25	-55.5801	-305.58							28.36	4010	4107.52	-97.5244	-6347.52
28.38	4896.67	4917.66	-20.9898	-270.99							28.38	4615	4814.15	-199.155	-449.155							28.38	4005	4106.19	-101.188	-6351.19
28.4	4641.67	4915.89	-274.218	-524.218							28.4	4698.33	4811.19	-112.859	-362.859							28.4	4010	4104.84	-94.8433	-6344.84
28.42	4900	4914.23	-14.2329	-264.233							28.42	4721.67	4808.35	-86.6816	-336.682							28.42	4121.67	4103.41	18.2622	-6231.74
28.44	4963.33	4912.69	50.6387	-199.361							28.44	4500	4805.63	-305.63	-555.63							28.44	3985	4101.91	-116.915	-6366.91
28.46	4940	4911.26	28.7432	-221.257							28.46	4681.67	4803.02	-121.353	-371.353							28.46	4045	4100.55	-55.5474	-6305.55
28.48	4890	4909.92	-19.9238	-269.924							28.48	4548.33	4800.52	-252.194	-502.194							28.48	4021.67	4099.17	-77.5005	-6327.5
28.5	4871.67	4908.69	-37.0205	-287.021							28.5	4611.67	4798.13	-186.457	-436.457							28.5	3835	4097.79	-262.786	-6512.79
28.52	4800	4907.55	-107.549	-357.549							28.52	4651.67	4795.83	-144.159	-394.159							28.52	3891.67	4096.39	-204.724	-6454.72
28.54	4766.67	4906.5	-139.828	-389.828							28.54	4648.33	4793.62	-145.292	-395.291							28.54	3913.33	4094.99	-181.662	-6431.66
28.56	4926.67	4905.53	21.1367	-228.863							28.56	4646.67	4791.51	-144.837	-394.837							28.56	3896.67	4093.58	-196.913	-6446.91
28.58	4855	4904.65	-49.6494	-299.649							28.58	4495	4789.48	-294.475	-544.475							28.58	3825	4092.16	-267.161	-6517.16
28.6	4673.33	4903.84	-230.514	-480.514							28.6	4625	4787.52	-162.524	-412.524							28.6	3885	4090.68	-205.681	-6455.68
28.62	4831.67	4903.11	-71.4448	-321.445							28.62	4675	4785.65	-110.652	-360.652							28.62	3888.33	4089.24	-200.91	-6450.91
28.64	4838.33	4902.46	-64.125	-314.125							28.64	4698.33	4783.85	-85.5229	-335.523							28.64	3843.33	4087.8	-244.469	-6494.47
28.66	4796.67	4901.87	-105.197	-355.197							28.66	4781.67	4782.12	-0.4541	-250.454							28.66	3991.67	4086.35	-94.6785	-6344.68
28.68	4636.67	4901.34	-264.674	-514.674							28.68	4600	4780.46	-180.464	-430.464							28.68	3826.67	4084.89	-258.221	-6508.22
28.7	4803.33	4900.89	-97.5552	-347.555							28.7	4608.33	4778.87	-170.538	-420.538							28.7	3870	4083.42	-213.424	-6463.42
28.72	4926.67	4900.49	26.1807	-223.819							28.72	4575	4777.33	-202.335	-452.335							28.72	3755	4081.95	-326.949	-6576.95
28.74	4656.67	4900.15	-243.481	-493.481							28.74	4681.67	4775.86	-94.1894	-344.189							28.74	3835	4080.47	-245.467	-6495.47
28.76	4820	4899.87	-79.8696	-329.87							28.76	4635	4774.44	-139.442	-389.442							28.76	3830	4078.98	-248.977	-6498.98
28.78	4820	4899.64	-79.6445	-329.645							28.78	4486.67	4773.08	-286.407	-536.407							28.78	3745	4077.48	-332.477	-6582.48
28.8	4803.33	4899.47	-96.1397	-346.14							28.8	4516.67	4771.77	-255.095	-505.095							28.8	3718.33	4075.97	-357.641	-6607.64
28.82	4895	4899.35	-4.34619	-254.346							28.82	4658.33	4770.5	-112.173	-362.173							28.82	3796.67	4074.46	-277.785	-6527.79
28.84	4881.67	4899.27	-17.6035	-267.604							28.84	4728.33	4769.29	-40.9585	-290.959							28.84	3720	4072.93	-352.933	-6602.93
28.86	4836.67	4899.25	-62.5791	-312.579							28.86	4716.67	4768.12	-51.4487	-301.449							28.86	3606.67	4071.4	-464.732	-6714.73
28.88	4756.67	4899.27	-142.597	-392.597							28.88	4656.67	4766.99	-110.323	-360.323							28.88	3711.67	4069.86	-358.193	-6608.19
28.9	4963.33	4899.33	63.9995	-186							28.9	4701.67	4765.91	-64.2402	-314.24							28.9	3830	4068.32	-238.316	-6488.32
28.92	4778.33	4899.44	-121.107	-371.107							28.92	4685	4764.87	-79.8667	-329.867							28.92	3648.33	4066.76	-418.431	-6668.43
28.94	4803.33	4899.59	-96.2563	-346.256							28.94	4586.67	4763.86	-177.192	-427.192							28.94	3881.67	4065.2	-183.528	-6433.53
28.96	4846.67	4899.77	-53.105	-303.105							28.96	4631.67	4762.89	-131.224	-381.224							28.96	3810	4063.63	-253.627	-6503.63
28.98	4905	4900	4.99805	-245.002							28.98	4726.67	4761.96	-35.291	-285.291							28.98	3688.33	4062.05	-373.718	-6623.72
29	4840	4900.27	-60.2661	-310.266							29	4550	4761.06	-211.064	-461.064							29	3660	4060.46	-400.462	-6650.46
29.02	4816.67	4900.57	-83.897	-333.897							29.02	4491.67	4760.2	-268.528	-518.528							29.02	3635	4058.87	-423.867	-6673.87
29.04	4813.33	4900.91	-87.5752	-337.575							29.04	4586.67	4759.36	-172.692	-422.692							29.04	3591.67	4057.27	-465.596	-6715.6
29.06	4876.67	4901.28	-24.6089	-274.609							29.06	4776.67	4758.56	18.1118	-231.888							29.06	3628.33	4055.66	-427.326	-6677.33
29.08	4873.33	4901.68	-28.3535	-278.354							29.08	4661.67	4757.78	-96.1128	-346.113							29.08	3691.67	4054.04	-362.368	-6612.37
29.1	4866.67	4902.12	-35.4526	-285.453							29.1	4738.33	4757.03	-18.7036	-268.704							29.1	3768.33	4052.41	-284.082	-6534.08
29.12	4795	4902.6	-107.595	-357.595							29.12	4580	4756.31	-176.312	-426.312							29.12	3781.67	4050.78	-269.109	-6519.11
29.14	4805	4903.1	-98.0967	-348.097							29.14	4573.33	4755.62	-182.286	-432.286							29.14	3643.33	4049.14	-405.808	-6655.81
29.16	4810	4903.63	-93.6299	-343.63							29.16	4611.67	4754.94	-143.273	-393.273							29.16	3676.67	4047.49	-370.82	-6620.82
29.18	4865	4904.19	-39.1929	-289.193							29.18	4570	4754.29	-184.294	-434.294							29.18	3725	4045.83	-320.834	-6570.83
29.2	4948.33	4904.78	43.5454	-206.455							29.2	4743.33	4753.67	-10.3384	-260.338							29.2	3813.33	4044.17	-230.839	-6480.84
29.22	4766.67	4905.41	-138.735	-388.735							29.22	4571.67	4753.06	-181.395	-431.395							29.22	3843.33	4042.5	-199.168	-6449.17
29.24	5078.33	4906.05	172.276	-77.7236							29.24	4548.33	4752.48	-204.15	-454.15							29.24	3755	4040.82	-285.819	-6535.82
29.26	4825	4906.73	-81.729	-331.729							29.26	4781.67	4751.91	29.7554	-220.245							29.26	3763.33	4039.13	-275.802	-6525.8
29.28	5066.67	4907.43	159.238	-90.7622							29.28	4758.33	4751.37	6.96045	-243.04							29.28	3738.33	4037.44	-299.107	-6549.11
29.3	4836.67	4908.16	-71.4937	-321.494							29.3	4830	4750.84	79.1587	-170.841							29.3	3830	4035.74	-205.737	-6455.74
29.32	4895	4908.92	-13.918	-263.918							29.32	4753.33	4750.33	2.99805	-247.002							29.32	3793.33	4034.03	-240.698	-6490.7
29.34	4956.67	4909.7	46.9707	-203.029							29.34	4760	4749.84	10.1621	-239.838							29.34	3701.67	4032.31	-330.64	-6580.64
29.36	4806.67	4910.5	-103.835	-353.835							29.36	4778.33	4749.36	28.9697	-221.03							29.36	3898.33	4030.59	-132.257	-6382.26
29.38	4971.67	4911.33	60.3374	-189.663							29.38	4800	4748.9	51.1016	-198.898							29.38	3900	4028.86	-128.855	-6378.86
29.4	4810	4912.19	-102.19	-352.19							29.4	4613.33	4748.45	-135.121	-385.121							29.4	3888.33	4027.12	-138.786	-6388.79
29.42	4855	4913.08	-58.0752	-308.075							29.42	4816.67	4748.02	68.6528	-181.347							29.42	3775	4025.37	-250.37	-6500.37
29.44	4846.67	4913.98	-67.312	-317.312							29.44	4740	4747.6	-7.59521	-257.595							29.44	3708.33	4023.62	-315.287	-6565.29
29.46	5050	4914.91	135.086	-114.914							29.46	4685	4747.19	-62.1885	-312.188							29.46	3840	4021.86	-181.856	-6431.86
29.48	4976.67	4915.87	60.7983	-189.202							29.48	4745	4746.79	-1.79297	-251.793							29.48	3776.67	4020.09	-243.418	-6493.42
29.5	4703.33	4916.85	-213.523	-463.523							29.5	4598.33	4746.41	-148.079	-398.079							29.5	3790	4018.31	-228.313	-6478.31
29.52	4938.33	4917.86	20.4727	-229.527							29.52	4891.67	4746.04	145.633	-104.367							29.52	3875	4016.53	-141.531	-6391.53
29.54	4843.33	4918.89	-75.5562	-325.556							29.54	4900	4745.68	154.325	-95.6753							29.54	3873.33	4014.74	-141.411	-6391.41
29.56	5038.33	4919.94	118.392	-131.608							29.56	4768.33	4745.32	23.0068	-226.993							29.56	3943.33	4012.95	-69.615	-6319.61
29.58	4881.67	4921.02	-39.3477	-289.348							29.58	4860	4744.98	115.018	-134.982							29.58	3873.33	4011.14	-137.811	-6387.81
29.6	4913.33	4922.12	-8.79004	-258.79							29.6	4823.33	4744.65	78.6816	-171.318							29.6	3985	4009.33	-24.3311	-6274.33
29.62	4933.33	4923.25	10.0845	-239.916							29.62	4796.67	4744.33	52.3447	-197.655							29.62	3911.67	4007.51	-95.8428	-6345.84
29.64	4988.33	4924.4	63.9321	-186.068							29.64	4900	4744.01	155.989	-94.0107							29.64	4085	4005.69	79.3113	-6170.69
29.66	4791.67	4925.57	-133.901	-383.901							29.66	4955	4743.7	211.296	-38.7036							29.66	4041.67	4003.86	37.8135	-6212.19
29.68	5013.33	4926.77	86.5576	-163.442							29.68	5031.67	4743.4	288.267	38.2671							29.68	4045	4002.02	42.9827	-6207.02
29.7	4903.33	4928	-24.6689	-274.669							29.7	5013.33	4743.11	270.219	20.2188							29.7	3883.33	4000.17	-116.842	-6366.84
29.72	5053.33	4929.25	124.079	-125.921							29.72	4886.67	4742.83	143.843	-106.157							29.72	4043.33	3998.32	45.0105	-6204.99
29.74	4973.33	4930.53	42.7998	-207.2							29.74	4948.33	4742.55	205.78	-44.2197							29.74	3971.67	3996.46	-24.7903	-6274.79
29.76	4723.33	4931.84	-208.506	-458.506							29.76	5033.33	4742.28	291.05	41.0498							29.76	4058.33	3994.6	63.7349	-6186.27
29.78	4893.33	4933.17	-39.8369	-289.837							29.78	4751.67	4742.02	9.6543	-240.346							29.78	4128.33	3992.72	135.608	-6114.39
29.8	5023.33	4934.53	88.8013	-161.199							29.8	4978.33	4741.76	236.571	-13.4292							29.8	4100	3990.84	109.158	-6140.84
29.82	5031.67	4935.92	95.7539	-154.246							29.82	5020	4741.51	278.49	28.4902							29.82	4170	3988.96	181.044	-6068.96
29.84	5003.33	4937.33	65.9951	-184.005							29.84	5005	4741.26	263.736	13.7363							29.84	4113.33	3987.06	126.267	-6123.73
29.86	5018.33	4938.78	79.5483	-170.452							29.86	4958.33	4741.03	217.301	-32.6987							29.86	4280	3985.16	294.836	-5955.16
29.88	4973.33	4940.26	33.0708	-216.929							29.88	5015	4740.8	274.201	24.2007							29.88	4168.33	3983.26	185.072	-6064.93
29.9	5088.33	4941.77	146.563	-103.437							29.9	5066.67	4740.58	326.093	76.0928							29.9	4201.67	3981.35	220.325	-6029.68
29.92	5025	4943.31	81.6919	-168.308							29.92	4976.67	4740.36	236.307	-13.6929							29.92	4301.67	3979.43	322.244	-5927.76
29.94	4955	4944.88	10.1167	-239.883							29.94	4995	4740.16	254.842	4.84229							29.94	4368.33	3977.5	390.831	-5859.17
29.96	5075	4946.49	128.508	-121.492							29.96	4933.33	4739.96	193.368	-56.6323							29.96	4203.33	3975.57	227.762	-6022.24
29.98	5121.67	4948.14	173.532	-76.4678							29.98	5010	4739.78	270.224	20.2236							29.98	4225	3973.63	251.37	-5998.63
30	4975	4949.82	25.1792	-224.821							30	5088.33	4739.6	348.726	98.7261							30	4333.33	3971.68	361.646	-5888.35
30.02	4858.33	4951.54	-93.209	-343.209							30.02	5051.67	4739.45	312.224	62.2236							30.02	4368.33	3969.73	398.597	-5851.4
30.04	5020	4953.3	66.7017	-183.298							30.04	5008.33	4739.31	269.024	19.0244							30.04	4330	3967.77	362.225	-5887.77
30.06	5008.33	4955.1	53.231	-196.769							30.06	5066.67	4739.19	327.482	77.4824							30.06	4333.33	3965.81	367.519	-5882.48
30.08	5003.33	4956.94	46.3877	-203.612							30.08	5141.67	4739.08	402.587	152.587							30.08	4266.67	3963.84	302.829	-5947.17
30.1	5108.33	4958.83	149.498	-100.502							30.1	4971.67	4739	232.669	-17.3311							30.1	4491.67	3961.86	529.805	-5720.19
30.12	5036.67	4960.77	75.9028	-174.097							30.12	5315	4738.95	576.053	326.053							30.12	4455	3959.88	495.118	-5754.88
30.14	5120	4962.75	157.248	-92.7524							30.14	5083.33	4738.92	344.408	94.4077							30.14	4256.67	3957.89	298.776	-5951.22
30.16	5115	4964.79	150.212	-99.7881							30.16	5105	4738.94	366.064	116.064							30.16	4411.67	3955.9	455.772	-5794.23
30.18	5070	4966.88	103.123	-146.877							30.18	5083.33	4738.99	344.338	94.3379							30.18	4360	3953.9	406.102	-5843.9
30.2	5143.33	4969.02	174.308	-75.6924							30.2	5166.67	4739.1	427.569	177.569							30.2	4391.67	3951.89	439.779	-5810.22
30.22	5105	4971.23	133.773	-116.227							30.22	5130	4739.26	390.742	140.742							30.22	4446.67	3949.88	496.791	-5753.21
30.24	5205	4973.49	231.508	-18.4922							30.24	5103.33	4739.48	363.851	113.851							30.24	4448.33	3947.86	500.471	-5749.53
30.26	5143.33	4975.82	167.506	-82.4937							30.26	5263.33	4739.77	523.561	273.561							30.26	4265	3945.83	319.166	-5930.83
30.28	5051.67	4978.22	73.4453	-176.555							30.28	4996.67	4740.14	256.525	6.52539							30.28	4398.33	3943.81	454.516	-5795.48
30.3	5035	4980.7	54.3047	-195.695							30.3	4931.67	4740.61	191.057	-58.9429							30.3	4286.67	3941.8	344.872	-5905.13
30.32	5231.67	4983.24	248.426	-1.57422							30.32	5040	4741.19	298.812	48.812							30.32	4381.67	3939.76	441.905	-5808.09
30.34	5321.67	4985.87	335.797	85.7969							30.34	5000	4741.89	258.113	8.11328							30.34	4396.67	3937.73	458.942	-5791.06
30.36	5233.33	4988.59	244.743	-5.25684							30.36	4946.67	4742.72	203.949	-46.0508							30.36	4270	3935.69	334.312	-5915.69
30.38	5278.33	4991.39	286.939	36.939							30.38	5216.67	4743.71	472.959	222.959							30.38	4281.67	3933.65	348.022	-5901.98
30.4	5270	4994.29	275.71	25.7105							30.4	5228.33	4744.87	483.456	233.456							30.4	4348.33	3931.61	416.724	-5833.28
30.42	5156.67	4997.29	159.38	-90.6196							30.42	5150	4746.23	403.766	153.766							30.42	4261.67	3929.59	332.084	-5917.92
30.44	5226.67	5000.4	226.271	-23.7285							30.44	5126.67	4747.81	378.859	128.859							30.44	4410	3927.56	482.445	-5767.56
30.46	5316.67	5003.62	313.05	63.0503							30.46	5046.67	4749.63	297.039	47.0391							30.46	4298.33	3925.53	372.802	-5877.2
30.48	5351.67	5006.96	344.707	94.707							30.48	5125	4751.72	373.279	123.279							30.48	4246.67	3923.51	323.162	-5926.84
30.5	5155	5010.43	144.566	-105.434							30.5	5016.67	4754.11	262.562	12.5625							30.5	4186.67	3921.5	265.17	-5984.83
30.52	5201.67	5014.04	187.629	-62.3711							30.52	5175	4756.82	418.178	168.178							30.52	4375	3919.51	455.493	-5794.51
30.54	5193.33	5017.79	175.538	-74.4624							30.54	4988.33	4759.9	228.435	-21.5654							30.54	4245	3917.53	327.467	-5922.53
30.56	5160	5021.7	138.301	-111.699							30.56	4955	4763.36	191.636	-58.3643							30.56	4115	3915.58	199.417	-6050.58
30.58	5080	5025.77	54.229	-195.771							30.58	4971.67	4767.26	204.407	-45.5928							30.58	4161.67	3913.67	248.004	-6002
30.6	5231.67	5030.02	201.649	-48.3506							30.6	4920	4771.63	148.374	-101.626							30.6	4148.33	3911.79	236.542	-6013.46
30.62	5248.33	5034.46	213.875	-36.1255							30.62	4878.33	4776.49	101.836	-148.164							30.62	4170	3909.96	260.043	-5989.96
30.64	5150	5039.09	110.91	-139.09							30.64	5016.67	4781.9	234.769	-15.2315							30.64	4103.33	3908.18	195.145	-6054.85
30.66	5191.67	5043.94	147.732	-102.268							30.66	5001.67	4787.89	213.78	-36.2202							30.66	4230	3906.48	323.517	-5926.48
30.68	5373.33	5049.01	324.317	74.3169							30.68	4998.33	4794.5	203.831	-46.1694							30.68	4090	3904.87	185.134	-6064.87
30.7	5133.33	5054.33	79.0005	-171							30.7	5031.67	4801.77	229.904	-20.0962							30.7	4248.33	3903.35	344.981	-5905.02
30.72	5120	5059.9	60.0967	-189.903							30.72	5113.33	4809.73	303.604	53.604							30.72	4101.67	3901.95	199.718	-6050.28
30.74	5101.67	5065.75	35.917	-214.083							30.74	5066.67	4818.42	248.255	-1.74512							30.74	3981.67	3900.69	80.9751	-6169.02
30.76	5095	5071.89	23.1074	-226.893							30.76	4958.33	4827.87	130.459	-119.541							30.76	4260	3899.6	360.399	-5889.6
30.78	5295	5078.34	216.656	-33.3438							30.78	5040	4838.12	201.884	-48.1157							30.78	4020	3898.7	121.302	-6128.7
30.8	5133.33	5085.12	48.209	-201.791							30.8	5000	4849.18	150.819	-99.1812							30.8	4121.67	3898.01	223.656	-6026.34
30.82	5238.33	5092.25	146.082	-103.918							30.82	5008.33	4861.09	147.243	-102.757							30.82	4173.33	3897.58	275.746	-5974.25
30.84	5413.33	5099.74	313.587	63.5874							30.84	5083.33	4873.85	209.483	-40.5171							30.84	4115	3897.44	217.56	-6032.44
30.86	5143.33	5107.62	35.707	-214.293							30.86	5081.67	4887.47	194.197	-55.8032							30.86	4168.33	3897.62	270.706	-5979.29
30.88	5276.67	5115.91	160.759	-89.2407							30.88	5011.67	4901.96	109.709	-140.291							30.88	4066.67	3898.17	168.496	-6081.5
30.9	5095	5124.62	-29.624	-279.624							30.9	5186.67	4917.31	269.361	19.3613							30.9	4216.67	3899.14	317.533	-5932.47
30.92	5193.33	5133.78	59.5483	-190.452							30.92	5065	4933.5	131.503	-118.497							30.92	4100	3900.56	199.441	-6050.56
30.94	5260	5143.4	116.6	-133.4							30.94	5095	4950.5	144.503	-105.497							30.94	4090	3902.49	187.514	-6062.49
30.96	5418.33	5153.5	264.833	14.833							30.96	5121.67	4968.27	153.397	-96.603							30.96	4081.67	3904.97	176.702	-6073.3
30.98	5360	5164.08	195.916	-54.0845							30.98	5038.33	4986.77	51.5557	-198.444							30.98	3990	3908.05	81.9463	-6168.05
31	5236.67	5175.17	61.4966	-188.503							31	4888.33	5005.94	-117.613	-367.613							31	3985	3911.79	73.2058	-6176.79
31.02	5303.33	5186.77	116.558	-133.442							31.02	5158.33	5025.7	132.628	-117.372							31.02	3913.33	3916.23	-2.90381	-6252.9
31.04	5258.33	5198.89	59.438	-190.562							31.04	5250	5045.96	204.037	-45.9629							31.04	4308.33	3921.42	386.911	-5863.09
31.06	5318.33	5211.53	106.804	-143.196							31.06	5030	5066.63	-36.6289	-286.629							31.06	4065	3927.39	137.614	-6112.39
31.08	5120	5224.68	-104.679	-354.679							31.08	5008.33	5087.59	-79.2598	-329.26							31.08	4188.33	3934.17	254.158	-5995.84
31.1	5235	5238.34	-3.34082	-253.341							31.1	5068.33	5108.72	-40.3901	-290.39							31.1	4153.33	3941.8	211.527	-6038.47
31.12	5341.67	5252.5	89.1724	-160.828							31.12	5098.33	5129.89	-31.5566	-281.557							31.12	4143.33	3950.29	193.036	-6056.96
31.14	5383.33	5267.13	116.198	-133.802							31.14	5061.67	5150.94	-89.271	-339.271							31.14	4186.67	3959.65	227.016	-6022.98
31.16	5351.67	5282.22	69.4497	-180.55							31.16	5213.33	5171.74	41.5938	-208.406							31.16	4165	3969.79	195.209	-6054.79
31.18	5263.33	5297.73	-34.3984	-284.398							31.18	5223.33	5192.11	31.2197	-218.78							31.18	4638.33	3980.73	657.605	-5592.4
31.2	5363.33	5313.62	49.7144	-200.286							31.2	5111.67	5211.9	-100.227	-350.227							31.2	4481.67	3992.6	489.069	-5760.93
31.22	5123.33	5329.83	-206.498	-456.498							31.22	5111.67	5230.92	-119.254	-369.254							31.22	4263.33	4005.23	258.096	-5991.9
31.24	5298.33	5346.31	-47.9775	-297.978							31.24	5328.33	5249.03	79.3027	-170.697							31.24	4240	4018.56	221.441	-6028.56
31.26	5401.67	5362.98	38.6934	-211.307							31.26	5158.33	5266.04	-107.708	-357.708							31.26	4401.67	4032.49	369.181	-5880.82
31.28	5443.33	5379.75	63.583	-186.417							31.28	5225	5281.79	-56.7881	-306.788							31.28	4435	4046.92	388.079	-5861.92
31.3	5443.33	5396.51	46.8188	-203.181							31.3	5240	5296.12	-56.1201	-306.12							31.3	4213.33	4061.73	151.595	-6098.4
31.32	5341.67	5413.15	-71.4839	-321.484							31.32	5251.67	5308.89	-57.2173	-307.217							31.32	4268.33	4076.8	191.533	-6058.47
31.34	5416.67	5429.53	-12.8623	-262.862							31.34	5305	5319.95	-14.9492	-264.949							31.34	4326.67	4091.95	234.718	-6015.28
31.36	5443.33	5445.49	-2.16064	-252.161							31.36	5306.67	5329.19	-22.5156	-272.516							31.36	4410	4107.04	302.964	-5947.04
31.38	5286.67	5460.85	-174.179	-424.179							31.38	5276.67	5336.48	-59.8125	-309.812							31.38	4408.33	4121.87	286.458	-5963.54
31.4	5443.33	5475.43	-32.0986	-282.099							31.4	5290	5341.75	-51.7549	-301.755							31.4	4278.33	4136.28	142.051	-6107.95
31.42	5410	5489.01	-79.0142	-329.014							31.42	5331.67	5344.93	-13.2632	-263.263							31.42	4396.67	4150.06	246.605	-6003.39
31.44	5421.67	5501.39	-79.7207	-329.721							31.44	5286.67	5345.97	-59.2983	-309.298							31.44	4203.33	4163.04	40.2915	-6209.71
31.46	5481.67	5512.33	-30.6621	-280.662							31.46	5285	5344.83	-59.835	-309.835							31.46	4245	4175.01	69.9883	-6180.01
31.48	5330	5521.62	-191.622	-441.622							31.48	5226.67	5341.53	-114.86	-364.86							31.48	4290	4185.8	104.198	-6145.8
31.5	5625	5529.05	95.9507	-154.049							31.5	5305	5336.07	-31.0742	-281.074							31.5	4386.67	4195.24	191.433	-6058.57
31.52	5385	5534.42	-149.424	-399.424							31.52	5365	5328.51	36.4902	-213.51							31.52	4453.33	4203.16	250.172	-5999.83
31.54	5661.67	5537.59	124.08	-125.92							31.54	5203.33	5318.91	-115.577	-365.577							31.54	4463.33	4209.42	253.908	-5996.09
31.56	5513.33	5538.43	-25.0986	-275.099							31.56	5325	5307.35	17.6494	-232.351							31.56	4216.67	4213.91	2.76074	-6247.24
31.58	5625	5536.88	88.1216	-161.878							31.58	5348.33	5293.95	54.3813	-195.619							31.58	4295	4216.52	78.4775	-6171.52
31.6	5510	5532.93	-22.9277	-272.928							31.6	5428.33	5278.83	149.503	-100.497							31.6	4301.67	4217.19	84.479	-6165.52
31.62	5595	5526.63	68.3662	-181.634							31.62	5351.67	5262.13	89.5444	-160.456							31.62	4388.33	4215.87	172.458	-6077.54
31.64	5386.67	5518.1	-131.432	-381.432							31.64	5318.33	5244	74.3262	-175.674							31.64	4190	4212.55	-22.5498	-6272.55
31.66	5475	5507.5	-32.5044	-282.504							31.66	5423.33	5224.63	198.704	-51.2959							31.66	4235	4207.24	27.7588	-6222.24
31.68	5460	5495.05	-35.0518	-285.052							31.68	5220	5204.17	15.835	-234.165							31.68	4255	4199.99	55.0122	-6194.99
31.7	5430	5481	-50.9995	-301							31.7	5265	5182.8	82.1958	-167.804							31.7	4378.33	4190.86	187.468	-6062.53
31.72	5443.33	5465.62	-22.2876	-272.288							31.72	5375	5160.73	214.271	-35.7295							31.72	4403.33	4179.96	223.369	-6026.63
31.74	5373.33	5449.19	-75.8648	-325.865							31.74	5261.67	5138.12	123.553	-126.447							31.74	4251.67	4167.41	84.2647	-6165.74
31.76	5458.33	5432.01	26.3179	-223.682							31.76	5231.67	5115.15	116.517	-133.483							31.76	4263.33	4153.34	109.994	-6140.01
31.78	5408.33	5414.34	-6.0127	-256.013							31.78	5273.33	5092.01	181.322	-68.6777							31.78	4361.67	4137.91	223.758	-6026.24
31.8	5426.67	5396.44	30.2324	-219.768							31.8	5191.67	5068.86	122.812	-127.188							31.8	4328.33	4121.31	207.021	-6042.98
31.82	5473.33	5378.52	94.813	-155.187							31.82	5178.33	5045.85	132.478	-117.522							31.82	4283.33	4103.7	179.626	-6070.37
31.84	5278.33	5360.78	-82.4458	-332.446							31.84	5273.33	5023.14	250.186	0.18555							31.84	4253.33	4085.29	168.04	-6081.96
31.86	5195	5343.38	-148.375	-398.375							31.86	5151.67	5000.87	150.803	-99.1968							31.86	4125	4066.26	58.7429	-6191.26
31.88	5386.67	5326.44	60.2251	-189.775							31.88	5023.33	4979.14	44.189	-205.811							31.88	4195	4046.8	148.205	-6101.8
31.9	5306.67	5310.08	-3.41064	-253.411							31.9	4893.33	4958.07	-64.7441	-314.744							31.9	4081.67	4027.08	54.585	-6195.42
31.92	5363.33	5294.36	68.9731	-181.027							31.92	4975	4937.76	37.2412	-212.759							31.92	4038.33	4007.3	31.0261	-6218.97
31.94	5495	5279.32	215.678	-34.3223							31.94	5261.67	4918.27	343.4	93.3999							31.94	4036.67	3987.62	49.0525	-6200.95
31.96	5395	5265.01	129.992	-120.008							31.96	5018.33	4899.67	118.657	-131.343							31.96	4185	3968.18	216.821	-6033.18
31.98	5458.33	5251.42	206.907	-43.0933							31.98	4988.33	4882.01	106.317	-143.683							31.98	4306.67	3949.12	357.55	-5892.45
32	5535	5238.57	296.432	46.4316							32	4901.67	4865.32	36.3467	-213.653							32	4101.67	3930.56	171.105	-6078.89
32.02	5261.67	5226.44	35.2344	-214.766							32.02	5071.67	4849.63	222.043	-27.957							32.02	4168.33	3912.61	255.717	-5994.28
32.04	5068.33	5215	-146.669	-396.669							32.04	4750	4834.93	-84.9307	-334.931							32.04	4146.67	3895.35	251.318	-5998.68
32.06	5178.33	5204.24	-25.9111	-275.911							32.06	4955	4821.23	133.766	-116.234							32.06	4253.33	3878.85	374.479	-5875.52
32.08	5411.67	5194.13	217.536	-32.4639							32.08	4746.67	4808.52	-61.8516	-311.852							32.08	4033.33	3863.16	170.171	-6079.83
32.1	5430	5184.65	245.355	-4.64502							32.1	4848.33	4796.78	51.5532	-198.447							32.1	4065	3848.31	216.687	-6033.31
32.12	5100	5175.74	-75.7417	-325.742							32.12	4815	4785.97	29.0312	-220.969							32.12	4168.33	3834.33	334	-5916
32.14	5223.33	5167.39	55.937	-194.063							32.14	4855	4776.06	78.9385	-171.062							32.14	3895	3821.22	73.7832	-6176.22
32.16	5203.33	5159.56	43.7656	-206.234							32.16	4716.67	4767.02	-50.3467	-300.347							32.16	3883.33	3808.97	74.3618	-6175.64
32.18	5186.67	5152.23	34.4395	-215.561							32.18	4815	4758.79	56.2085	-193.792							32.18	4016.67	3797.57	219.101	-6030.9
32.2	5086.67	5145.36	-58.689	-308.689							32.2	4721.67	4751.34	-29.6704	-279.67							32.2	4048.33	3786.99	261.34	-5988.66
32.22	5031.67	5138.92	-107.248	-357.248							32.22	4768.33	4744.61	23.7173	-226.283							32.22	4116.67	3777.2	339.467	-5910.53
32.24	5191.67	5132.88	58.7866	-191.213							32.24	4861.67	4738.56	123.107	-126.893							32.24	4000	3768.17	231.833	-6018.17
32.26	5253.33	5127.23	126.104	-123.896							32.26	4655	4733.14	-78.1397	-328.14							32.26	3975	3759.84	215.16	-6034.84
32.28	5210	5121.93	88.0747	-161.925							32.28	4690	4728.29	-38.294	-288.294							32.28	4078.33	3752.17	326.156	-5923.84
32.3	5241.67	5116.96	124.713	-125.287							32.3	4618.33	4723.98	-105.649	-355.649							32.3	4038.33	3745.13	293.205	-5956.8
32.32	5153.33	5112.3	41.0303	-208.97							32.32	4718.33	4720.15	-1.81787	-251.818							32.32	3860	3738.64	121.358	-6128.64
32.34	5023.33	5107.93	-84.6006	-334.601							32.34	4731.67	4716.76	14.9141	-235.086							32.34	3938.33	3732.68	205.65	-6044.35
32.36	5321.67	5103.83	217.836	-32.1636							32.36	4788.33	4713.76	74.5703	-175.43							32.36	3923.33	3727.19	196.141	-6053.86
32.38	5101.67	5099.99	1.67676	-248.323							32.38	4591.67	4711.12	-119.451	-369.451							32.38	4055	3722.13	332.873	-5917.13
32.4	4986.67	5096.39	-109.722	-359.722							32.4	4641.67	4708.8	-67.1294	-317.129							32.4	3818.33	3717.45	100.881	-6149.12
32.42	5013.33	5093.01	-79.6836	-329.684							32.42	4696.67	4706.76	-10.0942	-260.094							32.42	3766.67	3713.12	53.5527	-6196.45
32.44	5093.33	5089.84	3.48535	-246.515							32.44	4730	4704.98	25.0225	-224.978							32.44	3900	3709.09	190.907	-6059.09
32.46	4958.33	5086.87	-128.542	-378.542							32.46	4580	4703.41	-123.413	-373.413							32.46	3943.33	3705.34	237.989	-6012.01
32.48	5166.67	5084.09	82.5825	-167.417							32.48	4611.67	4702.04	-90.3652	-340.365							32.48	4035	3701.83	333.169	-5916.83
32.5	5051.67	5081.47	-29.8023	-279.802							32.5	4646.67	4700.83	-54.1562	-304.156							32.5	3881.67	3698.53	183.135	-6066.86
32.52	4978.33	5079.02	-100.69	-350.69							32.52	4501.67	4699.76	-198.089	-448.089							32.52	3863.33	3695.43	167.904	-6082.1
32.54	5140	5076.72	63.2769	-186.723							32.54	4513.33	4698.81	-185.483	-435.483							32.54	3805	3692.48	112.519	-6137.48
32.56	5075	5074.57	0.43213	-249.568							32.56	4603.33	4697.97	-94.6357	-344.636							32.56	3855	3689.68	165.32	-6084.68
32.58	5076.67	5072.55	4.12158	-245.878							32.58	4668.33	4697.2	-28.8716	-278.872							32.58	3783.33	3687	96.3257	-6153.67
32.6	4956.67	5070.66	-113.985	-363.985							32.6	4548.33	4696.5	-148.172	-398.172							32.6	3845	3684.44	160.562	-6089.44
32.62	5023.33	5068.88	-45.5478	-295.548							32.62	4593.33	4695.85	-102.522	-352.522							32.62	3735	3681.97	53.0339	-6196.97
32.64	4865	5067.21	-202.213	-452.213							32.64	4730	4695.24	34.7612	-215.239							32.64	3890	3679.57	210.426	-6039.57
32.66	5125	5065.65	59.3511	-190.649							32.66	4733.33	4694.65	38.6802	-211.32							32.66	3833.33	3677.25	156.078	-6093.92
32.68	4971.67	5064.18	-92.5093	-342.509							32.68	4675	4694.07	-19.0742	-269.074							32.68	3876.67	3674.99	201.68	-6048.32
32.7	5003.33	5062.8	-59.4678	-309.468							32.7	4606.67	4693.5	-86.8301	-336.83							32.7	3651.67	3672.78	-21.1062	-6271.11
32.72	4983.33	5061.5	-78.166	-328.166							32.72	4505	4692.92	-187.918	-437.918							32.72	3808.33	3670.6	137.728	-6112.27
32.74	5010	5060.27	-50.2666	-300.267							32.74	4600	4692.32	-92.3193	-342.319							32.74	3838.33	3668.46	169.869	-6080.13
32.76	5120	5059.1	60.8965	-189.104							32.76	4605	4691.7	-86.7022	-336.702							32.76	3708.33	3666.35	41.9846	-6208.02
32.78	5120	5058	62.0024	-187.998							32.78	4701.67	4691.05	10.6167	-239.383							32.78	3758.33	3664.25	94.0842	-6155.92
32.8	5105	5056.94	48.0581	-201.942							32.8	4518.33	4690.37	-172.041	-422.041							32.8	3746.67	3662.16	84.5134	-6165.49
32.82	5201.67	5055.93	145.744	-104.256							32.82	4521.67	4689.65	-167.979	-417.979							32.82	3833.33	3660.07	173.258	-6076.74
32.84	4983.33	5054.95	-71.6172	-321.617							32.84	4643.33	4688.88	-45.5537	-295.554							32.84	3800	3657.98	142.016	-6107.98
32.86	5128.33	5053.99	74.3374	-175.663							32.86	4660	4688.07	-28.0718	-278.072							32.86	3670	3655.89	14.1135	-6235.89
32.88	5021.67	5053.06	-31.3862	-281.386							32.88	4656.67	4687.21	-30.543	-280.543							32.88	3725	3653.78	71.2231	-6178.78
32.9	5078.33	5052.13	26.1992	-223.801							32.9	4685	4686.3	-1.30322	-251.303							32.9	3708.33	3651.65	56.6838	-6193.32
32.92	4975	5051.21	-76.2065	-326.207							32.92	4708.33	4685.34	22.9873	-227.013							32.92	3766.67	3649.47	117.196	-6132.8
32.94	4973.33	5050.28	-76.9477	-326.948							32.94	4635	4684.33	-49.3291	-299.329							32.94	3571.67	3647.28	-75.606	-6325.61
32.96	4956.67	5049.34	-92.6694	-342.669							32.96	4570	4683.26	-113.262	-363.262							32.96	3636.67	3645.07	-8.39551	-6258.4
32.98	5033.33	5048.38	-15.0537	-265.054							32.98	4460	4682.15	-222.147	-472.147							32.98	3668.33	3642.82	25.5098	-6224.49
33	4891.67	5047.41	-155.74	-405.74							33	4696.67	4681	15.6714	-234.329							33	3603.33	3640.54	-37.2056	-6287.21
33.02	5093.33	5046.41	46.918	-203.082							33.02	4700	4679.8	20.1953	-229.805							33.02	3625	3638.21	-13.208	-6263.21
33.04	4900	5045.39	-145.392	-395.392							33.04	4651.67	4678.57	-26.8989	-276.899							33.04	3546.67	3635.84	-89.166	-6339.17
33.06	5075	5044.35	30.6519	-219.348							33.06	4521.67	4677.29	-155.623	-405.623							33.06	3686.67	3633.42	53.2493	-6196.75
33.08	5065	5043.28	21.7178	-228.282							33.08	4816.67	4675.98	140.688	-109.312							33.08	3733.33	3630.96	102.37	-6147.63
33.1	4955	5042.2	-87.1992	-337.199							33.1	4513.33	4674.64	-161.307	-411.307							33.1	3501.67	3628.46	-126.788	-6376.79
33.12	5003.33	5041.1	-37.77	-287.77							33.12	4668.33	4673.27	-4.93506	-254.935							33.12	3651.67	3625.91	25.7566	-6224.24
33.14	4918.33	5039.99	-121.661	-371.661							33.14	4646.67	4671.87	-25.2007	-275.201							33.14	3561.67	3623.33	-61.656	-6311.66
33.16	4896.67	5038.88	-142.208	-392.208							33.16	4530	4670.46	-140.455	-390.455							33.16	3746.67	3620.7	125.967	-6124.03
33.18	5175	5037.77	137.234	-112.766							33.18	4625	4669.02	-44.0249	-294.025							33.18	3601.67	3618.04	-16.3743	-6266.37
33.2	4863.33	5036.66	-173.328	-423.328							33.2	4568.33	4667.59	-99.2559	-349.256							33.2	3641.67	3615.35	26.3164	-6223.68
33.22	5066.67	5035.56	31.1089	-218.891							33.22	4651.67	4666.14	-14.4658	-264.466							33.22	3646.67	3612.64	34.0347	-6215.97
33.24	4943.33	5034.48	-91.1475	-341.147							33.24	4621.67	4664.68	-43.0137	-293.014							33.24	3475	3609.89	-134.893	-6384.89
33.26	5093.33	5033.41	59.9175	-190.083							33.26	4516.67	4663.23	-146.561	-396.561							33.26	3651.67	3607.13	44.5386	-6205.46
33.28	4806.67	5032.37	-225.7	-475.7							33.28	4548.33	4661.78	-113.452	-363.452							33.28	3471.67	3604.35	-132.684	-6382.68
33.3	5055	5031.35	23.6533	-226.347							33.3	4465	4660.34	-195.339	-445.339							33.3	3470	3601.56	-131.564	-6381.56
33.32	5025	5030.35	-5.3501	-255.35							33.32	4398.33	4658.9	-260.573	-510.573							33.32	3668.33	3598.77	69.5608	-6180.44
33.34	5008.33	5029.38	-21.0483	-271.048							33.34	4295	4657.48	-362.479	-612.479							33.34	3466.67	3595.97	-129.3	-6379.3
33.36	5056.67	5028.43	28.2363	-221.764							33.36	4503.33	4656.07	-152.739	-402.739							33.36	3576.67	3593.17	-16.5032	-6266.5
33.38	4995	5027.51	-32.5147	-282.515							33.38	4555	4654.67	-99.6728	-349.673							33.38	3566.67	3590.38	-23.7097	-6273.71
33.4	4875	5026.62	-151.621	-401.621							33.4	4638.33	4653.29	-14.9624	-264.962							33.4	3453.33	3587.59	-134.265	-6384.26
33.42	4921.67	5025.75	-104.083	-354.083							33.42	4505	4651.93	-146.928	-396.928							33.42	3623.33	3584.82	38.5095	-6211.49
33.44	4916.67	5024.91	-108.24	-358.24							33.44	4585	4650.58	-65.5815	-315.582							33.44	3485	3582.06	-97.0591	-6347.06
33.46	4888.33	5024.09	-135.76	-385.76							33.46	4433.33	4649.25	-215.923	-465.923							33.46	3501.67	3579.31	-77.6436	-6327.64
33.48	4848.33	5023.29	-174.96	-424.96							33.48	4776.67	4647.94	128.731	-121.269							33.48	3471.67	3576.59	-104.915	-6354.92
33.5	5058.33	5022.52	35.8149	-214.185							33.5	4480	4646.65	-166.646	-416.646							33.5	3395	3573.88	-178.875	-6428.88
33.52	5010	5021.76	-11.7588	-261.759							33.52	4435	4645.37	-210.368	-460.368							33.52	3436.67	3571.19	-134.516	-6384.52
33.54	4895	5021.02	-126.021	-376.021							33.54	4686.67	4644.11	42.5605	-207.439							33.54	3425	3568.52	-143.516	-6393.52
33.56	5003.33	5020.3	-16.9717	-266.972							33.56	4640	4642.86	-2.86328	-252.863							33.56	3490	3565.87	-75.8669	-6325.87
33.58	5068.33	5019.6	48.7319	-201.268							33.58	4636.67	4641.63	-4.96338	-254.963							33.58	3401.67	3563.24	-161.569	-6411.57
33.6	4870	5018.91	-148.91	-398.91							33.6	4651.67	4640.42	11.2515	-238.749							33.6	3455	3560.63	-105.632	-6355.63
33.62	4833.33	5018.24	-184.908	-434.908							33.62	4538.33	4639.21	-100.885	-350.885							33.62	3543.33	3558.04	-14.7139	-6264.71
33.64	4928.33	5017.58	-89.2476	-339.248							33.64	4511.67	4638.03	-126.357	-376.357							33.64	3433.33	3555.48	-122.146	-6372.15
33.66	4941.67	5016.93	-75.2598	-325.26							33.66	4566.67	4636.85	-70.1753	-320.175							33.66	3395	3552.93	-157.927	-6407.93
33.68	5050	5016.29	33.7051	-216.295							33.68	4518.33	4635.68	-117.345	-367.345							33.68	3396.67	3550.4	-153.726	-6403.73
33.7	4966.67	5015.67	-48.9985	-298.999							33.7	4435	4634.51	-199.515	-449.515							33.7	3415	3547.88	-132.881	-6382.88
33.72	5043.33	5015.05	28.2764	-221.724							33.72	4563.33	4633.36	-70.0308	-320.031							33.72	3428.33	3545.38	-117.053	-6367.05
33.74	5016.67	5014.45	2.22412	-247.776							33.74	4523.33	4632.22	-108.885	-358.885							33.74	3356.67	3542.9	-186.229	-6436.23
33.76	4993.33	5013.85	-20.5176	-270.518							33.76	4428.33	4631.07	-202.745	-452.745							33.76	3326.67	3540.43	-213.761	-6463.76
33.78	5095	5013.26	81.7427	-168.257							33.78	4493.33	4629.94	-136.608	-386.608							33.78	3318.33	3537.97	-219.643	-6469.64
33.8	4901.67	5012.67	-111.002	-361.002							33.8	4536.67	4628.81	-92.1357	-342.136							33.8	3300	3535.53	-235.528	-6485.53
33.82	5095	5012.09	82.9053	-167.095							33.82	4645	4627.68	17.3242	-232.676							33.82	3226.67	3533.09	-306.424	-6556.42
33.84	5103.33	5011.52	91.8062	-158.194							33.84	4478.33	4626.55	-148.22	-398.22							33.84	3513.33	3530.67	-17.3386	-6267.34
33.86	4963.33	5010.96	-47.625	-297.625							33.86	4518.33	4625.42	-107.093	-357.093							33.86	3445	3528.25	-83.2537	-6333.25
33.88	5201.67	5010.39	191.277	-58.7231							33.88	4525	4624.3	-99.2988	-349.299							33.88	3361.67	3525.85	-164.177	-6414.18
33.9	5015	5009.84	5.16357	-244.836							33.9	4481.67	4623.17	-141.503	-391.503							33.9	3395	3523.45	-128.446	-6378.45
33.92	4916.67	5009.28	-92.6113	-342.611							33.92	4570	4622.05	-52.0498	-302.05							33.92	3306.67	3521.05	-214.384	-6464.38
33.94	4988.33	5008.73	-20.4004	-270.4							33.94	4446.67	4620.92	-174.253	-424.253							33.94	3363.33	3518.67	-155.337	-6405.34
33.96	5143.33	5008.18	135.148	-114.852							33.96	4678.33	4619.8	58.5332	-191.467							33.96	3231.67	3516.29	-284.616	-6534.62
33.98	4930	5007.64	-77.6357	-327.636							33.98	4426.67	4618.67	-191.998	-441.998							33.98	3278.33	3513.91	-235.58	-6485.58
34	5015	5007.09	7.90625	-242.094							34	4631.67	4617.54	14.1304	-235.87							34	3401.67	3511.54	-109.869	-6359.87
34.02	5035	5006.55	28.4497	-221.55							34.02	4573.33	4616.41	-43.0776	-293.078							34.02	3343.33	3509.17	-165.843	-6415.84
34.04	4985	5006.01	-21.0093	-271.009							34.04	4500	4615.27	-115.272	-365.272							34.04	3305	3506.81	-201.811	-6451.81
34.06	4953.33	5005.47	-52.1397	-302.14							34.06	4553.33	4614.14	-60.8052	-310.805							34.06	3315	3504.45	-189.453	-6439.45
34.08	5101.67	5004.93	96.7358	-153.264							34.08	4361.67	4612.99	-251.323	-501.323							34.08	3450	3502.1	-52.0981	-6302.1
34.1	4971.67	5004.4	-32.728	-282.728							34.1	4606.67	4611.85	-5.18506	-255.185							34.1	3398.33	3499.75	-101.417	-6351.42
34.12	5095	5003.86	91.1416	-158.858							34.12	4568.33	4610.71	-42.3784	-292.378							34.12	3413.33	3497.4	-84.0696	-6334.07
34.14	5130	5003.32	126.676	-123.324							34.14	4586.67	4609.56	-22.8887	-272.889							34.14	3490	3495.05	-5.05469	-6255.05
34.16	5043.33	5002.79	40.5425	-209.458							34.16	4655	4608.41	46.5928	-203.407							34.16	3451.67	3492.71	-41.0437	-6291.04
34.18	4953.33	5002.25	-48.9209	-298.921							34.18	4631.67	4607.25	24.4185	-225.582							34.18	3308.33	3490.38	-182.046	-6432.05
34.2	4996.67	5001.71	-5.04248	-255.042							34.2	4625	4606.1	18.9038	-231.096							34.2	3426.67	3488.04	-61.3701	-6311.37
34.22	4880	5001.18	-121.176	-371.176							34.22	4611.67	4604.93	6.73828	-243.262							34.22	3368.33	3485.71	-117.378	-6367.38
34.24	5060	5000.64	59.3618	-190.638							34.24	4745	4603.77	141.232	-108.768							34.24	3328.33	3483.38	-155.049	-6405.05
34.26	5008.33	5000.1	8.23096	-241.769							34.26	4500	4602.6	-102.601	-352.601							34.26	3388.33	3481.05	-92.7217	-6342.72
34.28	4928.33	4999.56	-71.2285	-321.229							34.28	4478.33	4601.43	-123.098	-373.098							34.28	3451.67	3478.73	-27.0591	-6277.06
34.3	4950	4999.02	-49.0171	-299.017							34.3	4575	4600.25	-25.252	-275.252							34.3	3400	3476.41	-76.4082	-6326.41
34.32	4861.67	4998.48	-136.806	-386.806							34.32	4721.67	4599.08	122.595	-127.405							34.32	3471.67	3474.09	-2.41968	-6252.42
34.34	5028.33	4997.93	30.3984	-219.602							34.34	4658.33	4597.89	60.4365	-189.563							34.34	3555	3471.77	83.2251	-6166.77
34.36	4920	4997.39	-77.3852	-327.385							34.36	4601.67	4596.71	4.96094	-245.039							34.36	3385	3469.46	-84.4622	-6334.46
34.38	5043.33	4996.84	46.4912	-203.509							34.38	4730	4595.52	134.479	-115.521							34.38	3510	3467.15	42.8472	-6207.15
34.4	4905	4996.29	-91.29	-341.29							34.4	4390	4594.33	-204.33	-454.33							34.4	3418.33	3464.85	-46.5168	-6296.52
34.42	5131.67	4995.74	135.93	-114.07							34.42	4571.67	4593.14	-21.4653	-271.465							34.42	3438.33	3462.54	-24.2139	-6274.21
34.44	5030	4995.19	34.811	-215.189							34.44	4486.67	4591.94	-105.266	-355.266							34.44	3403.33	3460.24	-56.9141	-6306.91
34.46	5048.33	4994.63	53.6963	-196.304							34.46	4825	4590.73	234.266	-15.7344							34.46	3471.67	3457.95	13.7227	-6236.28
34.48	5030	4994.08	35.9214	-214.079							34.48	4660	4589.53	70.4668	-179.533							34.48	3371.67	3455.65	-83.9831	-6333.98
34.5	5026.67	4993.52	33.1504	-216.85							34.5	4755	4588.32	166.676	-83.3242							34.5	3498.33	3453.36	44.968	-6205.03
34.52	4985	4992.96	-7.95898	-257.959							34.52	4670	4587.11	82.8852	-167.115							34.52	3401.67	3451.07	-49.404	-6299.4
34.54	5050	4992.4	57.603	-192.397							34.54	4648.33	4585.9	62.4292	-187.571							34.54	3551.67	3448.79	102.88	-6147.12
34.56	4986.67	4991.83	-5.15967	-255.16							34.56	4791.67	4584.68	206.985	-43.0147							34.56	3471.67	3446.51	25.1614	-6224.84
34.58	4981.67	4991.26	-9.59277	-259.593							34.58	4658.33	4583.47	74.8643	-175.136							34.58	3480	3444.23	35.77	-6214.23
34.6	4985	4990.69	-5.69336	-255.693							34.6	4596.67	4582.24	14.4258	-235.574							34.6	3453.33	3441.95	11.3755	-6238.62
34.62	5000	4990.12	9.88086	-240.119							34.62	4611.67	4581.02	30.6509	-219.349							34.62	3510	3439.68	70.3164	-6179.68
34.64	5173.33	4989.54	183.786	-66.2144							34.64	4468.33	4579.79	-111.46	-361.46							34.64	3640	3437.42	202.585	-6047.42
34.66	5020	4988.97	31.0327	-218.967							34.66	4706.67	4578.56	128.111	-121.889							34.66	3448.33	3435.15	13.1802	-6236.82
34.68	4846.67	4988.39	-141.716	-391.716							34.68	4588.33	4577.33	11.0044	-238.996							34.68	3348.33	3432.89	-84.5579	-6334.56
34.7	4975	4987.8	-12.8042	-262.804							34.7	4685	4576.09	108.91	-141.09							34.7	3348.33	3430.63	-82.2993	-6332.3
34.72	4876.67	4987.22	-110.548	-360.548							34.72	4588.33	4574.85	13.4795	-236.521							34.72	3310	3428.37	-118.374	-6368.37
34.74	4953.33	4986.63	-33.3003	-283.3							34.74	4503.33	4573.61	-70.2788	-320.279							34.74	3431.67	3426.12	5.54761	-6244.45
34.76	5086.67	4986.04	100.629	-149.371							34.76	4721.67	4572.37	149.304	-100.696							34.76	3223.33	3423.87	-200.545	-6450.54
34.78	4920	4985.45	-65.4468	-315.447							34.78	4420	4571.12	-151.119	-401.119							34.78	3470	3421.63	48.3696	-6201.63
34.8	4888.33	4984.85	-96.521	-346.521							34.8	4568.33	4569.87	-1.53857	-251.539							34.8	3341.67	3419.39	-77.7188	-6327.72
34.82	5006.67	4984.25	22.4185	-227.582							34.82	4613.33	4568.62	44.7129	-205.287							34.82	3303.33	3417.15	-113.821	-6363.82
34.84	5018.33	4983.65	34.6787	-215.321							34.84	4566.67	4567.36	-0.69238	-250.692							34.84	3360	3414.92	-54.9177	-6304.92
34.86	4830	4983.05	-153.046	-403.046							34.86	4725	4566.1	158.896	-91.1045							34.86	3361.67	3412.69	-51.0171	-6301.02
34.88	5041.67	4982.44	59.231	-190.769							34.88	4583.33	4564.85	18.4834	-231.517							34.88	3326.67	3410.46	-83.7905	-6333.79
34.9	4995	4981.83	13.1699	-236.83							34.9	4541.67	4563.58	-21.915	-271.915							34.9	3321.67	3408.24	-86.5671	-6336.57
34.92	4983.33	4981.22	2.11426	-247.886							34.92	4455	4562.32	-107.321	-357.321							34.92	3393.33	3406.02	-12.6882	-6262.69
34.94	4938.33	4980.6	-42.2715	-292.271							34.94	4596.67	4561.05	35.6152	-214.385							34.94	3398.33	3403.8	-5.47266	-6255.47
34.96	5070	4979.98	90.0156	-159.984							34.96	4560	4559.79	0.21338	-249.787							34.96	3371.67	3401.59	-29.9204	-6279.92
34.98	5018.33	4979.36	38.9678	-211.032							34.98	4440	4558.52	-118.516	-368.516							34.98	3281.67	3399.38	-117.712	-6367.71
35	4958.33	4978.74	-20.4097	-270.41							35	4488.33	4557.24	-68.9131	-318.913							35	3386.67	3397.18	-10.5083	-6260.51
35.02	4873.33	4978.11	-104.783	-354.783							35.02	4608.33	4555.97	52.3603	-197.64							35.02	3381.67	3394.98	-13.3081	-6263.31
35.04	4903.33	4977.48	-74.1548	-324.155							35.04	4523.33	4554.69	-31.3618	-281.362							35.04	3241.67	3392.78	-151.111	-6401.11
35.06	5100	4976.85	123.147	-126.853							35.06	4505	4553.41	-48.4131	-298.413							35.06	3221.67	3390.59	-168.919	-6418.92
35.08	4981.67	4976.22	5.45068	-244.549							35.08	4373.33	4552.13	-178.802	-428.802							35.08	3325	3388.4	-63.3994	-6313.4
35.1	5011.67	4975.58	36.0889	-213.911							35.1	4395	4550.85	-155.851	-405.851							35.1	3226.67	3386.21	-159.545	-6409.54
35.12	4970	4974.94	-4.94238	-254.942							35.12	4620	4549.57	70.4341	-179.566							35.12	3196.67	3384.03	-187.364	-6437.36
35.14	4980	4974.3	5.7002	-244.3							35.14	4691.67	4548.28	143.391	-106.609							35.14	3278.33	3381.86	-103.527	-6353.53
35.16	5003.33	4973.66	29.6748	-220.325							35.16	4501.67	4546.99	-45.3208	-295.321							35.16	3348.33	3379.68	-31.3545	-6281.35
35.18	5178.33	4973.01	205.321	-44.6787							35.18	4516.67	4545.7	-29.0293	-279.029							35.18	3228.33	3377.52	-149.186	-6399.19
35.2	4915	4972.36	-57.3603	-307.36							35.2	4646.67	4544.41	102.261	-147.739							35.2	3370	3375.35	-5.3501	-6255.35
35.22	5093.33	4971.71	121.622	-128.378							35.22	4508.33	4543.12	-34.7861	-284.786							35.22	3326.67	3373.19	-46.5198	-6296.52
35.24	5128.33	4971.06	157.275	-92.7251							35.24	4505	4541.82	-36.8198	-286.82							35.24	3316.67	3371.03	-54.3633	-6304.36
35.26	4935	4970.4	-35.397	-285.397							35.26	4498.33	4540.52	-42.1924	-292.192							35.26	3236.67	3368.88	-132.211	-6382.21
35.28	4926.67	4969.74	-43.0688	-293.069							35.28	4453.33	4539.22	-85.894	-335.894							35.28	3358.33	3366.73	-8.40332	-6258.4
35.3	4878.33	4969.08	-90.7466	-340.747							35.3	4588.33	4537.92	50.4058	-199.594							35.3	3200	3364.59	-164.589	-6414.59
35.32	4923.33	4968.41	-45.0845	-295.084							35.32	4643.33	4536.62	106.708	-143.292							35.32	3271.67	3362.45	-90.7788	-6340.78
35.34	4885	4967.75	-82.7471	-332.747							35.34	4491.67	4535.32	-43.6514	-293.651							35.34	3211.67	3360.31	-148.644	-6398.64
35.36	4856.67	4967.08	-110.41	-360.41							35.36	4570	4534.02	35.9849	-214.015							35.36	3370	3358.18	11.8181	-6238.18
35.38	4973.33	4966.41	6.91992	-243.08							35.38	4473.33	4532.71	-59.3794	-309.379							35.38	3403.33	3356.05	47.2754	-6202.72
35.4	4866.67	4965.74	-99.0679	-349.068							35.4	4588.33	4531.4	56.9277	-193.072							35.4	3351.67	3353.93	-2.26221	-6252.26
35.42	5041.67	4965.06	76.6055	-173.395							35.42	4541.67	4530.09	11.5757	-238.424							35.42	3258.33	3351.81	-93.4834	-6343.48
35.44	4905	4964.39	-59.3877	-309.388							35.44	4470	4528.79	-58.7861	-308.786							35.44	3265	3349.7	-84.6995	-6334.7
35.46	4981.67	4963.71	17.96	-232.04							35.46	4558.33	4527.47	30.8574	-219.143							35.46	3236.67	3347.59	-110.92	-6360.92
35.48	5041.67	4963.03	78.6397	-171.36							35.48	4380	4526.16	-146.161	-396.161							35.48	3248.33	3345.48	-97.154	-6347.15
35.5	4886.67	4962.35	-75.6816	-325.682							35.5	4445	4524.85	-79.8472	-329.847							35.5	3275	3343.38	-68.3838	-6318.38
35.52	5030	4961.67	68.333	-181.667							35.52	4628.33	4523.53	104.796	-145.204							35.52	3201.67	3341.29	-139.617	-6389.62
35.54	4963.33	4960.98	2.34863	-247.651							35.54	4671.67	4522.22	149.451	-100.549							35.54	3231.67	3339.2	-107.525	-6357.53
35.56	4985	4960.29	24.7056	-225.294							35.56	4605	4520.9	84.0986	-165.901							35.56	3180	3337.11	-157.108	-6407.11
35.58	4903.33	4959.61	-56.2798	-306.28							35.58	4466.67	4519.58	-52.9136	-302.914							35.58	3283.33	3335.02	-51.6941	-6301.69
35.6	4753.33	4958.92	-205.589	-455.589							35.6	4700	4518.27	181.734	-68.2656							35.6	3250	3332.95	-82.9463	-6332.95
35.62	5021.67	4958.23	63.4409	-186.559							35.62	4546.67	4516.95	29.7241	-220.276							35.62	3321.67	3330.87	-9.2019	-6259.2
35.64	4935	4957.54	-22.5391	-272.539							35.64	4500	4515.63	-15.6255	-265.625							35.64	3196.67	3328.8	-132.133	-6382.13
35.66	5001.67	4956.84	44.8252	-205.175							35.66	4531.67	4514.3	17.3652	-232.635							35.66	3248.33	3326.74	-78.4072	-6328.41
35.68	4948.33	4956.15	-7.82031	-257.82							35.68	4250	4512.98	-262.982	-512.982							35.68	3370	3324.68	45.323	-6204.68
35.7	4938.33	4955.45	-17.1245	-267.125							35.7	4413.33	4511.66	-98.3311	-348.331							35.7	3330	3322.62	7.37842	-6242.62
35.72	4883.33	4954.76	-71.4307	-321.431							35.72	4563.33	4510.34	52.9937	-197.006							35.72	3221.67	3320.57	-98.9004	-6348.9
35.74	4875	4954.06	-79.063	-329.063							35.74	4695	4509.01	185.987	-64.0127							35.74	3211.67	3318.52	-106.854	-6356.85
35.76	5000	4953.37	46.6333	-203.367							35.76	4431.67	4507.69	-76.0181	-326.018							35.76	3383.33	3316.48	66.8474	-6183.15
35.78	4880	4952.67	-72.6689	-322.669							35.78	4455	4506.36	-51.3608	-301.361							35.78	3338.33	3314.45	23.8848	-6226.12
35.8	5121.67	4951.97	169.698	-80.3018							35.8	4518.33	4505.04	13.2944	-236.706							35.8	3293.33	3312.41	-19.0825	-6269.08
35.82	4915	4951.27	-36.272	-286.272							35.82	4343.33	4503.71	-160.38	-410.38							35.82	3235	3310.38	-75.3848	-6325.38
35.84	4818.33	4950.57	-132.243	-382.243							35.84	4458.33	4502.38	-44.0527	-294.053							35.84	3220	3308.36	-88.3616	-6338.36
35.86	4943.33	4949.87	-6.54248	-256.542							35.86	4585	4501.06	83.9438	-166.056							35.86	3170	3306.34	-136.344	-6386.34
35.88	4860	4949.18	-89.1753	-339.175							35.88	4485	4499.73	-14.7275	-264.728							35.88	3366.67	3304.33	62.3394	-6187.66
35.9	4850	4948.47	-98.4746	-348.475							35.9	4601.67	4498.4	103.269	-146.731							35.9	3243.33	3302.32	-58.9917	-6308.99
35.92	4980	4947.78	32.2246	-217.775							35.92	4530	4497.07	32.9292	-217.071							35.92	3285	3300.32	-15.3184	-6265.32
35.94	4756.67	4947.08	-190.406	-440.406							35.94	4555	4495.74	59.2578	-190.742							35.94	3241.67	3298.32	-56.6501	-6306.65
35.96	4961.67	4946.38	15.2896	-234.71							35.96	4608.33	4494.41	113.917	-136.083							35.96	3255	3296.33	-41.3257	-6291.33
35.98	5093.33	4945.68	147.649	-102.351							35.98	4478.33	4493.08	-14.7539	-264.754							35.98	3203.33	3294.34	-91.0063	-6341.01
36	4918.33	4944.98	-26.6538	-276.654							36	4520	4491.75	28.2451	-221.755							36	3188.33	3292.35	-104.022	-6354.02
36.02	4895	4944.29	-49.2886	-299.289							36.02	4486.67	4490.43	-3.75586	-253.756							36.02	3216.67	3290.37	-73.7024	-6323.7
36.04	4990	4943.59	46.4058	-203.594							36.04	4478.33	4489.1	-10.7651	-260.765							36.04	3111.67	3288.4	-176.728	-6426.73
36.06	4993.33	4942.9	50.4302	-199.57							36.06	4473.33	4487.77	-14.4355	-264.436							36.06	3211.67	3286.43	-74.7581	-6324.76
36.08	4888.33	4942.21	-53.8765	-303.876							36.08	4526.67	4486.44	40.2349	-209.765							36.08	3143.33	3284.46	-141.133	-6391.13
36.1	5026.67	4941.52	85.1538	-164.846							36.1	4546.67	4485.11	61.563	-188.437							36.1	3226.67	3282.5	-55.8337	-6305.83
36.12	4950	4940.83	9.17334	-240.827							36.12	4348.33	4483.78	-135.445	-385.445							36.12	3135	3280.55	-145.55	-6395.55
36.14	5023.33	4940.14	83.1924	-166.808							36.14	4326.67	4482.45	-155.775	-405.775							36.14	3141.67	3278.6	-136.93	-6386.93
36.16	4923.33	4939.45	-16.124	-266.124							36.16	4551.67	4481.12	70.5537	-179.446							36.16	3191.67	3276.65	-84.9841	-6334.98
36.18	4861.67	4938.77	-77.1001	-327.1							36.18	4416.67	4479.79	-63.1182	-313.118							36.18	3160	3274.71	-114.715	-6364.71
36.2	4981.67	4938.09	43.5801	-206.42							36.2	4410	4478.46	-68.459	-318.459							36.2	3023.33	3272.78	-249.45	-6499.45
36.22	5006.67	4937.41	69.2578	-180.742							36.22	4433.33	4477.13	-43.7993	-293.799							36.22	3041.67	3270.85	-229.18	-6479.18
36.24	5043.33	4936.74	106.592	-143.408							36.24	4468.33	4475.8	-7.46973	-257.47							36.24	3086.67	3268.93	-182.255	-6432.26
36.26	4865	4936.07	-71.0654	-321.065							36.26	4480	4474.47	5.52832	-244.472							36.26	3183.33	3267.01	-83.6755	-6333.68
36.28	4803.33	4935.4	-132.065	-382.065							36.28	4300	4473.14	-173.143	-423.143							36.28	3151.67	3265.09	-113.421	-6363.42
36.3	5008.33	4934.73	73.5991	-176.401							36.3	4341.67	4471.82	-130.146	-380.146							36.3	3120	3263.18	-143.182	-6393.18
36.32	4850	4934.07	-84.0713	-334.071							36.32	4375	4470.49	-95.4878	-345.488							36.32	3190	3261.28	-71.2776	-6321.28
36.34	4903.33	4933.41	-30.0835	-280.084							36.34	4420	4469.16	-49.1616	-299.162							36.34	3170	3259.38	-89.3777	-6339.38
36.36	4808.33	4932.76	-124.43	-374.43							36.36	4446.67	4467.83	-21.165	-271.165							36.36	3068.33	3257.48	-189.154	-6439.15
36.38	4811.67	4932.11	-120.444	-370.444							36.38	4505	4466.51	38.4893	-211.511							36.38	3195	3255.59	-60.595	-6310.59
36.4	5045	4931.47	113.53	-136.47							36.4	4471.67	4465.18	6.48584	-243.514							36.4	3126.67	3253.71	-127.041	-6377.04
36.42	4810	4930.83	-120.833	-370.833							36.42	4436.67	4463.86	-27.1914	-277.191							36.42	3091.67	3251.83	-160.162	-6410.16
36.44	4831.67	4930.2	-98.5308	-348.531							36.44	4315	4462.54	-147.536	-397.536							36.44	3071.67	3249.96	-178.289	-6428.29
36.46	5101.67	4929.58	172.095	-77.9053							36.46	4315	4461.21	-146.215	-396.215							36.46	3076.67	3248.09	-171.421	-6421.42
36.48	4988.33	4928.96	59.3745	-190.625							36.48	4563.33	4459.89	103.438	-146.562							36.48	3013.33	3246.23	-232.897	-6482.9
36.5	5033.33	4928.34	104.987	-145.013							36.5	4275	4458.57	-183.574	-433.574							36.5	3076.67	3244.37	-167.699	-6417.7
36.52	4951.67	4927.74	23.9336	-226.066							36.52	4485	4457.25	27.7466	-222.253							36.52	3058.33	3242.52	-184.186	-6434.19
36.54	4813.33	4927.14	-113.808	-363.808							36.54	4408.33	4455.94	-47.605	-297.605							36.54	2953.33	3240.67	-287.339	-6537.34
36.56	4956.67	4926.55	30.1221	-219.878							36.56	4288.33	4454.62	-166.29	-416.29							36.56	3063.33	3238.83	-175.496	-6425.5
36.58	4885	4925.97	-40.9668	-290.967							36.58	4466.67	4453.31	13.3643	-236.636							36.58	3190	3236.99	-46.9893	-6296.99
36.6	5025	4925.4	99.6045	-150.396							36.6	4366.67	4451.99	-85.3242	-335.324							36.6	3021.67	3235.16	-213.488	-6463.49
36.62	4996.67	4924.83	71.8379	-178.162							36.62	4325	4450.68	-125.684	-375.684							36.62	3233.33	3233.33	-0.00049	-6250
36.64	4901.67	4924.28	-22.6074	-272.607							36.64	4366.67	4449.38	-82.7085	-332.709							36.64	3110	3231.51	-121.509	-6371.51
36.66	4741.67	4923.74	-182.065	-432.065							36.66	4336.67	4448.07	-111.403	-361.403							36.66	3155	3229.69	-74.6931	-6324.69
36.68	4808.33	4923.2	-114.874	-364.874							36.68	4371.67	4446.77	-75.1045	-325.104							36.68	3251.67	3227.88	23.7873	-6226.21
36.7	5073.33	4922.68	150.646	-99.354							36.7	4255	4445.48	-190.482	-440.482							36.7	2968.33	3226.08	-257.747	-6507.75
36.72	4913.33	4922.18	-8.84814	-258.848							36.72	4336.67	4444.19	-107.524	-357.524							36.72	3015	3224.28	-209.276	-6459.28
36.74	4968.33	4921.68	46.646	-203.354							36.74	4451.67	4442.91	8.76025	-241.24							36.74	3018.33	3222.48	-204.151	-6454.15
36.76	4953.33	4921.2	32.126	-217.874							36.76	4450	4441.63	8.36768	-241.632							36.76	3163.33	3220.69	-57.3616	-6307.36
36.78	4853.33	4920.74	-67.4077	-317.408							36.78	4580	4440.36	139.636	-110.364							36.78	3015	3218.91	-203.907	-6453.91
36.8	4818.33	4920.29	-101.959	-351.959							36.8	4505	4439.1	65.8984	-184.102							36.8	3156.67	3217.13	-60.4582	-6310.46
36.82	4881.67	4919.85	-38.1846	-288.185							36.82	4315	4437.85	-122.854	-372.854							36.82	3113.33	3215.35	-102.025	-6352.02
36.84	4866.67	4919.44	-52.769	-302.769							36.84	4331.67	4436.62	-104.947	-354.947							36.84	3163.33	3213.59	-50.2568	-6300.26
36.86	4765	4919.04	-154.042	-404.041							36.86	4323.33	4435.4	-112.067	-362.067							36.86	3036.67	3211.82	-175.153	-6425.15
36.88	4913.33	4918.66	-5.33301	-255.333							36.88	4466.67	4434.19	32.4751	-217.525							36.88	3075	3210.07	-135.066	-6385.07
36.9	4876.67	4918.3	-41.6348	-291.635							36.9	4421.67	4433.01	-11.3398	-261.34							36.9	3063.33	3208.31	-144.983	-6394.98
36.92	4931.67	4917.97	13.7021	-236.298							36.92	4370	4431.85	-61.8486	-311.849							36.92	3095	3206.57	-111.567	-6361.57
36.94	5076.67	4917.65	159.016	-90.9844							36.94	4420	4430.71	-10.7124	-260.712							36.94	3136.67	3204.83	-68.1555	-6318.16
36.96	4781.67	4917.36	-135.695	-385.695							36.96	4248.33	4429.6	-181.275	-431.275							36.96	3018.33	3203.1	-184.77	-6434.77
36.98	4788.33	4917.1	-128.772	-378.772							36.98	4411.67	4428.54	-16.8652	-266.865							36.98	3033.33	3201.37	-168.043	-6418.04
37	4963.33	4916.87	46.4634	-203.537							37	4428.33	4427.5	0.82617	-249.174							37	2870	3199.65	-329.653	-6579.65
37.02	5088.33	4916.66	171.672	-78.3281							37.02	4506.67	4426.52	80.1504	-169.85							37.02	3128.33	3197.94	-69.6086	-6319.61
37.04	4823.33	4916.48	-93.1519	-343.152							37.04	4346.67	4425.59	-78.9194	-328.919							37.04	3093.33	3196.23	-102.901	-6352.9
37.06	4743.33	4916.34	-173.008	-423.008							37.06	4348.33	4424.72	-76.3857	-326.386							37.06	3188.33	3194.53	-6.20117	-6256.2
37.08	4901.67	4916.23	-14.5576	-264.558							37.08	4340	4423.91	-83.9136	-333.914							37.08	3035	3192.84	-157.839	-6407.84
37.1	4786.67	4916.15	-129.484	-379.484							37.1	4485	4423.19	61.812	-188.188							37.1	3111.67	3191.16	-79.489	-6329.49
37.12	4978.33	4916.12	62.2109	-187.789							37.12	4363.33	4422.55	-59.2207	-309.221							37.12	3113.33	3189.49	-76.1633	-6326.16
37.14	4803.33	4916.13	-112.796	-362.796							37.14	4290	4422.01	-132.011	-382.011							37.14	3105	3187.83	-82.8315	-6332.83
37.16	4918.33	4916.18	2.15381	-247.846							37.16	4250	4421.58	-171.582	-421.582							37.16	3146.67	3186.18	-39.5127	-6289.51
37.18	4870	4916.27	-46.2739	-296.274							37.18	4328.33	4421.28	-92.9468	-342.947							37.18	3186.67	3184.55	2.12305	-6247.88
37.2	4823.33	4916.42	-93.0894	-343.089							37.2	4261.67	4421.11	-159.438	-409.438							37.2	3118.33	3182.93	-64.5957	-6314.6
37.22	4878.33	4916.62	-38.29	-288.29							37.22	4340	4421.09	-81.0938	-331.094							37.22	3048.33	3181.32	-132.992	-6382.99
37.24	4796.67	4916.88	-120.207	-370.207							37.24	4388.33	4421.25	-32.915	-282.915							37.24	3105	3179.74	-74.7393	-6324.74
37.26	4960	4917.19	42.8066	-207.193							37.26	4448.33	4421.58	26.7456	-223.254							37.26	3133.33	3178.18	-44.8486	-6294.85
37.28	4908.33	4917.57	-9.24414	-259.244							37.28	4543.33	4422.12	121.205	-128.795							37.28	3046.67	3176.64	-129.974	-6379.97
37.3	4770	4918.02	-148.023	-398.023							37.3	4418.33	4422.89	-4.55957	-254.56							37.3	3055	3175.14	-120.141	-6370.14
37.32	4780	4918.54	-138.545	-388.545							37.32	4490	4423.89	66.1064	-183.894							37.32	2990	3173.67	-183.673	-6433.67
37.34	4826.67	4919.14	-92.4736	-342.474							37.34	4361.67	4425.16	-63.4898	-313.49							37.34	3113.33	3172.24	-58.9143	-6308.91
37.36	4870	4919.83	-49.8286	-299.829							37.36	4515	4426.7	88.2954	-161.705							37.36	3098.33	3170.86	-72.5347	-6322.53
37.38	4975	4920.6	54.3984	-195.602							37.38	4471.67	4428.55	43.1201	-206.88							37.38	3031.67	3169.54	-137.87	-6387.87
37.4	4940	4921.47	18.5308	-231.469							37.4	4308.33	4430.72	-122.386	-372.386							37.4	3045	3168.28	-123.28	-6373.28
37.42	4960	4922.44	37.561	-212.439							37.42	4415	4433.22	-18.2197	-268.22							37.42	3026.67	3167.09	-140.422	-6390.42
37.44	4960	4923.52	36.4824	-213.518							37.44	4326.67	4436.08	-109.41	-359.41							37.44	3110	3165.99	-55.9893	-6305.99
37.46	4851.67	4924.71	-73.042	-323.042							37.46	4501.67	4439.31	62.3569	-187.643							37.46	3118.33	3164.98	-46.6526	-6296.65
37.48	4800	4926.03	-126.03	-376.03							37.48	4450	4442.93	7.06592	-242.934							37.48	3171.67	3164.09	7.58447	-6242.42
37.5	4985	4927.48	57.5185	-192.481							37.5	4485	4446.96	38.0435	-211.957							37.5	3140	3163.31	-23.3137	-6273.31
37.52	4986.67	4929.07	57.5967	-192.403							37.52	4450	4451.39	-1.38867	-251.389							37.52	3255	3162.68	92.3181	-6157.68
37.54	4736.67	4930.82	-194.146	-444.146							37.54	4436.67	4456.23	-19.5649	-269.565							37.54	3045	3162.21	-117.21	-6367.21
37.56	4856.67	4932.72	-76.0474	-326.047							37.56	4355	4461.5	-106.503	-356.503							37.56	3103.33	3161.92	-58.5867	-6308.59
37.58	4931.67	4934.79	-3.11865	-253.119							37.58	4283.33	4467.19	-183.859	-433.859							37.58	3138.33	3161.82	-23.49	-6273.49
37.6	4988.33	4937.04	51.2905	-198.709							37.6	4231.67	4473.29	-241.617	-491.617							37.6	3186.67	3161.94	24.7268	-6225.27
37.62	4970	4939.48	30.5195	-219.48							37.62	4345	4479.79	-134.788	-384.788							37.62	3141.67	3162.31	-20.636	-6270.64
37.64	4876.67	4942.12	-65.4512	-315.451							37.64	4655	4486.67	168.325	-81.6748							37.64	3128.33	3162.93	-34.6025	-6284.6
37.66	4878.33	4944.97	-66.6382	-316.638							37.66	4345	4493.92	-148.923	-398.923							37.66	3088.33	3163.84	-75.5144	-6325.51
37.68	4825	4948.03	-123.034	-373.034							37.68	4438.33	4501.51	-63.1768	-313.177							37.68	3150	3165.06	-15.0625	-6265.06
37.7	4963.33	4951.33	12.0044	-237.996							37.7	4601.67	4509.39	92.2769	-157.723							37.7	3188.33	3166.61	21.7197	-6228.28
37.72	4891.67	4954.85	-63.1802	-313.18							37.72	4543.33	4517.54	25.7905	-224.209							37.72	3163.33	3168.51	-5.17578	-6255.18
37.74	4938.33	4958.61	-20.2817	-270.282							37.74	4423.33	4525.9	-102.57	-352.57							37.74	3141.67	3170.77	-29.0972	-6279.1
37.76	4991.67	4962.61	29.0571	-220.943							37.76	4473.33	4534.42	-61.0879	-311.088							37.76	3085	3173.41	-88.4092	-6338.41
37.78	4810	4966.86	-156.859	-406.859							37.78	4575	4543.04	31.96	-218.04							37.78	3138.33	3176.44	-38.1145	-6288.11
37.8	5101.67	4971.34	130.326	-119.674							37.8	4528.33	4551.7	-23.3696	-273.37							37.8	3288.33	3179.88	108.451	-6141.55
37.82	4935	4976.07	-41.0674	-291.067							37.82	4518.33	4560.33	-41.9976	-291.998							37.82	3191.67	3183.72	7.95288	-6242.05
37.84	5101.67	4981.01	120.655	-129.345							37.84	4581.67	4568.85	12.8169	-237.183							37.84	3180	3187.96	-7.95508	-6257.96
37.86	4953.33	4986.18	-32.8472	-282.847							37.86	4438.33	4577.2	-138.867	-388.867							37.86	3181.67	3192.58	-10.9128	-6260.91
37.88	4868.33	4991.53	-123.205	-373.205							37.88	4710	4585.28	124.719	-125.281							37.88	3206.67	3197.58	9.08594	-6240.91
37.9	4943.33	4997.06	-53.729	-303.729							37.9	4526.67	4593.02	-66.3545	-316.354							37.9	3241.67	3202.94	38.7336	-6211.27
37.92	4996.67	5002.73	-6.05713	-256.057							37.92	4581.67	4600.35	-18.6753	-268.675							37.92	3166.67	3208.61	-41.9373	-6291.94
37.94	4960	5008.5	-48.4995	-298.5							37.94	4710	4607.17	102.834	-147.166							37.94	3353.33	3214.56	138.771	-6111.23
37.96	4960	5014.33	-54.332	-304.332							37.96	4623.33	4613.41	9.92041	-240.08							37.96	3300	3220.74	79.2566	-6170.74
37.98	5090	5020.17	69.8311	-180.169							37.98	4593.33	4619	-25.6694	-275.669							37.98	3191.67	3227.11	-35.436	-6285.44
38	5226.67	5025.95	200.716	-49.2842							38	4561.67	4623.87	-62.1958	-312.196							38	3268.33	3233.58	34.7458	-6215.25
38.02	5053.33	5031.61	21.7178	-228.282							38.02	4490	4627.95	-137.946	-387.946							38.02	3218.33	3240.11	-21.7786	-6271.78
38.04	4995	5037.07	-42.0679	-292.068							38.04	4726.67	4631.18	95.4858	-154.514							38.04	3280	3246.6	33.3957	-6216.6
38.06	4896.67	5042.23	-145.563	-395.563							38.06	4603.33	4633.53	-30.1992	-280.199							38.06	3216.67	3252.99	-36.3215	-6286.32
38.08	5076.67	5047.02	29.6548	-220.345							38.08	4650	4634.94	15.0596	-234.94							38.08	3243.33	3259.19	-15.8555	-6265.86
38.1	4986.67	5051.31	-64.6426	-314.643							38.1	4438.33	4635.39	-197.06	-447.06							38.1	3255	3265.1	-10.0991	-6260.1
38.12	5223.33	5055.03	168.3	-81.7002							38.12	4898.33	4634.86	263.472	13.4717							38.12	3375	3270.65	104.351	-6145.65
38.14	5100	5058.06	41.9351	-208.065							38.14	4920	4633.33	286.666	36.6665							38.14	3193.33	3275.75	-82.4177	-6332.42
38.16	5043.33	5060.32	-16.9941	-266.994							38.16	4635	4630.82	4.18115	-245.819							38.16	3295	3280.31	14.688	-6235.31
38.18	4920	5061.72	-141.724	-391.724							38.18	4686.67	4627.32	59.3452	-190.655							38.18	3250	3284.27	-34.2651	-6284.27
38.2	4951.67	5062.19	-110.524	-360.524							38.2	4740	4622.88	117.12	-132.88							38.2	3090	3287.53	-197.533	-6447.53
38.22	5071.67	5061.69	9.98242	-240.018							38.22	4765	4617.51	147.488	-102.512							38.22	3193.33	3290.05	-96.7231	-6346.72
38.24	5181.67	5060.18	121.491	-128.509							38.24	4655	4611.27	43.731	-206.269							38.24	3176.67	3291.77	-115.098	-6365.1
38.26	5125	5057.67	67.3325	-182.667							38.26	4695	4604.2	90.7988	-159.201							38.26	3255	3292.64	-37.6387	-6287.64
38.28	5015	5054.18	-39.1787	-289.179							38.28	4698.33	4596.37	101.959	-148.041							38.28	3285	3292.63	-7.62939	-6257.63
38.3	5080	5049.77	30.2344	-219.766							38.3	4490	4587.84	-97.8403	-347.84							38.3	3135	3291.72	-156.721	-6406.72
38.32	5110	5044.5	65.499	-184.501							38.32	4718.33	4578.69	139.64	-110.36							38.32	3281.67	3289.91	-8.23853	-6258.24
38.34	5151.67	5038.48	113.191	-136.809							38.34	4593.33	4568.99	24.3364	-225.664							38.34	3288.33	3287.2	1.13281	-6248.87
38.36	5063.33	5031.81	31.5215	-218.479							38.36	4673.33	4558.83	114.498	-135.502							38.36	3228.33	3283.61	-55.2761	-6305.28
38.38	5048.33	5024.61	23.7236	-226.276							38.38	4593.33	4548.29	45.0356	-204.964							38.38	3326.67	3279.17	47.5007	-6202.5
38.4	4928.33	5016.99	-88.6631	-338.663							38.4	4585	4537.46	47.541	-202.459							38.4	3280	3273.93	6.07202	-6243.93
38.42	5068.33	5009.08	59.2471	-190.753							38.42	4491.67	4526.41	-34.7441	-284.744							38.42	3271.67	3267.94	3.72925	-6246.27
38.44	4973.33	5000.99	-27.6582	-277.658							38.44	4623.33	4515.23	108.095	-141.905							38.44	3120	3261.27	-141.268	-6391.27
38.46	5146.67	4992.81	153.858	-96.1416							38.46	4661.67	4504	157.665	-92.335							38.46	3300	3253.98	46.0183	-6203.98
38.48	4976.67	4984.64	-7.97119	-257.971							38.48	4561.67	4492.8	68.8721	-181.128							38.48	3303.33	3246.16	57.1694	-6192.83
38.5	5140	4976.56	163.443	-86.5571							38.5	4653.33	4481.68	171.646	-78.354							38.5	3225	3237.89	-12.8879	-6262.89
38.52	5140	4968.62	171.38	-78.6201							38.52	4576.67	4470.73	105.942	-144.058							38.52	3230	3229.25	0.75	-6249.25
38.54	5045	4960.88	84.1187	-165.881							38.54	4658.33	4459.99	198.342	-51.6582							38.54	3158.33	3220.33	-62.0002	-6312
38.56	4960	4953.38	6.61963	-243.38							38.56	4596.67	4449.52	147.152	-102.848							38.56	3300	3211.22	88.7832	-6161.22
38.58	5135	4946.14	188.857	-61.1426							38.58	4480	4439.36	40.6377	-209.362							38.58	3158.33	3201.99	-43.6616	-6293.66
38.6	5000	4939.19	60.8105	-189.189							38.6	4508.33	4429.56	78.7671	-171.233							38.6	3198.33	3192.74	5.59204	-6244.41
38.62	5010	4932.53	77.4741	-172.526							38.62	4581.67	4420.15	161.525	-88.4751							38.62	3255	3183.52	71.4756	-6178.52
38.64	5146.67	4926.16	220.514	-29.4863							38.64	4471.67	4411.14	60.5293	-189.471							38.64	3205	3174.43	30.5747	-6219.43
38.66	4980	4920.08	59.919	-190.081							38.66	4508.33	4402.56	105.767	-144.233							38.66	3138.33	3165.5	-27.1697	-6277.17
38.68	4910	4914.29	-4.29443	-254.294							38.68	4561.67	4394.43	167.245	-82.7554							38.68	3173.33	3156.8	16.5254	-6233.47
38.7	4906.67	4908.79	-2.11816	-252.118							38.7	4671.67	4386.74	284.934	34.9336							38.7	3226.67	3148.39	78.2839	-6171.72
38.72	4960	4903.55	56.4512	-193.549							38.72	4465	4379.5	85.5029	-164.497							38.72	3126.67	3140.28	-13.6135	-6263.61
38.74	5015	4898.57	116.432	-133.568							38.74	4336.67	4372.7	-36.0342	-286.034							38.74	3015	3132.53	-117.528	-6367.53
38.76	4915	4893.83	21.166	-228.834							38.76	4470	4366.35	103.65	-146.35							38.76	3100	3125.15	-25.145	-6275.15
38.78	4965	4889.33	75.6709	-174.329							38.78	4298.33	4360.42	-62.0923	-312.092							38.78	3218.33	3118.15	100.183	-6149.82
38.8	4781.67	4885.04	-103.375	-353.375							38.8	4318.33	4354.91	-36.5762	-286.576							38.8	3105	3111.55	-6.54614	-6256.55
38.82	4796.67	4880.96	-84.2944	-334.294							38.82	4476.67	4349.79	126.884	-123.116							38.82	2998.33	3105.35	-107.017	-6357.02
38.84	4811.67	4877.08	-65.4097	-315.41							38.84	4435	4345.04	89.9575	-160.042							38.84	2881.67	3099.54	-217.873	-6467.87
38.86	4960	4873.38	86.624	-163.376							38.86	4280	4340.65	-60.6533	-310.653							38.86	3328.33	3094.13	234.199	-6015.8
38.88	4856.67	4869.84	-13.1729	-263.173							38.88	4448.33	4336.59	111.735	-138.265							38.88	3150	3089.1	60.9019	-6189.1
38.9	4958.33	4866.47	91.8623	-158.138							38.9	4445	4332.86	112.139	-137.861							38.9	3098.33	3084.43	13.9009	-6236.1
38.92	4850	4863.24	-13.2432	-263.243							38.92	4313.33	4329.42	-16.0884	-266.088							38.92	3118.33	3080.11	38.221	-6211.78
38.94	4720	4860.16	-140.155	-390.155							38.94	4205	4326.24	-121.245	-371.245							38.94	3193.33	3076.12	117.215	-6132.79
38.96	4861.67	4857.2	4.47119	-245.529							38.96	4415	4323.32	91.6826	-158.317							38.96	3095	3072.43	22.5718	-6227.43
38.98	4758.33	4854.37	-96.0352	-346.035							38.98	4590	4320.62	269.384	19.3838							38.98	2906.67	3069.03	-162.357	-6412.36
39	4860	4851.64	8.35693	-241.643							39	4393.33	4318.12	75.209	-174.791							39	3010	3065.89	-55.8877	-6305.89
39.02	4880	4849.03	30.9702	-219.03							39.02	4420	4315.81	104.187	-145.813							39.02	3055	3062.99	-7.98999	-6257.99
39.04	4893.33	4846.51	46.8154	-203.185							39.04	4288.33	4313.67	-25.3413	-275.341							39.04	3080	3060.31	19.6895	-6230.31
39.06	4988.33	4844.1	144.235	-105.765							39.06	4338.33	4311.68	26.648	-223.352							39.06	2985	3057.83	-72.8303	-6322.83
39.08	4825	4841.76	-16.7627	-266.763							39.08	4405	4309.83	95.1738	-154.826							39.08	3010	3055.53	-45.5278	-6295.53
39.1	4960	4839.51	120.487	-129.513							39.1	4320	4308.09	11.9077	-238.092							39.1	3103.33	3053.38	49.9453	-6200.05
39.12	4885	4837.34	47.6606	-202.339							39.12	4375	4306.46	68.5356	-181.464							39.12	3070	3051.38	18.6174	-6231.38
39.14	4895	4835.24	59.7612	-190.239							39.14	4303.33	4304.93	-1.6001	-251.6							39.14	3070	3049.51	20.4932	-6229.51
39.16	4876.67	4833.21	43.4634	-206.537							39.16	4393.33	4303.48	89.8496	-160.15							39.16	3020	3047.74	-27.741	-6277.74
39.18	4985	4831.24	153.761	-96.2393							39.18	4400	4302.1	97.8979	-152.102							39.18	3070	3046.07	23.928	-6226.07
39.2	4803.33	4829.33	-26.0005	-276							39.2	4378.33	4300.79	77.5405	-172.459							39.2	3131.67	3044.49	87.1826	-6162.82
39.22	4783.33	4827.48	-44.1499	-294.15							39.22	4376.67	4299.53	77.1392	-172.861							39.22	2986.67	3042.98	-56.3066	-6306.31
39.24	4890	4825.69	64.3149	-185.685							39.24	4270	4298.33	-28.3257	-278.326							39.24	2973.33	3041.53	-68.2	-6318.2
39.26	4911.67	4823.94	87.73	-162.27							39.26	4363.33	4297.16	66.1709	-183.829							39.26	3146.67	3040.14	106.532	-6143.47
39.28	4946.67	4822.24	124.427	-125.573							39.28	4383.33	4296.03	87.2988	-162.701							39.28	3156.67	3038.79	117.875	-6132.12
39.3	4925	4820.59	104.409	-145.591							39.3	4306.67	4294.93	11.7354	-238.265							39.3	2923.33	3037.49	-114.161	-6364.16
39.32	4851.67	4818.98	32.6895	-217.311							39.32	4170	4293.87	-123.868	-373.868							39.32	3108.33	3036.22	72.1069	-6177.89
39.34	4811.67	4817.42	-5.74512	-255.745							39.34	4318.33	4292.83	25.5049	-224.495							39.34	3036.67	3034.99	1.68408	-6248.32
39.36	4765	4815.89	-50.8852	-300.885							39.36	4370	4291.8	78.1958	-171.804							39.36	2995	3033.77	-38.7749	-6288.77
39.38	4910	4814.39	95.6055	-154.395							39.38	4368.33	4290.8	77.5278	-172.472							39.38	3198.33	3032.59	165.744	-6084.26
39.4	4780	4812.94	-32.9355	-282.936							39.4	4393.33	4289.81	103.515	-146.485							39.4	3198.33	3031.42	166.914	-6083.09
39.42	4718.33	4811.51	-93.1836	-343.184							39.42	4330	4288.84	41.1562	-208.844							39.42	2981.67	3030.26	-48.5938	-6298.59
39.44	4786.67	4810.12	-23.4517	-273.452							39.44	4303.33	4287.88	15.4458	-234.554							39.44	3080	3029.13	50.8743	-6199.13
39.46	4920	4808.76	111.239	-138.761							39.46	4263.33	4286.94	-23.6079	-273.608							39.46	3130	3028	102	-6148
39.48	5036.67	4807.43	229.243	-20.7568							39.48	4248.33	4286	-37.6704	-287.67							39.48	3106.67	3026.89	79.7842	-6170.22
39.5	4801.67	4806.12	-4.4541	-254.454							39.5	4223.33	4285.07	-61.7412	-311.741							39.5	3033.33	3025.78	7.54858	-6242.45
39.52	4758.33	4804.84	-46.5142	-296.514							39.52	4355	4284.15	70.8477	-179.152							39.52	3145	3024.69	120.313	-6129.69
39.54	4861.67	4803.59	58.0772	-191.923							39.54	4315	4283.24	31.7602	-218.24							39.54	3073.33	3023.6	49.7305	-6200.27
39.56	4838.33	4802.36	35.9658	-214.034							39.56	4223.33	4282.33	-59.0044	-309.004							39.56	3061.67	3022.52	39.1499	-6210.85
39.58	4895	4801.16	93.8413	-156.159							39.58	4426.67	4281.44	145.234	-104.766							39.58	2998.33	3021.45	-23.1155	-6273.12
39.6	4863.33	4799.98	63.3535	-186.646							39.6	4346.67	4280.54	66.1269	-183.873							39.6	3105	3020.37	84.6279	-6165.37
39.62	4811.67	4798.82	12.854	-237.146							39.62	4220	4279.65	-59.6548	-309.655							39.62	3203.33	3019.31	184.019	-6065.98
39.64	4815	4797.67	17.3267	-232.673							39.64	4351.67	4278.77	72.8989	-177.101							39.64	3116.67	3018.25	98.4206	-6151.58
39.66	4913.33	4796.55	116.775	-133.225							39.66	4440	4277.9	162.105	-87.895							39.66	3158.33	3017.2	141.128	-6108.87
39.68	4811.67	4795.45	16.2183	-233.782							39.68	4331.67	4277.03	54.6421	-195.358							39.68	3100	3016.16	83.8408	-6166.16
39.7	4728.33	4794.37	-66.0386	-316.039							39.7	4320	4276.17	43.832	-206.168							39.7	3071.67	3015.12	56.5488	-6193.45
39.72	4708.33	4793.3	-84.9746	-334.975							39.72	4368.33	4275.31	93.0205	-156.979							39.72	3160	3014.09	145.913	-6104.09
39.74	5033.33	4792.26	241.074	-8.92627							39.74	4381.67	4274.46	107.211	-142.789							39.74	3173.33	3013.06	160.272	-6089.73
39.76	4710	4791.23	-81.2251	-331.225							39.76	4258.33	4273.61	-15.2812	-265.281							39.76	3090	3012.03	77.968	-6172.03
39.78	4863.33	4790.21	73.1201	-176.88							39.78	4106.67	4272.77	-166.099	-416.099							39.78	3205	3011.01	193.989	-6056.01
39.8	4943.33	4789.21	154.12	-95.8804							39.8	4386.67	4271.93	114.739	-135.261							39.8	3106.67	3009.99	96.6755	-6153.32
39.82	4985	4788.22	196.776	-53.2241							39.82	4355	4271.1	83.9028	-166.097							39.82	3215	3008.98	206.018	-6043.98
39.84	4886.67	4787.26	99.4146	-150.585							39.84	4198.33	4270.27	-71.9394	-321.939							39.84	3103.33	3007.97	95.3569	-6154.64
39.86	4826.67	4786.3	40.3682	-209.632							39.86	4525	4269.44	255.556	5.55566							39.86	3223.33	3006.97	216.361	-6033.64
39.88	5030	4785.36	244.64	-5.36035							39.88	4285	4268.63	16.374	-233.626							39.88	3323.33	3005.97	317.362	-5932.64
39.9	4760	4784.43	-24.4326	-274.433							39.9	4351.67	4267.81	83.8579	-166.142							39.9	3123.33	3004.97	118.357	-6131.64
39.92	4951.67	4783.52	168.151	-81.8491							39.92	4285	4267	17.9971	-232.003							39.92	3230	3003.98	226.019	-6023.98
39.94	4750	4782.62	-32.6162	-282.616							39.94	4296.67	4266.2	30.4707	-219.529							39.94	3285	3002.99	282.007	-5967.99
39.96	4583.33	4781.73	-198.398	-448.398							39.96	4348.33	4265.4	82.9307	-167.069							39.96	3158.33	3002.01	156.321	-6093.68
39.98	4860	4780.85	79.1499	-170.85							39.98	4441.67	4264.6	177.066	-72.9336							39.98	3203.33	3001.03	202.3	-6047.7
40	4651.67	4779.99	-128.316	-378.316							40	4253.33	4263.81	-10.4849	-260.485							40	3225	3000.05	224.946	-6025.05
40.02	4786.67	4779.13	7.53662	-242.463							40.02	4385	4263.03	121.97	-128.03							40.02	3026.67	2999.08	27.5874	-6222.41
40.04	4740	4778.29	-38.29	-288.29							40.04	4125	4262.25	-137.252	-387.252							40.04	3178.33	2998.11	180.216	-6069.78
40.06	4611.67	4777.46	-165.79	-415.79							40.06	4285	4261.48	23.522	-226.478							40.06	3186.67	2997.15	189.519	-6060.48
40.08	4780	4776.64	3.35742	-246.643							40.08	4116.67	4260.71	-144.039	-394.039							40.08	3325	2996.19	328.809	-5921.19
40.1	4908.33	4775.83	132.497	-117.503							40.1	4048.33	4259.94	-211.615	-461.615							40.1	3165	2995.24	169.764	-6080.24
40.12	4881.67	4775.03	106.635	-143.365							40.12	4290	4259.19	30.814	-219.186							40.12	3111.67	2994.28	117.386	-6132.61
40.14	4718.33	4774.25	-55.9175	-305.917							40.14	4298.33	4258.43	39.898	-210.102							40.14	3033.33	2993.34	39.9946	-6210.01
40.16	4823.33	4773.47	49.8608	-200.139							40.16	4290	4257.68	32.3179	-217.682							40.16	3140	2992.39	147.608	-6102.39
40.18	4715	4772.7	-57.7012	-307.701							40.18	4358.33	4256.94	101.392	-148.608							40.18	2985	2991.45	-6.45142	-6256.45
40.2	4801.67	4771.94	29.7256	-220.274							40.2	4333.33	4256.2	77.1304	-172.87							40.2	3053.33	2990.51	62.8157	-6187.18
40.22	4796.67	4771.2	25.4731	-224.527							40.22	4441.67	4255.47	186.203	-63.7974							40.22	3136.67	2989.58	147.088	-6102.91
40.24	4713.33	4770.46	-57.1289	-307.129							40.24	4371.67	4254.74	116.931	-133.069							40.24	3206.67	2988.65	218.016	-6031.98
40.26	4696.67	4769.73	-73.0601	-323.06							40.26	4261.67	4254.02	7.65234	-242.348							40.26	3266.67	2987.73	278.941	-5971.06
40.28	4815	4769.01	45.9868	-204.013							40.28	4461.67	4253.3	208.371	-41.6289							40.28	3070	2986.81	83.1929	-6166.81
40.3	4810	4768.3	41.6973	-208.303							40.3	4288.33	4252.59	35.7427	-214.257							40.3	3223.33	2985.89	237.44	-6012.56
40.32	4790	4767.6	22.3965	-227.604							40.32	4208.33	4251.88	-43.5508	-293.551							40.32	3045	2984.98	60.0242	-6189.98
40.34	4826.67	4766.91	59.7593	-190.241							40.34	4255	4251.18	3.8208	-246.179							40.34	3093.33	2984.07	109.265	-6140.74
40.36	4960	4766.23	193.771	-56.2285							40.36	4213.33	4250.49	-37.1567	-287.157							40.36	3088.33	2983.16	105.17	-6144.83
40.38	4793.33	4765.56	27.7749	-222.225							40.38	4421.67	4249.79	171.876	-78.124							40.38	3080	2982.26	97.7437	-6152.26
40.4	4830	4764.89	65.1089	-184.891							40.4	4258.33	4249.11	9.21777	-240.782							40.4	2971.67	2981.36	-9.68726	-6259.69
40.42	4750	4764.23	-14.2349	-264.235							40.42	4428.33	4248.43	179.896	-70.104							40.42	3015	2980.46	34.5376	-6215.46
40.44	4628.33	4763.59	-135.258	-385.258							40.44	4098.33	4247.76	-149.431	-399.431							40.44	3045	2979.57	65.4294	-6184.57
40.46	4760	4762.95	-2.95215	-252.952							40.46	4261.67	4247.1	14.5747	-235.425							40.46	3085	2978.68	106.318	-6143.68
40.48	4865	4762.32	102.678	-147.322							40.48	4141.67	4246.44	-104.766	-354.766							40.48	3033.33	2977.8	55.5332	-6194.47
40.5	4755	4761.7	-6.70215	-256.702							40.5	4178.33	4245.78	-67.4502	-317.45							40.5	3040	2976.92	63.0845	-6186.92
40.52	4843.33	4761.09	82.2398	-167.76							40.52	4136.67	4245.13	-108.461	-358.461							40.52	3020	2976.04	43.9622	-6206.04
40.54	4795	4760.49	34.5142	-215.486							40.54	4063.33	4244.49	-181.161	-431.161							40.54	3048.33	2975.16	73.1667	-6176.83
40.56	4710	4759.89	-49.8921	-299.892							40.56	4181.67	4243.85	-62.1841	-312.184							40.56	2983.33	2974.29	9.03662	-6240.96
40.58	4738.33	4759.31	-20.9751	-270.975							40.58	4203.33	4243.22	-39.8945	-289.895							40.58	2858.33	2973.43	-115.096	-6365.1
40.6	4636.67	4758.73	-122.06	-372.06							40.6	4348.33	4242.6	105.729	-144.271							40.6	2898.33	2972.56	-74.2322	-6324.23
40.62	4743.33	4758.16	-14.831	-264.831							40.62	4413.33	4241.99	171.344	-78.6562							40.62	2968.33	2971.7	-3.37134	-6253.37
40.64	4716.67	4757.6	-40.9321	-290.932							40.64	4373.33	4241.37	131.956	-118.044							40.64	3005	2970.84	34.155	-6215.84
40.66	4806.67	4757.05	49.6187	-200.381							40.66	4276.67	4240.77	35.898	-214.102							40.66	2926.67	2969.99	-43.3215	-6293.32
40.68	4658.33	4756.51	-98.1777	-348.178							40.68	4265	4240.17	24.8262	-225.174							40.68	2925	2969.14	-44.1443	-6294.14
40.7	4603.33	4755.98	-152.645	-402.645							40.7	4278.33	4239.58	38.7461	-211.254							40.7	3018.33	2968.35	49.9802	-6200.02
40.72	4516.67	4755.45	-238.78	-488.78							40.72	4218.33	4239	-20.666	-270.666							40.72	2915	2967.52	-52.5217	-6302.52
40.74	4691.67	4754.94	-63.2651	-313.265							40.74	4151.67	4238.41	-86.7441	-336.744							40.74	2910	2966.69	-56.6921	-6306.69
40.76	4730	4754.43	-24.4287	-274.429							40.76	4296.67	4237.83	58.8398	-191.16							40.76	3088.33	2965.87	122.463	-6127.54
40.78	4695	4753.93	-58.9321	-308.932							40.78	4200	4237.24	-37.2427	-287.243							40.78	2950	2965.05	-15.0474	-6265.05
40.8	4731.67	4753.44	-21.7739	-271.774							40.8	4223.33	4236.61	-13.2827	-263.283							40.8	2998.33	2964.23	34.0967	-6215.9
40.82	4871.67	4752.97	118.705	-131.295							40.82	4135	4236.02	-101.021	-351.021							40.82	2861.67	2963.43	-101.755	-6351.76
40.84	4730	4752.5	-22.4961	-272.496							40.84	4161.67	4235.53	-73.8594	-323.859							40.84	2888.33	2962.62	-74.2925	-6324.29
40.86	4665	4752.04	-87.0361	-337.036							40.86	4338.33	4235.05	103.28	-146.72							40.86	2935	2961.83	-26.8257	-6276.83
40.88	4728.33	4751.59	-23.2559	-273.256							40.88	4150	4234.59	-84.5869	-334.587							40.88	2965	2961.04	3.96338	-6246.04
40.9	4531.67	4751.15	-219.476	-469.476							40.9	4261.67	4234.13	27.5366	-222.463							40.9	3016.67	2960.28	56.3914	-6193.61
40.92	4583.33	4750.72	-167.386	-417.386							40.92	4146.67	4233.69	-87.0249	-337.025							40.92	3090	2959.55	130.454	-6119.55
40.94	4611.67	4750.3	-138.626	-388.626							40.94	4273.33	4233.27	40.0566	-209.943							40.94	2925	2958.79	-33.791	-6283.79
40.96	4658.33	4749.89	-91.5571	-341.557							40.96	4240	4232.87	7.13477	-242.865							40.96	2943.33	2958.05	-14.7163	-6264.72
40.98	4585	4749.49	-164.488	-414.488							40.98	4116.67	4232.47	-115.804	-365.804							40.98	2956.67	2957.31	-0.64355	-6250.64
41	4605	4749.1	-144.1	-394.1							41	4223.33	4232.1	-8.77148	-258.771							41	2895	2956.59	-61.595	-6311.59
41.02	4656.67	4748.72	-92.0532	-342.053							41.02	4073.33	4231.74	-158.414	-408.414							41.02	3000	2955.89	44.1094	-6205.89
41.04	4595	4748.36	-153.358	-403.358							41.04	4223.33	4231.41	-8.07666	-258.077							41.04	2935	2955.2	-20.2021	-6270.2
41.06	4658.33	4748	-89.6748	-339.675							41.06	4101.67	4231.09	-129.418	-379.418							41.06	2956.67	2954.53	2.13794	-6247.86
41.08	4670	4747.66	-77.6646	-327.665							41.08	4188.33	4230.79	-42.459	-292.459							41.08	2961.67	2953.88	7.78687	-6242.21
41.1	4733.33	4747.34	-14.0059	-264.006							41.1	4315	4230.51	84.4868	-165.513							41.1	3080	2953.26	126.743	-6123.26
41.12	4688.33	4747.02	-58.6895	-308.689							41.12	4225	4230.26	-5.25732	-255.257							41.12	3081.67	2952.66	129.014	-6120.99
41.14	4540	4746.72	-206.717	-456.717							41.14	4185	4230.03	-45.0278	-295.028							41.14	2926.67	2952.08	-25.4126	-6275.41
41.16	4718.33	4746.43	-28.0991	-278.099							41.16	4191.67	4229.82	-38.1499	-288.15							41.16	2943.33	2951.54	-8.21191	-6258.21
41.18	4670	4746.15	-76.1548	-326.155							41.18	4255	4229.64	25.3628	-224.637							41.18	3020	2951.04	68.9636	-6181.04
41.2	4670	4745.89	-75.8936	-325.894							41.2	4208.33	4229.48	-21.1533	-271.153							41.2	3046.67	2950.57	96.0991	-6153.9
41.22	4613.33	4745.65	-132.319	-382.319							41.22	4215	4229.36	-14.3555	-264.355							41.22	2951.67	2950.15	1.52026	-6248.48
41.24	4685	4745.42	-60.4214	-310.421							41.24	4391.67	4229.26	162.414	-87.5864							41.24	3168.33	2949.78	218.551	-6031.45
41.26	4606.67	4745.21	-138.538	-388.538							41.26	4206.67	4229.19	-22.5171	-272.517							41.26	3013.33	2949.46	63.8662	-6186.13
41.28	4680	4745.01	-65.0117	-315.012							41.28	4270	4229.15	40.8491	-209.151							41.28	3106.67	2949.21	157.459	-6092.54
41.3	4718.33	4744.84	-26.5054	-276.505							41.3	4260	4229.15	30.8501	-219.15							41.3	2998.33	2949.03	49.3027	-6200.7
41.32	4603.33	4744.68	-141.346	-391.346							41.32	4135	4229.18	-94.1836	-344.184							41.32	3066.67	2948.92	117.748	-6132.25
41.34	4603.33	4744.54	-141.206	-391.206							41.34	4105	4229.25	-124.255	-374.255							41.34	2996.67	2948.9	47.7673	-6202.23
41.36	4553.33	4744.42	-191.086	-441.086							41.36	4310	4229.37	80.6328	-169.367							41.36	2915	2948.98	-33.9797	-6283.98
41.38	4751.67	4744.32	7.35107	-242.649							41.38	4313.33	4229.52	83.8057	-166.194							41.38	3106.67	2949.16	157.505	-6092.49
41.4	4606.67	4744.24	-137.572	-387.572							41.4	4188.33	4229.72	-41.3931	-291.393							41.4	3063.33	2949.47	113.862	-6136.14
41.42	4591.67	4744.19	-152.519	-402.519							41.42	4330	4229.98	100.024	-149.976							41.42	3025	2949.9	75.0964	-6174.9
41.44	4746.67	4744.16	2.50977	-247.49							41.44	4130	4230.28	-100.281	-350.281							41.44	2955	2950.49	4.51294	-6245.49
41.46	4745	4744.16	0.84277	-249.157							41.46	4273.33	4230.64	42.688	-207.312							41.46	3016.67	2951.23	65.437	-6184.56
41.48	4675	4744.18	-69.1782	-319.178							41.48	4255	4231.07	23.9321	-226.068							41.48	3008.33	2952.16	56.1716	-6193.83
41.5	4670	4744.23	-74.2314	-324.231							41.5	4251.67	4231.56	20.1104	-229.89							41.5	3071.67	2953.28	118.387	-6131.61
41.52	4661.67	4744.31	-82.6421	-332.642							41.52	4200	4232.12	-32.125	-282.125							41.52	2933.33	2954.63	-21.2959	-6271.3
41.54	4758.33	4744.43	13.9043	-236.096							41.54	4165	4232.77	-67.77	-317.77							41.54	3096.67	2956.21	140.458	-6109.54
41.56	4760	4744.57	15.4292	-234.571							41.56	4328.33	4233.5	94.8281	-155.172							41.56	3020	2958.06	61.9368	-6188.06
41.58	4686.67	4744.76	-58.0859	-308.086							41.58	4238.33	4234.33	4.00195	-245.998							41.58	2986.67	2960.21	26.4636	-6223.54
41.6	4728.33	4744.98	-16.6484	-266.648							41.6	4308.33	4235.26	73.0723	-176.928							41.6	3041.67	2962.67	79.0005	-6171
41.62	4691.67	4745.24	-53.5732	-303.573							41.62	4298.33	4236.3	62.0322	-187.968							41.62	2976.67	2965.48	11.1875	-6238.81
41.64	4726.67	4745.55	-18.8823	-268.882							41.64	4215	4237.46	-22.459	-272.459							41.64	3075	2968.68	106.32	-6143.68
41.66	4495	4745.91	-250.913	-500.913							41.66	4325	4238.75	86.25	-163.75							41.66	2978.33	2972.29	6.03687	-6243.96
41.68	4625	4746.33	-121.329	-371.329							41.68	4116.67	4240.18	-123.514	-373.514							41.68	2861.67	2976.36	-114.691	-6364.69
41.7	4763.33	4746.81	16.5249	-233.475							41.7	4103.33	4241.77	-138.44	-388.44							41.7	3041.67	2980.92	60.7483	-6189.25
41.72	4665	4747.35	-82.3501	-332.35							41.72	4228.33	4243.52	-15.1924	-265.192							41.72	2946.67	2986.02	-39.3455	-6289.35
41.74	4506.67	4747.97	-241.301	-491.301							41.74	4141.67	4245.45	-103.779	-353.779							41.74	2963.33	2991.69	-28.355	-6278.35
41.76	4618.33	4748.68	-130.348	-380.348							41.76	4246.67	4247.56	-0.89502	-250.895							41.76	2885	2997.97	-112.974	-6362.97
41.78	4656.67	4749.48	-92.8086	-342.809							41.78	4296.67	4249.88	46.7881	-203.212							41.78	2903.33	3004.93	-101.6	-6351.6
41.8	4700	4750.39	-50.3872	-300.387							41.8	4281.67	4252.41	29.2588	-220.741							41.8	2895	3012.6	-117.599	-6367.6
41.82	4670	4751.42	-81.4185	-331.418							41.82	4188.33	4255.17	-66.8354	-316.835							41.82	2941.67	3021.03	-79.3594	-6329.36
41.84	4871.67	4752.59	119.084	-130.916							41.84	4245	4258.16	-13.1567	-263.157							41.84	2906.67	3030.27	-123.599	-6373.6
41.86	4618.33	4753.9	-135.573	-385.573							41.86	4193.33	4261.39	-68.063	-318.063							41.86	2908.33	3040.37	-132.035	-6382.04
41.88	4763.33	4755.39	7.93994	-242.06							41.88	4273.33	4264.89	8.43848	-241.562							41.88	2953.33	3051.37	-98.0366	-6348.04
41.9	4670	4757.06	-87.0644	-337.064							41.9	4263.33	4268.66	-5.32568	-255.326							41.9	2818.33	3063.32	-244.988	-6494.99
41.92	4636.67	4758.95	-122.277	-372.277							41.92	4301.67	4272.7	28.9731	-221.027							41.92	2831.67	3076.26	-244.589	-6494.59
41.94	4695	4761.06	-66.0557	-316.056							41.94	4105	4277.02	-172.02	-422.02							41.94	2973.33	3090.24	-116.909	-6366.91
41.96	4688.33	4763.41	-75.0791	-325.079							41.96	4133.33	4281.63	-148.303	-398.303							41.96	2888.33	3105.29	-216.958	-6466.96
41.98	4685	4766.03	-81.0293	-331.029							41.98	4143.33	4286.54	-143.206	-393.206							41.98	2788.33	3121.44	-333.112	-6583.11
42	4845	4768.93	76.0679	-173.932							42	4081.67	4291.73	-210.063	-460.063							42	2808.33	3138.72	-330.393	-6580.39
42.02	4701.67	4772.14	-70.4697	-320.47							42.02	4125	4297.22	-172.223	-422.223							42.02	2921.67	3157.15	-235.482	-6485.48
42.04	4736.67	4775.67	-38.9971	-288.997							42.04	4120	4303	-183	-433							42.04	2988.33	3176.74	-188.41	-6438.41
42.06	4626.67	4779.53	-152.86	-402.86							42.06	4101.67	4309.06	-207.39	-457.39							42.06	2895	3197.49	-302.49	-6552.49
42.08	4575	4783.74	-208.743	-458.743							42.08	4080	4315.39	-235.393	-485.393							42.08	2963.33	3219.39	-256.06	-6506.06
42.1	4728.33	4788.32	-59.9858	-309.986							42.1	4183.33	4321.98	-138.651	-388.651							42.1	2818.33	3242.42	-424.09	-6674.09
42.12	4706.67	4793.26	-86.5889	-336.589							42.12	4210	4328.81	-118.815	-368.815							42.12	2821.67	3266.56	-444.885	-6694.89
42.14	4688.33	4798.57	-110.244	-360.244							42.14	4158.33	4335.87	-177.541	-427.541							42.14	2796.67	3291.75	-495.077	-6745.08
42.16	4551.67	4804.27	-252.598	-502.598							42.16	4141.67	4343.13	-201.458	-451.458							42.16	2991.67	3317.94	-326.266	-6576.27
42.18	4726.67	4810.33	-83.6606	-333.661							42.18	4141.67	4350.55	-208.884	-458.884							42.18	2991.67	3345.05	-353.38	-6603.38
42.2	4650	4816.76	-166.758	-416.758							42.2	4301.67	4358.12	-56.4492	-306.449							42.2	2881.67	3373	-491.331	-6741.33
42.22	4736.67	4823.54	-86.8662	-336.866							42.22	4253.33	4365.79	-112.457	-362.457							42.22	3001.67	3401.69	-400.015	-6650.02
42.24	4665	4830.65	-165.646	-415.646							42.24	4360	4373.52	-13.5176	-263.518							42.24	3165	3430.99	-265.985	-6515.99
42.26	4716.67	4838.06	-121.394	-371.394							42.26	4100	4381.27	-281.265	-531.265							42.26	3183.33	3460.76	-277.432	-6527.43
42.28	4705	4845.76	-140.757	-390.757							42.28	4160	4388.98	-228.984	-478.984							42.28	3141.67	3490.88	-349.21	-6599.21
42.3	4730	4853.69	-123.689	-373.689							42.3	4196.67	4396.62	-199.95	-449.95							42.3	3265	3521.17	-256.171	-6506.17
42.32	4848.33	4861.82	-13.4854	-263.485							42.32	4060	4404.12	-344.12	-594.12							42.32	3356.67	3551.46	-194.793	-6444.79
42.34	4758.33	4870.08	-111.754	-361.754							42.34	4336.67	4411.42	-74.751	-324.751							42.34	3435	3581.57	-146.57	-6396.57
42.36	4825	4878.44	-53.4365	-303.437							42.36	4361.67	4418.46	-56.7944	-306.794							42.36	3603.33	3611.3	-7.96826	-6257.97
42.38	4760	4886.81	-126.808	-376.808							42.38	4285	4425.19	-140.185	-390.185							42.38	3668.33	3640.45	27.8835	-6222.12
42.4	4746.67	4895.13	-148.457	-398.457							42.4	4356.67	4431.52	-74.8501	-324.85							42.4	3711.67	3668.81	42.8645	-6207.14
42.42	4698.33	4903.31	-204.982	-454.982							42.42	4360	4437.4	-77.3989	-327.399							42.42	3685	3696.16	-11.1616	-6261.16
42.44	4715	4911.29	-196.288	-446.288							42.44	4213.33	4442.76	-229.434	-479.434							42.44	3743.33	3722.31	21.0186	-6228.98
42.46	4911.67	4918.96	-7.2915	-257.291							42.46	4303.33	4447.55	-144.218	-394.218							42.46	3800	3747.04	52.9553	-6197.04
42.48	4891.67	4926.24	-34.5693	-284.569							42.48	4416.67	4451.69	-35.0225	-285.022							42.48	3816.67	3770.15	46.5156	-6203.48
42.5	4876.67	4933.03	-56.3643	-306.364							42.5	4470	4455.15	14.8535	-235.146							42.5	3901.67	3791.44	110.226	-6139.77
42.52	4725	4939.24	-214.245	-464.245							42.52	4541.67	4457.86	83.8135	-166.187							42.52	3826.67	3810.73	15.938	-6234.06
42.54	4775	4944.78	-169.78	-419.78							42.54	4458.33	4459.78	-1.4541	-251.454							42.54	3853.33	3827.84	25.4873	-6224.51
42.56	4715	4949.55	-234.551	-484.551							42.56	4435	4460.9	-25.8999	-275.9							42.56	3871.67	3842.62	29.0491	-6220.95
42.58	4926.67	4953.48	-26.8066	-276.807							42.58	4328.33	4461.18	-132.853	-382.853							42.58	3780	3854.93	-74.9292	-6324.93
42.6	4978.33	4956.48	21.8472	-228.153							42.6	4405	4460.62	-55.6221	-305.622							42.6	3860	3864.65	-4.6499	-6254.65
42.62	4875	4958.51	-83.5107	-333.511							42.62	4538.33	4459.22	79.1069	-170.893							42.62	4066.67	3871.69	194.979	-6055.02
42.64	4991.67	4959.52	32.1538	-217.846							42.64	4605	4457	148.002	-101.998							42.64	3835	3875.98	-40.9802	-6290.98
42.66	4845	4959.47	-114.472	-364.472							42.66	4465	4453.97	11.0264	-238.974							42.66	3805	3877.47	-72.4714	-6322.47
42.68	5145	4958.37	186.626	-63.3735							42.68	4646.67	4450.19	196.483	-53.5171							42.68	3908.33	3876.15	32.1843	-6217.82
42.7	5038.33	4956.23	82.0991	-167.901							42.7	4731.67	4445.68	285.985	35.9853							42.7	3941.67	3872.01	69.6597	-6180.34
42.72	4841.67	4953.08	-111.411	-361.411							42.72	4483.33	4440.52	42.813	-207.187							42.72	3888.33	3865.1	23.2344	-6226.77
42.74	5088.33	4948.97	139.359	-110.641							42.74	4711.67	4434.75	276.918	26.9185							42.74	3738.33	3855.46	-117.132	-6367.13
42.76	4840	4943.97	-103.972	-353.972							42.76	4798.33	4428.45	369.881	119.881							42.76	3918.33	3843.19	75.136	-6174.86
42.78	5208.33	4938.16	270.168	20.168							42.78	4548.33	4421.68	126.651	-123.349							42.78	4043.33	3828.39	214.937	-6035.06
42.8	5038.33	4931.63	106.697	-143.303							42.8	4488.33	4414.51	73.8164	-176.184							42.8	3995	3811.2	183.796	-6066.2
42.82	4851.67	4924.49	-72.8179	-322.818							42.82	4553.33	4407.02	146.309	-103.691							42.82	3973.33	3791.99	181.337	-6068.66
42.84	5003.33	4916.83	86.5049	-163.495							42.84	4560	4399.28	160.725	-89.2754							42.84	3768.33	3770.51	-2.17798	-6252.18
42.86	5008.33	4908.75	99.5791	-150.421							42.86	4630	4391.34	238.661	-11.3394							42.86	4031.67	3747.08	284.586	-5965.41
42.88	4990	4900.37	89.6309	-160.369							42.88	4441.67	4383.28	58.3931	-191.607							42.88	3983.33	3721.94	261.389	-5988.61
42.9	5081.67	4891.78	189.894	-60.1065							42.9	4388.33	4375.15	13.1782	-236.822							42.9	4008.33	3695.28	313.048	-5936.95
42.92	5010	4883.07	126.933	-123.067							42.92	4483.33	4367.02	116.313	-133.687							42.92	3900	3667.32	232.682	-6017.32
42.94	5155	4874.32	280.678	30.6777							42.94	4680	4358.92	321.078	71.0781							42.94	3948.33	3638.25	310.082	-5939.92
42.96	5035	4865.62	169.376	-80.624							42.96	4396.67	4350.92	45.7534	-204.247							42.96	3875	3608.29	266.709	-5983.29
42.98	4980	4857.04	122.96	-127.04							42.98	4480	4343.04	136.958	-113.042							42.98	3995	3577.66	417.345	-5832.66
43	5043.33	4848.64	194.695	-55.3052							43	4391.67	4335.33	56.3359	-193.664							43	3763.33	3546.55	216.782	-6033.22
43.02	4805	4840.46	-35.4565	-285.457							43.02	4468.33	4327.83	140.502	-109.498							43.02	3728.33	3515.18	213.147	-6036.85
43.04	4988.33	4832.55	155.777	-94.2231							43.04	4315	4320.55	-5.55322	-255.553							43.04	3728.33	3483.97	244.364	-6005.64
43.06	4923.33	4824.96	98.3721	-151.628							43.06	4355	4313.53	41.4668	-208.533							43.06	3650	3452.67	197.326	-6052.67
43.08	4971.67	4817.71	153.963	-96.0366							43.08	4360	4306.79	53.2129	-196.787							43.08	3533.33	3421.63	111.702	-6138.3
43.1	4845	4810.82	34.1807	-215.819							43.1	4296.67	4300.34	-3.66699	-253.667							43.1	3535	3391.02	143.979	-6106.02
43.12	4751.67	4804.31	-52.6406	-302.641							43.12	4410	4294.19	115.807	-134.193							43.12	3590	3360.99	229.013	-6020.99
43.14	4900	4798.19	101.807	-148.193							43.14	4395	4288.37	106.629	-143.371							43.14	3521.67	3331.66	190.007	-6059.99
43.16	4813.33	4792.48	20.8535	-229.146							43.16	4353.33	4282.87	70.4561	-179.544							43.16	3476.67	3303.17	173.505	-6076.5
43.18	4751.67	4787.16	-35.4878	-285.488							43.18	4425	4277.71	147.288	-102.712							43.18	3418.33	3275.6	142.734	-6107.27
43.2	4806.67	4782.24	24.4326	-225.567							43.2	4428.33	4272.89	155.441	-94.5586							43.2	3475	3249.04	225.956	-6024.04
43.22	4818.33	4777.71	40.6201	-209.38							43.22	4526.67	4268.41	258.265	8.26465							43.22	3510	3223.58	286.416	-5963.58
43.24	4741.67	4773.56	-31.8926	-281.893							43.24	4456.67	4264.26	192.405	-57.5947							43.24	3406.67	3199.28	207.393	-6042.61
43.26	4923.33	4769.79	153.541	-96.4595							43.26	4328.33	4260.46	67.8667	-182.133							43.26	3338.33	3176.18	162.153	-6087.85
43.28	4983.33	4766.38	216.955	-33.0454							43.28	4291.67	4257	34.6714	-215.329							43.28	3203.33	3154.32	49.0134	-6200.99
43.3	4896.67	4763.3	133.366	-116.634							43.3	4278.33	4253.87	24.4624	-225.538							43.3	3436.67	3133.73	302.945	-5947.06
43.32	4916.67	4760.56	156.111	-93.8887							43.32	4505	4251.07	253.931	3.93115							43.32	3313.33	3114.42	198.908	-6051.09
43.34	4921.67	4758.13	163.544	-86.4556							43.34	4463.33	4248.6	214.733	-35.2666							43.34	3313.33	3096.42	216.911	-6033.09
43.36	4705	4755.99	-50.9873	-300.987							43.36	4395	4246.45	148.551	-101.449							43.36	3343.33	3079.72	263.61	-5986.39
43.38	4775	4754.12	20.876	-229.124							43.38	4395	4244.62	150.381	-99.6191							43.38	3548.33	3064.33	484.004	-5766
43.4	5028.33	4752.52	275.807	25.8071							43.4	4528.33	4243.1	285.226	35.2261							43.4	3448.33	3050.23	398.101	-5851.9
43.42	4981.67	4751.16	230.505	-19.4946							43.42	4371.67	4241.9	129.765	-120.235							43.42	3573.33	3037.43	535.903	-5714.1
43.44	4966.67	4750.04	216.633	-33.3672							43.44	4530	4241.02	288.984	38.9844							43.44	3441.67	3025.9	415.767	-5834.23
43.46	4863.33	4749.12	114.206	-135.794							43.46	4466.67	4240.43	226.235	-23.7646							43.46	3481.67	3015.65	466.02	-5783.98
43.48	4888.33	4748.42	139.915	-110.085							43.48	4501.67	4240.17	261.504	11.5039							43.48	3485	3006.66	478.341	-5771.66
43.5	4888.33	4747.9	140.433	-109.567							43.5	4410	4240.21	169.79	-80.21							43.5	3451.67	2998.92	452.747	-5797.25
43.52	4948.33	4747.56	200.771	-49.229							43.52	4346.67	4240.57	106.1	-143.9							43.52	3498.33	2992.44	505.892	-5744.11
43.54	5075	4747.4	327.603	77.603							43.54	4381.67	4241.25	140.418	-109.582							43.54	3623.33	2987.2	636.127	-5613.87
43.56	4958.33	4747.4	210.929	-39.0708							43.56	4488.33	4242.26	246.068	-3.93164							43.56	3583.33	2983.22	600.108	-5649.89
43.58	5063.33	4747.57	315.763	65.7627							43.58	4448.33	4243.61	204.718	-45.2822							43.58	3620	2980.51	639.495	-5610.51
43.6	5053.33	4747.9	305.435	55.4351							43.6	4638.33	4245.31	393.019	143.019							43.6	3651.67	2979.07	672.6	-5577.4
43.62	4915	4748.38	166.619	-83.3809							43.62	4616.67	4247.37	369.296	119.296							43.62	3633.33	2978.94	654.391	-5595.61
43.64	4953.33	4749.03	204.298	-45.7017							43.64	4680	4249.82	430.181	180.181							43.64	3533.33	2980.15	553.185	-5696.81
43.66	4976.67	4749.85	226.824	-23.1763							43.66	4526.67	4252.66	274.008	24.0083							43.66	3821.67	2982.73	838.943	-5411.06
43.68	4918.33	4750.83	167.497	-82.5029							43.68	4636.67	4255.92	380.746	130.746							43.68	3663.33	2986.74	676.592	-5573.41
43.7	5065	4752	313	63							43.7	4531.67	4259.63	272.041	22.041							43.7	3721.67	2992.23	729.435	-5520.56
43.72	5023.33	4753.36	269.973	19.9727							43.72	4461.67	4263.81	197.864	-52.1357							43.72	3708.33	2999.29	709.042	-5540.96
43.74	5071.67	4754.92	316.747	66.7466							43.74	4691.67	4268.48	423.194	173.194							43.74	3536.67	3007.98	528.691	-5721.31
43.76	4993.33	4756.71	236.621	-13.3789							43.76	4561.67	4273.68	287.995	37.9946							43.76	3796.67	3018.39	778.275	-5471.72
43.78	5045	4758.73	286.265	36.2651							43.78	4595	4279.44	315.565	65.5649							43.78	3676.67	3030.64	646.027	-5603.97
43.8	4958.33	4761.02	197.308	-52.6924							43.8	4545	4285.79	259.21	9.21045							43.8	3735	3044.83	690.166	-5559.83
43.82	4966.67	4763.6	203.069	-46.9307							43.82	4638.33	4292.78	345.554	95.5537							43.82	3588.33	3061.09	527.236	-5722.76
43.84	5035	4766.49	268.507	18.5068							43.84	4590	4300.43	289.571	39.5713							43.84	3630	3079.56	550.441	-5699.56
43.86	5218.33	4769.73	448.599	198.599							43.86	4431.67	4308.79	122.88	-127.12							43.86	3703.33	3100.37	602.957	-5647.04
43.88	5070	4773.35	296.646	46.646							43.88	4608.33	4317.9	290.429	40.4292							43.88	3805	3123.69	681.305	-5568.69
43.9	5060	4777.39	282.606	32.606							43.9	4550	4327.8	222.202	-27.7983							43.9	3670	3149.69	520.311	-5729.69
43.92	5081.67	4781.89	299.776	49.7764							43.92	4431.67	4338.52	93.146	-156.854							43.92	3786.67	3178.53	608.143	-5641.86
43.94	5005	4786.9	218.104	-31.8965							43.94	4476.67	4350.12	126.549	-123.451							43.94	3735	3210.4	524.598	-5725.4
43.96	5166.67	4792.45	374.22	124.22							43.96	4410	4362.63	47.3711	-202.629							43.96	3598.33	3245.5	352.833	-5897.17
43.98	5071.67	4798.61	273.062	23.0615							43.98	4615	4376.09	238.914	-11.0864							43.98	3631.67	3284.01	347.661	-5902.34
44	5045	4805.42	239.58	-10.4199							44	4661.67	4390.53	271.14	21.1396							44	3761.67	3326.13	435.535	-5814.46
44.02	5170	4812.94	357.06	107.06							44.02	4546.67	4406	140.673	-109.327							44.02	3643.33	3372.07	271.256	-5978.74
44.04	5063.33	4821.23	242.103	-7.89746							44.04	4326.67	4422.52	-95.8477	-345.848							44.04	3860	3422.03	437.974	-5812.03
44.06	5061.67	4830.34	231.329	-18.6709							44.06	4576.67	4440.12	136.55	-113.45							44.06	3898.33	3476.18	422.146	-5827.85
44.08	4963.33	4840.34	122.992	-127.008							44.08	4636.67	4458.83	177.837	-72.1631							44.08	3761.67	3534.73	226.935	-6023.06
44.1	4935	4851.28	83.7173	-166.283							44.1	4686.67	4478.67	208	-42							44.1	3913.33	3597.85	315.482	-5934.52
44.12	5020	4863.23	156.765	-93.2349							44.12	4505	4499.65	5.34668	-244.653							44.12	3850	3665.71	184.292	-6065.71
44.14	5303.33	4876.25	427.077	177.077							44.14	4575	4521.79	53.2119	-196.788							44.14	3820	3738.45	81.5461	-6168.45
44.16	5163.33	4890.39	272.938	22.9375							44.16	4535	4545.07	-10.0732	-260.073							44.16	3828.33	3816.21	12.1196	-6237.88
44.18	5158.33	4905.71	252.619	2.61914							44.18	4601.67	4569.51	32.1631	-217.837							44.18	3911.67	3899.08	12.5898	-6237.41
44.2	5085	4922.26	162.742	-87.2578							44.2	4478.33	4595.07	-116.741	-366.741							44.2	3931.67	3987.13	-55.4624	-6305.46
44.22	5020	4940.08	79.9248	-170.075							44.22	4693.33	4621.74	71.5864	-178.414							44.22	3858.33	4080.41	-222.077	-6472.08
44.24	5131.67	4959.2	172.466	-77.5342							44.24	4626.67	4649.49	-22.8218	-272.822							44.24	3906.67	4178.9	-272.232	-6522.23
44.26	5116.67	4979.67	137.001	-112.999							44.26	4746.67	4678.27	68.4048	-181.595							44.26	3881.67	4282.55	-400.883	-6650.88
44.28	5116.67	5001.5	115.167	-134.833							44.28	4588.33	4708.02	-119.692	-369.692							44.28	3936.67	4391.31	-454.64	-6704.64
44.3	5091.67	5024.71	66.9609	-183.039							44.3	4453.33	4738.69	-285.358	-535.358							44.3	3845	4505.01	-660.011	-6910.01
44.32	5116.67	5049.29	67.3818	-182.618							44.32	4766.67	4770.18	-3.51465	-253.515							44.32	4091.67	4623.46	-531.79	-6781.79
44.34	5053.33	5075.23	-21.8955	-271.896							44.34	4635	4802.42	-167.42	-417.42							44.34	4156.67	4746.4	-589.731	-6839.73
44.36	5215	5102.49	112.513	-137.487							44.36	4555	4835.29	-280.291	-530.292							44.36	4380	4873.52	-493.523	-6743.52
44.38	5215	5131.01	83.9868	-166.013							44.38	4570	4868.68	-298.678	-548.678							44.38	4401.67	5004.45	-602.778	-6852.78
44.4	5160	5160.79	-0.78809	-250.788							44.4	4731.67	4902.45	-170.777	-420.777							44.4	4508.33	5138.73	-630.404	-6880.4
44.42	5340	5191.73	148.266	-101.734							44.42	4688.33	4936.45	-248.118	-498.118							44.42	4700	5275.85	-575.853	-6825.85
44.44	5208.33	5223.73	-15.4023	-265.402							44.44	4786.67	4970.53	-183.859	-433.859							44.44	4771.67	5415.29	-643.618	-6893.62
44.46	5235	5256.66	-21.6597	-271.66							44.46	4630	5004.51	-374.512	-624.512							44.46	5020	5556.39	-536.389	-6786.39
44.48	5233.33	5290.37	-57.0444	-307.044							44.48	4861.67	5038.2	-176.535	-426.535							44.48	5406.67	5698.47	-291.796	-6541.8
44.5	5295	5324.71	-29.7148	-279.715							44.5	4895	5071.41	-176.41	-426.41							44.5	5528.33	5840.78	-312.451	-6562.45
44.52	5263.33	5359.5	-96.167	-346.167							44.52	4848.33	5103.91	-255.581	-505.581							44.52	5550	5982.54	-432.543	-6682.54
44.54	5383.33	5394.51	-11.1802	-261.18							44.54	4683.33	5135.49	-452.157	-702.157							44.54	5753.33	6122.92	-369.592	-6619.59
44.56	5263.33	5429.53	-166.201	-416.201							44.56	4811.67	5165.9	-354.233	-604.233							44.56	6056.67	6261.02	-204.353	-6454.35
44.58	5378.33	5464.31	-85.9795	-335.979							44.58	4916.67	5194.92	-278.252	-528.252							44.58	6258.33	6395.92	-137.594	-6387.59
44.6	5318.33	5498.57	-180.239	-430.239							44.6	4910	5222.29	-312.288	-562.288							44.6	6125	6526.83	-401.825	-6651.83
44.62	5443.33	5532.04	-88.7075	-338.708							44.62	4996.67	5247.78	-251.11	-501.11							44.62	6408.33	6652.78	-244.448	-6494.45
44.64	5438.33	5564.4	-126.073	-376.073							44.64	5075	5271.15	-196.153	-446.153							44.64	6541.67	6772.83	-231.165	-6481.17
44.66	5380	5595.35	-215.355	-465.355							44.66	4906.67	5292.17	-385.501	-635.501							44.66	6466.67	6886.09	-419.424	-6669.42
44.68	5518.33	5624.57	-106.237	-356.237							44.68	4855	5310.61	-455.613	-705.613							44.68	6580	6991.68	-411.682	-6661.68
44.7	5556.67	5651.72	-95.0474	-345.047							44.7	4871.67	5326.28	-454.605	-704.605							44.7	6571.67	7088.76	-517.092	-6767.09
44.72	5475	5676.48	-201.479	-451.479							44.72	4786.67	5338.98	-552.307	-802.307							44.72	6565	7176.55	-611.547	-6861.55
44.74	5546.67	5698.54	-151.867	-401.867							44.74	5001.67	5348.56	-346.894	-596.894							44.74	6585	7254.32	-669.315	-6919.32
44.76	5395	5717.59	-322.592	-572.592							44.76	5041.67	5354.91	-313.242	-563.242							44.76	6590	7321.4	-731.396	-6981.4
44.78	5741.67	5733.38	8.2876	-241.712							44.78	4940	5357.94	-417.935	-667.935							44.78	6676.67	7377.25	-700.575	-6950.58
44.8	5511.67	5745.67	-233.995	-483.995							44.8	4965	5357.59	-392.586	-642.586							44.8	6698.33	7421.37	-723.035	-6973.04
44.82	5690	5754.24	-64.2437	-314.244							44.82	5018.33	5353.85	-335.523	-585.523							44.82	6773.33	7453.37	-680.041	-6930.04
44.84	5553.33	5758.98	-205.646	-455.646							44.84	4885	5346.77	-461.766	-711.766							44.84	6788.33	7472.98	-684.648	-6934.65
44.86	5500	5759.77	-259.771	-509.771							44.86	5121.67	5336.4	-214.729	-464.729							44.86	6625	7480.01	-855.012	-7105.01
44.88	5515	5756.6	-241.603	-491.603							44.88	4950	5322.86	-372.86	-622.86							44.88	6693.33	7474.41	-781.078	-7031.08
44.9	5573.33	5749.5	-176.17	-426.17							44.9	5015	5306.29	-291.293	-541.293							44.9	6533.33	7456.21	-922.88	-7172.88
44.92	5568.33	5738.56	-170.23	-420.23							44.92	4991.67	5286.88	-295.209	-545.209							44.92	6656.67	7425.58	-768.913	-7018.91
44.94	5516.67	5723.93	-207.261	-457.261							44.94	5068.33	5264.81	-196.479	-446.479							44.94	6708.33	7382.78	-674.447	-6924.45
44.96	5515	5705.81	-190.812	-440.812							44.96	5040	5240.31	-200.314	-450.314							44.96	6591.67	7328.17	-736.498	-6986.5
[truncated: 6,835 more rows]

## Sheet: Fig.2g
CEG-6			CEG-4			CEG-2
1350.08	115993		1350.08	189091		1350.08	84969.3
1349.08	119376		1349.08	184974		1349.08	85713.4
1348.08	116186		1348.08	186378		1348.08	84506.6
1347.08	118683		1347.08	183463		1347.08	84938
1346.08	116691		1346.08	184855		1346.08	84859.7
1345.08	115835		1345.08	185263		1345.08	84415.6
1344.08	116817		1344.08	183815		1344.08	86076.9
1343.08	116530		1343.08	185412		1343.08	85806.1
1342.08	115867		1342.08	182699		1342.08	84748.9
1341.08	115266		1341.08	183232		1341.08	85837.5
1340.08	116444		1340.08	185942		1340.08	85051.9
1339.08	118058		1339.08	182951		1339.08	85495.6
1338.08	118744		1338.08	188929		1338.08	84490.4
1337.08	116074		1337.08	184907		1337.08	85092.2
1336.08	117382		1336.08	183478		1336.08	84061.1
1335.08	116649		1335.08	184919		1335.08	85018.3
1334.08	116120		1334.08	182445		1334.08	85523.3
1333.08	115529		1333.08	182284		1333.08	85584.7
1332.08	113755		1332.08	180230		1332.08	82815.2
1331.08	112198		1331.08	176953		1331.08	85673.1
1330.08	112169		1330.08	177971		1330.08	82441.8
1329.08	110424		1329.08	176724		1329.08	82009.6
1328.08	112423		1328.08	174354		1328.08	81012.8
1327.08	109743		1327.08	176660		1327.08	81587.2
1326.08	109677		1326.08	173769		1326.08	82734
1325.08	110067		1325.08	172208		1325.08	81158.2
1324.08	113717		1324.08	172833		1324.08	81898.7
1323.08	109213		1323.08	169574		1323.08	80875.4
1322.08	111075		1322.08	172157		1322.08	81819.7
1321.08	110898		1321.08	172887		1321.08	81887.5
1320.08	110121		1320.08	169786		1320.08	82841.7
1319.08	110881		1319.08	168726		1319.08	80850.2
1318.08	111034		1318.08	174193		1318.08	81565.6
1317.08	109012		1317.08	171934		1317.08	82016
1316.08	108090		1316.08	173727		1316.08	82396.3
1315.08	107696		1315.08	169781		1315.08	81275
1314.08	109664		1314.08	169065		1314.08	80032.2
1313.08	108747		1313.08	170753		1313.08	82715.9
1312.08	106852		1312.08	173262		1312.08	80866
1311.08	110063		1311.08	169816		1311.08	80817.2
1310.08	110081		1310.08	171470		1310.08	81729.9
1309.08	109901		1309.08	171464		1309.08	82260.4
1308.08	111064		1308.08	175107		1308.08	80633.2
1307.08	109844		1307.08	169783		1307.08	82314.3
1306.08	112473		1306.08	170503		1306.08	81822.8
1305.08	111865		1305.08	175552		1305.08	83748.1
1304.08	113825		1304.08	174034		1304.08	80897.9
1303.08	110277		1303.08	174127		1303.08	82943.6
1302.08	110381		1302.08	172709		1302.08	82552.6
1301.08	111052		1301.08	172373		1301.08	81699.1
1300.08	111710		1300.08	172309		1300.08	82719.3
1299.08	111158		1299.08	173101		1299.08	80111.2
1298.08	109912		1298.08	169904		1298.08	80872.3
1297.08	109000		1297.08	171376		1297.08	80286.3
1296.08	110295		1296.08	172406		1296.08	81211.8
1295.08	108284		1295.08	172212		1295.08	79384
1294.08	110554		1294.08	171970		1294.08	81033.1
1293.08	110459		1293.08	171974		1293.08	80776.3
1292.08	109194		1292.08	170858		1292.08	81505.2
1291.08	110518		1291.08	171819		1291.08	81474.2
1290.08	111148		1290.08	172204		1290.08	81723.8
1289.08	111116		1289.08	172103		1289.08	80969.7
1288.08	108336		1288.08	170226		1288.08	82800.7
1287.08	111367		1287.08	172662		1287.08	83086.9
1286.08	110243		1286.08	170393		1286.08	80319
1285.08	112221		1285.08	173336		1285.08	78940.9
1284.08	112177		1284.08	174232		1284.08	80837.3
1283.08	110881		1283.08	174588		1283.08	82450.3
1282.08	110222		1282.08	172672		1282.08	81485.8
1281.08	109849		1281.08	174943		1281.08	82365.8
1280.08	112481		1280.08	174139		1280.08	83026.7
1279.08	112442		1279.08	173685		1279.08	82038.1
1278.08	112647		1278.08	174411		1278.08	81846.3
1277.08	113332		1277.08	175103		1277.08	83292.4
1276.08	114611		1276.08	174146		1276.08	81707.7
1275.08	112445		1275.08	173101		1275.08	81984.5
1274.08	111978		1274.08	172624		1274.08	83494
1273.08	113270		1273.08	176559		1273.08	82631.5
1272.08	113651		1272.08	176351		1272.08	84123.3
1271.08	114101		1271.08	176259		1271.08	85679.8
1270.08	114527		1270.08	175032		1270.08	84237.6
1269.08	115204		1269.08	175678		1269.08	83126.9
1268.08	114102		1268.08	176506		1268.08	85294.5
1267.08	115120		1267.08	175551		1267.08	83907
1266.08	113854		1266.08	177933		1266.08	85257.5
1265.08	114766		1265.08	177766		1265.08	83454.6
1264.08	113594		1264.08	176915		1264.08	83899.4
1263.08	115823		1263.08	176214		1263.08	82308.7
1262.08	115533		1262.08	177496		1262.08	84036
1261.08	116007		1261.08	176968		1261.08	84314.4
1260.08	116514		1260.08	174689		1260.08	84212.5
1259.08	116163		1259.08	178162		1259.08	85246.5
1258.08	114538		1258.08	177609		1258.08	84598.1
1257.08	117925		1257.08	179810		1257.08	85712.2
1256.08	117914		1256.08	181944		1256.08	85630.6
1255.08	117752		1255.08	178684		1255.08	84884.3
1254.08	117854		1254.08	179769		1254.08	85440.8
1253.08	117930		1253.08	182777		1253.08	87279.9
1252.08	118285		1252.08	179818		1252.08	87017.3
1251.08	120584		1251.08	182614		1251.08	88971.2
1250.08	119938		1250.08	181710		1250.08	85256.9
1249.08	121451		1249.08	185697		1249.08	90675.5
1248.08	120630		1248.08	185423		1248.08	88578.7
1247.08	122692		1247.08	185284		1247.08	91948.4
1246.08	119689		1246.08	187342		1246.08	89985.6
1245.08	121362		1245.08	186533		1245.08	90198.8
1244.08	120549		1244.08	186422		1244.08	89620.4
1243.08	122490		1243.08	185699		1243.08	91536.6
1242.08	121342		1242.08	187679		1242.08	90909.5
1241.08	122681		1241.08	187621		1241.08	90041.6
1240.08	122264		1240.08	189242		1240.08	90740.8
1239.08	123471		1239.08	184866		1239.08	88297.3
1238.08	121548		1238.08	186818		1238.08	89932.6
1237.08	121871		1237.08	185618		1237.08	89280.6
1236.08	122441		1236.08	186193		1236.08	87836.6
1235.08	122763		1235.08	186848		1235.08	89468.7
1234.08	121979		1234.08	188922		1234.08	89270.4
1233.08	124366		1233.08	191833		1233.08	91034.3
1232.08	125049		1232.08	195234		1232.08	94122.6
1231.08	126611		1231.08	194451		1231.08	94749.1
1230.08	129627		1230.08	194626		1230.08	97262.1
1229.08	130536		1229.08	197988		1229.08	99462.1
1228.08	130871		1228.08	200707		1228.08	97487.6
1227.08	132232		1227.08	200841		1227.08	98092.2
1226.08	131647		1226.08	199080		1226.08	97850.2
1225.08	131276		1225.08	199905		1225.08	98712.8
1224.08	131618		1224.08	200461		1224.08	96836.2
1223.08	130638		1223.08	199786		1223.08	97191.2
1222.08	127193		1222.08	198663		1222.08	93997.8
1221.08	126082		1221.08	193891		1221.08	92590.5
1220.08	124516		1220.08	192212		1220.08	88976.4
1219.08	121128		1219.08	190074		1219.08	84989.8
1218.08	118503		1218.08	185858		1218.08	82065.6
1217.08	116982		1217.08	180649		1217.08	79755.7
1216.08	114013		1216.08	179901		1216.08	78094.2
1215.08	111410		1215.08	175304		1215.08	72931.5
1214.08	113104		1214.08	172560		1214.08	70998.9
1213.08	108651		1213.08	168721		1213.08	68844.3
1212.08	109115		1212.08	167002		1212.08	66534
1211.08	108873		1211.08	162975		1211.08	65253.2
1210.08	106672		1210.08	162924		1210.08	64329.6
1209.08	107390		1209.08	159831		1209.08	63916.4
1208.08	106970		1208.08	157938		1208.08	61986.9
1207.08	105345		1207.08	154346		1207.08	61408.7
1206.08	106853		1206.08	153084		1206.08	60455.7
1205.08	106297		1205.08	151949		1205.08	60980.5
1204.08	106504		1204.08	153886		1204.08	59319
1203.08	105521		1203.08	151124		1203.08	60173.7
1202.08	104766		1202.08	150868		1202.08	57652.4
1201.08	107604		1201.08	151650		1201.08	58852.2
1200.08	104647		1200.08	153181		1200.08	59390.7
1199.08	107955		1199.08	152194		1199.08	60674.4
1198.08	107870		1198.08	151031		1198.08	58421.2
1197.08	107931		1197.08	150235		1197.08	58450.3
1196.08	108065		1196.08	154965		1196.08	58959.9
1195.08	107909		1195.08	154465		1195.08	59147.2
1194.08	107445		1194.08	152410		1194.08	58241.3
1193.08	107770		1193.08	153902		1193.08	59393.8
1192.08	107712		1192.08	153567		1192.08	59619.1
1191.08	108684		1191.08	154046		1191.08	59418.2
1190.08	109188		1190.08	152304		1190.08	60335.3
1189.08	109339		1189.08	151832		1189.08	58915.4
1188.08	109781		1188.08	153545		1188.08	59830.1
1187.08	109225		1187.08	154243		1187.08	59349.2
1186.08	108100		1186.08	154751		1186.08	59418.3
1185.08	108812		1185.08	155048		1185.08	58319.5
1184.08	109969		1184.08	155193		1184.08	60753.1
1183.08	111531		1183.08	153849		1183.08	60258
1182.08	109944		1182.08	154427		1182.08	60574.2
1181.08	109546		1181.08	154908		1181.08	60799.4
1180.08	109756		1180.08	157833		1180.08	61432.2
1179.08	111823		1179.08	156626		1179.08	60527.9
1178.08	111428		1178.08	157963		1178.08	59186.6
1177.08	110835		1177.08	157068		1177.08	62280.8
1176.08	109333		1176.08	160181		1176.08	61710.9
1175.08	111806		1175.08	158779		1175.08	61540.3
1174.08	111479		1174.08	157308		1174.08	62160.8
1173.08	112247		1173.08	157645		1173.08	61470.4
1172.08	112239		1172.08	156289		1172.08	59336.2
1171.08	112182		1171.08	157036		1171.08	60878.7
1170.08	111988		1170.08	158504		1170.08	61394.7
1169.08	112757		1169.08	158086		1169.08	60864.3
1168.08	113115		1168.08	158320		1168.08	60627.5
1167.08	112523		1167.08	157994		1167.08	60662.4
1166.08	113669		1166.08	160420		1166.08	60099.6
1165.08	112534		1165.08	159159		1165.08	63333.9
1164.08	113869		1164.08	161181		1164.08	63388.3
1163.08	114626		1163.08	161067		1163.08	62451.3
1162.08	114637		1162.08	161578		1162.08	61292.2
1161.08	114983		1161.08	159916		1161.08	61677.6
1160.08	112430		1160.08	158794		1160.08	62385
1159.08	115338		1159.08	162734		1159.08	62252.3
1158.08	115454		1158.08	159648		1158.08	60845.7
1157.08	114379		1157.08	161278		1157.08	63674.3
1156.08	115195		1156.08	163142		1156.08	63082.6
1155.08	115467		1155.08	161742		1155.08	63789.3
1154.08	115922		1154.08	162454		1154.08	62940.6
1153.08	115355		1153.08	162384		1153.08	63006.1
1152.08	116988		1152.08	161927		1152.08	63226.3
1151.08	116744		1151.08	162711		1151.08	63442.9
1150.08	115158		1150.08	161627		1150.08	61566.9
1149.08	116014		1149.08	163635		1149.08	63230.6
1148.08	116306		1148.08	163263		1148.08	63120.8
1147.08	118912		1147.08	166424		1147.08	63458.6
1146.08	116819		1146.08	166736		1146.08	63583.6
1145.08	117098		1145.08	162558		1145.08	62820.9
1144.08	117208		1144.08	166527		1144.08	63079.6
1143.08	115443		1143.08	166057		1143.08	63311.9
1142.08	117709		1142.08	165951		1142.08	64929.2
1141.08	119368		1141.08	162367		1141.08	64260.3
1140.08	117012		1140.08	165376		1140.08	64151.5
1139.08	118058		1139.08	167563		1139.08	64244.3
1138.08	117256		1138.08	166259		1138.08	64926.4
1137.08	118524		1137.08	166097		1137.08	65067.1
1136.08	117929		1136.08	166185		1136.08	65292.9
1135.08	117117		1135.08	166288		1135.08	64771.6
1134.08	120713		1134.08	170176		1134.08	65818.8
1133.08	120899		1133.08	169296		1133.08	65105.3
1132.08	119206		1132.08	168024		1132.08	65824.3
1131.08	118285		1131.08	168178		1131.08	65036.7
1130.08	119866		1130.08	168497		1130.08	64235.6
1129.08	119965		1129.08	171374		1129.08	66255.9
1128.08	121702		1128.08	170635		1128.08	65699.6
1127.08	120237		1127.08	168655		1127.08	66197.9
1126.08	122175		1126.08	170277		1126.08	66158.4
1125.08	120767		1125.08	171802		1125.08	66855.9
1124.08	122741		1124.08	171357		1124.08	65609.5
1123.08	123020		1123.08	171350		1123.08	66012.9
1122.08	121629		1122.08	173774		1122.08	65294.1
1121.08	122176		1121.08	169838		1121.08	66322.9
1120.08	121651		1120.08	171810		1120.08	66291.7
1119.08	121963		1119.08	173701		1119.08	65749.8
1118.08	123849		1118.08	175868		1118.08	65065.4
1117.08	123920		1117.08	173182		1117.08	67624.2
1116.08	121199		1116.08	173489		1116.08	67267.9
1115.08	121198		1115.08	171956		1115.08	66982.6
1114.08	123601		1114.08	171986		1114.08	65859.7
1113.08	123799		1113.08	172763		1113.08	66972.2
1112.08	122535		1112.08	173917		1112.08	67360
1111.08	124787		1111.08	173951		1111.08	66963.5
1110.08	123291		1110.08	174255		1110.08	67318.6
1109.08	124274		1109.08	172270		1109.08	67780
1108.08	123489		1108.08	173720		1108.08	67406.3
1107.08	122823		1107.08	175558		1107.08	68689.2
1106.08	126769		1106.08	174127		1106.08	67077.9
1105.08	124666		1105.08	173624		1105.08	67323.8
1104.08	124608		1104.08	175004		1104.08	68941.9
1103.08	125477		1103.08	173842		1103.08	68702.6
1102.08	124438		1102.08	175142		1102.08	68342.8
1101.08	124272		1101.08	177225		1101.08	67694.3
1100.08	124357		1100.08	173409		1100.08	67739.8
1099.08	124951		1099.08	178557		1099.08	67026.3
1098.08	126063		1098.08	176567		1098.08	68736
1097.08	125203		1097.08	179138		1097.08	68138.7
1096.08	125725		1096.08	173970		1096.08	67225.2
1095.08	125050		1095.08	174485		1095.08	68378.3
1094.08	120848		1094.08	176166		1094.08	67032
1093.08	124825		1093.08	175455		1093.08	67398.1
1092.08	124692		1092.08	176540		1092.08	66949.5
1091.08	124681		1091.08	176831		1091.08	66793.8
1090.08	123809		1090.08	174635		1090.08	67004.8
1089.08	125516		1089.08	177810		1089.08	67081.8
1088.08	128211		1088.08	175032		1088.08	66388.3
1087.08	125756		1087.08	176136		1087.08	67608.4
1086.08	126034		1086.08	176048		1086.08	67922.9
1085.08	126286		1085.08	175871		1085.08	68611.6
1084.08	126060		1084.08	177456		1084.08	67726.9
1083.08	124946		1083.08	177865		1083.08	67806.8
1082.08	126553		1082.08	175912		1082.08	68676.5
1081.08	126354		1081.08	177359		1081.08	69368.7
1080.08	126734		1080.08	179506		1080.08	67704.7
1079.08	126683		1079.08	177923		1079.08	67787.1
1078.08	129032		1078.08	177176		1078.08	66845.2
1077.08	125545		1077.08	179086		1077.08	68004.6
1076.08	124652		1076.08	178418		1076.08	68102.2
1075.08	129206		1075.08	178362		1075.08	68454.5
1074.08	127456		1074.08	179831		1074.08	69354.3
1073.08	128373		1073.08	179412		1073.08	68939.5
1072.08	129312		1072.08	177924		1072.08	68944
1071.08	131552		1071.08	181266		1071.08	70390.1
1070.08	129471		1070.08	181972		1070.08	71089.8
1069.08	129598		1069.08	182366		1069.08	69907.8
1068.08	129330		1068.08	183494		1068.08	69478.4
1067.08	128762		1067.08	184156		1067.08	68644.5
1066.08	130012		1066.08	180969		1066.08	69780.1
1065.08	129658		1065.08	181928		1065.08	70958
1064.08	129296		1064.08	183669		1064.08	70548.1
1063.08	130894		1063.08	185154		1063.08	70387
1062.08	130033		1062.08	183608		1062.08	70313.4
1061.08	129366		1061.08	184261		1061.08	69543
1060.08	131178		1060.08	185555		1060.08	70505.7
1059.08	131470		1059.08	185111		1059.08	71168
1058.08	132252		1058.08	185071		1058.08	71929.3
1057.08	130169		1057.08	183998		1057.08	72386.7
1056.08	132498		1056.08	185439		1056.08	70814.3
1055.08	135299		1055.08	186323		1055.08	72035.4
1054.08	132647		1054.08	184745		1054.08	71124.6
1053.08	132745		1053.08	186790		1053.08	72601
1052.08	130907		1052.08	188341		1052.08	71733.6
1051.08	131751		1051.08	187388		1051.08	72392.1
1050.08	131863		1050.08	188975		1050.08	72359.3
1049.08	132222		1049.08	187988		1049.08	73793
1048.08	134576		1048.08	188143		1048.08	72231.4
1047.08	134622		1047.08	189954		1047.08	73468.9
1046.08	133703		1046.08	186651		1046.08	73216
1045.08	134540		1045.08	191296		1045.08	72470.8
1044.08	136577		1044.08	189011		1044.08	74889.2
1043.08	133731		1043.08	190076		1043.08	75037
1042.08	135755		1042.08	189974		1042.08	74001.1
1041.08	135948		1041.08	189131		1041.08	73185.2
1040.08	135926		1040.08	189464		1040.08	74726.7
1039.08	134830		1039.08	189567		1039.08	74746
1038.08	135363		1038.08	189250		1038.08	73659.8
1037.08	135865		1037.08	190186		1037.08	74876.6
1036.08	136813		1036.08	191574		1036.08	74355.2
1035.08	137789		1035.08	191966		1035.08	74150.4
1034.08	136615		1034.08	192374		1034.08	75030.3
1033.08	136652		1033.08	191884		1033.08	75364.1
1032.08	136139		1032.08	195220		1032.08	75281.4
1031.08	138556		1031.08	193951		1031.08	76432.3
1030.08	137487		1030.08	193709		1030.08	77649.6
1029.08	140758		1029.08	194721		1029.08	74932
1028.08	140087		1028.08	196844		1028.08	77138.3
1027.08	139160		1027.08	196261		1027.08	76178.3
1026.08	139959		1026.08	195516		1026.08	77329
1025.08	138868		1025.08	195287		1025.08	78151.9
1024.08	141508		1024.08	196116		1024.08	76913.5
1023.08	141236		1023.08	196824		1023.08	78705.6
1022.08	138173		1022.08	198572		1022.08	79181.4
1021.08	142229		1021.08	198266		1021.08	76571.7
1020.08	139366		1020.08	197317		1020.08	78670.7
1019.08	143144		1019.08	196986		1019.08	78717
1018.08	139658		1018.08	198221		1018.08	78710.4
1017.08	141050		1017.08	201519		1017.08	80784.4
1016.08	142614		1016.08	200706		1016.08	78303.8
1015.08	142175		1015.08	202347		1015.08	77868.2
1014.08	142665		1014.08	199957		1014.08	78677.8
1013.08	141469		1013.08	200712		1013.08	79724.2
1012.08	142480		1012.08	199082		1012.08	80584.3
1011.08	143480		1011.08	198849		1011.08	79583.9
1010.08	143066		1010.08	200117		1010.08	78137.8
1009.08	143574		1009.08	201810		1009.08	79900.7
1008.08	142339		1008.08	201053		1008.08	80489.1
1007.08	144337		1007.08	202170		1007.08	79687.3
1006.08	143972		1006.08	203450		1006.08	80205.7
1005.08	142305		1005.08	203502		1005.08	81621.8
1004.08	146637		1004.08	202801		1004.08	80793.5
1003.08	147100		1003.08	205201		1003.08	82932.1
1002.08	145613		1002.08	205393		1002.08	82008.1
1001.08	145185		1001.08	209057		1001.08	82879
1000.08	147148		1000.08	206897		1000.08	85894.3
999.08	147064		999.08	204089		999.08	83969.1
998.08	145751		998.08	204921		998.08	81952.6
997.08	147318		997.08	209130		997.08	83752.7
996.08	144183		996.08	208524		996.08	83874.9
995.08	146669		995.08	207145		995.08	83340.4
994.08	145898		994.08	209735		994.08	83933.9
993.08	146208		993.08	206146		993.08	81398.3
992.08	148010		992.08	206079		992.08	82945
991.08	145949		991.08	205334		991.08	81177.3
990.08	144920		990.08	206386		990.08	81397.5
989.08	145244		989.08	206151		989.08	82854.9
988.08	145931		988.08	206853		988.08	83261.7
987.08	145409		987.08	207821		987.08	81860
986.08	145841		986.08	205207		986.08	81199.7
985.08	147010		985.08	208575		985.08	81526.3
984.08	147623		984.08	206138		984.08	82448.7
983.08	148605		983.08	206415		983.08	83312.1
982.08	150864		982.08	209346		982.08	81921.3
981.08	149381		981.08	213185		981.08	85008.4
980.08	152099		980.08	212948		980.08	86356.3
979.08	151041		979.08	211073		979.08	90128.5
978.08	154165		978.08	215756		978.08	90650.1
977.08	152407		977.08	217640		977.08	90393.8
976.08	151093		976.08	217084		976.08	89556.6
975.08	151605		975.08	216043		975.08	87323.3
974.08	150123		974.08	214593		974.08	85736.7
973.08	150825		973.08	216382		973.08	85380.3
972.08	150088		972.08	211362		972.08	85893.3
971.08	147393		971.08	212005		971.08	84554.6
970.08	148152		970.08	210817		970.08	83518.4
969.08	147812		969.08	210557		969.08	82532.7
968.08	146365		968.08	206811		968.08	81502.4
967.08	146604		967.08	207059		967.08	78762.3
966.08	145343		966.08	205977		966.08	79303.8
965.08	143027		965.08	204203		965.08	78818.6
964.08	141901		964.08	203082		964.08	78533.5
963.08	142219		963.08	201367		963.08	77672.2
962.08	141596		962.08	203218		962.08	76493.2
961.08	142008		961.08	201117		961.08	76992.9
960.08	144111		960.08	202877		960.08	77840.5
959.08	142662		959.08	204890		959.08	78192.7
958.08	145836		958.08	205003		958.08	79849.9
957.08	143146		957.08	205734		957.08	78236.7
956.08	144469		956.08	206712		956.08	79083.9
955.08	144841		955.08	206189		955.08	79576
954.08	147429		954.08	210519		954.08	80785.1
953.08	150683		953.08	219562		953.08	85035.8
952.08	157484		952.08	231757		952.08	88443.6
951.08	153175		951.08	224151		951.08	84991.5
950.08	149486		950.08	212749		950.08	80607.3
949.08	146054		949.08	205409		949.08	80277.7
948.08	143922		948.08	205139		948.08	79091
947.08	145415		947.08	203686		947.08	80147.4
946.08	147431		946.08	204129		946.08	77970.4
945.08	143240		945.08	199928		945.08	78182.8
944.08	141386		944.08	201380		944.08	78121.3
943.08	141832		943.08	198299		943.08	77913.9
942.08	143082		942.08	201845		942.08	76889.2
941.08	140142		941.08	197113		941.08	78301.6
940.08	142759		940.08	197014		940.08	76372.7
939.08	140626		939.08	197447		939.08	77477.7
938.08	139905		938.08	199339		938.08	77810.8
937.08	141736		937.08	199180		937.08	76254
936.08	141980		936.08	198622		936.08	77416.2
935.08	142096		935.08	200191		935.08	79188.9
934.08	147267		934.08	208517		934.08	82460.1
933.08	161490		933.08	230504		933.08	91601.4
932.08	169142		932.08	263118		932.08	101015
931.08	154012		931.08	238133		931.08	86851
930.08	145126		930.08	204406		930.08	79679.4
929.08	143412		929.08	200615		929.08	79277.3
928.08	143271		928.08	202609		928.08	77869
927.08	143794		927.08	202750		927.08	77984.2
926.08	143141		926.08	200084		926.08	77131.1
925.08	142450		925.08	199698		925.08	77936.2
924.08	143536		924.08	200145		924.08	77794.1
923.08	141677		923.08	199380		923.08	78800.6
922.08	143162		922.08	193636		922.08	77411.1
921.08	141093		921.08	195565		921.08	77696.6
920.08	139134		920.08	196257		920.08	76699.5
919.08	140336		919.08	194581		919.08	76324.2
918.08	140368		918.08	195072		918.08	76783.8
917.08	139741		917.08	195228		917.08	76790
916.08	138947		916.08	194687		916.08	77240.3
915.08	139979		915.08	194823		915.08	78103.1
914.08	139585		914.08	193520		914.08	78368.7
913.08	140104		913.08	198122		913.08	77172.2
912.08	138514		912.08	195993		912.08	76986.9
911.08	137482		911.08	193815		911.08	78266.1
910.08	139825		910.08	194993		910.08	76736
909.08	138790		909.08	196276		909.08	78156.4
908.08	139806		908.08	195545		908.08	77766.7
907.08	141796		907.08	195568		907.08	79283.1
906.08	138524		906.08	195205		906.08	78871.9
905.08	141496		905.08	197979		905.08	78101.5
904.08	140031		904.08	197873		904.08	77016.7
903.08	142559		903.08	196127		903.08	79422.7
902.08	142061		902.08	197345		902.08	78525.9
901.08	140927		901.08	193039		901.08	78734.1
900.08	142448		900.08	197767		900.08	77324.5
899.08	141354		899.08	198034		899.08	79560
898.08	140215		898.08	197063		898.08	79140.2
897.08	140678		897.08	197660		897.08	80830.2
896.08	142329		896.08	199069		896.08	79912.6
895.08	143207		895.08	200055		895.08	79598.2
894.08	140169		894.08	200949		894.08	81694.4
893.08	141286		893.08	199807		893.08	80980.6
892.08	140494		892.08	200606		892.08	80788.6
891.08	141598		891.08	200404		891.08	79507.2
890.08	140928		890.08	200124		890.08	80434.6
889.08	141612		889.08	201936		889.08	80645.6
888.08	142240		888.08	202393		888.08	80625.5
887.08	143234		887.08	202664		887.08	81123.8
886.08	141501		886.08	202778		886.08	81343.7
885.08	143613		885.08	200940		885.08	81853
884.08	141311		884.08	204146		884.08	81296.3
883.08	141980		883.08	202578		883.08	79972
882.08	141054		882.08	202230		882.08	81811.8
881.08	140596		881.08	202793		881.08	81999.2
880.08	142743		880.08	201280		880.08	82282
879.08	140630		879.08	204222		879.08	82097.9
878.08	141163		878.08	203539		878.08	80752.9
877.08	141679		877.08	205062		877.08	81536.9
876.08	141284		876.08	202937		876.08	82033.3
875.08	139531		875.08	203902		875.08	81372.4
874.08	143803		874.08	204160		874.08	81720.8
873.08	142586		873.08	205289		873.08	80267.4
872.08	141574		872.08	205813		872.08	83477.6
871.08	143831		871.08	205316		871.08	82851.7
870.08	145117		870.08	205594		870.08	83067.8
869.08	143270		869.08	202718		869.08	82749.2
868.08	143094		868.08	203043		868.08	83073.8
867.08	143653		867.08	206406		867.08	84816.6
866.08	141079		866.08	206018		866.08	84060.3
865.08	141881		865.08	201939		865.08	83668
864.08	140764		864.08	205256		864.08	83419.3
863.08	143019		863.08	204197		863.08	84282.3
862.08	140859		862.08	205878		862.08	84806
861.08	140326		861.08	207286		861.08	84518.2
860.08	141677		860.08	206010		860.08	83267.3
859.08	141945		859.08	207093		859.08	86129.2
858.08	142732		858.08	204025		858.08	84773.3
857.08	140137		857.08	204273		857.08	84657.5
856.08	141382		856.08	204709		856.08	84468.7
855.08	140503		855.08	206329		855.08	84716.1
854.08	141929		854.08	204326		854.08	85923.5
853.08	141193		853.08	206915		853.08	85275.7
852.08	142143		852.08	205351		852.08	87183.2
851.08	140563		851.08	206198		851.08	84999.7
850.08	139944		850.08	208167		850.08	84771.9
849.08	140740		849.08	204458		849.08	85225.1
848.08	141862		848.08	207564		848.08	84916.7
847.08	141000		847.08	206473		847.08	85528.9
846.08	142536		846.08	206246		846.08	87382.8
845.08	142069		845.08	205600		845.08	84476.3
844.08	140849		844.08	209491		844.08	85048.2
843.08	141166		843.08	205003		843.08	86615.4
842.08	141790		842.08	207860		842.08	86420.9
841.08	142466		841.08	208383		841.08	86597.7
840.08	140316		840.08	210876		840.08	87627.1
839.08	140834		839.08	208365		839.08	86793.1
838.08	139945		838.08	209036		838.08	86985.7
837.08	140157		837.08	209043		837.08	85657.2
836.08	141527		836.08	209282		836.08	88036.2
835.08	141667		835.08	207223		835.08	86758.6
834.08	140056		834.08	208044		834.08	88379.4
833.08	138176		833.08	207640		833.08	86758.3
832.08	139346		832.08	206651		832.08	87023.8
831.08	134926		831.08	204195		831.08	87434
830.08	135847		830.08	202775		830.08	86705.8
829.08	132088		829.08	201111		829.08	85870.4
828.08	133357		828.08	201883		828.08	86583.2
827.08	133073		827.08	198346		827.08	85031
826.08	131770		826.08	199824		826.08	85384.8
825.08	132071		825.08	198407		825.08	87279.3
824.08	132854		824.08	197191		824.08	87355.4
823.08	131768		823.08	200002		823.08	85518.1
822.08	133326		822.08	198760		822.08	86134.6
821.08	131440		821.08	200353		821.08	86903
820.08	134587		820.08	200059		820.08	85854.3
819.08	131186		819.08	197993		819.08	86258.6
818.08	130822		818.08	200474		818.08	86028.9
817.08	129688		817.08	198176		817.08	86879.7
816.08	127703		816.08	198381		816.08	85745.8
815.08	127859		815.08	197634		815.08	87388.5
814.08	127218		814.08	197060		814.08	85573.5
813.08	128066		813.08	194642		813.08	85211.6
812.08	127002		812.08	192512		812.08	86472.9
811.08	126132		811.08	192549		811.08	85503.8
810.08	126054		810.08	191138		810.08	85711
809.08	125338		809.08	193547		809.08	86243.9
808.08	125319		808.08	194097		808.08	86513.6
807.08	123673		807.08	194361		807.08	86660
806.08	126982		806.08	195840		806.08	88319
805.08	127758		805.08	197232		805.08	87358.2
804.08	126814		804.08	195855		804.08	90166.2
803.08	128053		803.08	201102		803.08	88365.3
802.08	125540		802.08	198848		802.08	88505.4
801.08	125841		801.08	197599		801.08	88971.6
800.08	126142		800.08	196472		800.08	86620.7
799.08	126902		799.08	195570		799.08	87952.4
798.08	126490		798.08	196716		798.08	90430.2
797.08	125704		797.08	203190		797.08	90119.8
796.08	128464		796.08	199282		796.08	90878.5
795.08	132694		795.08	201951		795.08	89037
794.08	131418		794.08	202052		794.08	88500
793.08	122699		793.08	192906		793.08	85889.8
792.08	112550		792.08	181544		792.08	83808.1
791.08	109524		791.08	175655		791.08	85210.9
790.08	110166		790.08	175054		790.08	85213.6
789.08	109738		789.08	177496		789.08	86923.6
788.08	108161		788.08	179876		788.08	87649
787.08	109928		787.08	179025		787.08	87948.5
786.08	111048		786.08	178498		786.08	88278
785.08	110143		785.08	183148		785.08	90649
784.08	112780		784.08	182477		784.08	89793.2
783.08	115789		783.08	186580		783.08	90764.5
782.08	117824		782.08	195582		782.08	93728.2
781.08	127802		781.08	202764		781.08	95082.3
780.08	146688		780.08	217582		780.08	99037
779.08	149083		779.08	230044		779.08	92147.4
778.08	117217		778.08	194818		778.08	85844.9
777.08	100362		777.08	166127		777.08	82860.9
776.08	95085.6		776.08	156823		776.08	80990.5
775.08	90681.8		775.08	153421		775.08	79471.6
774.08	91106.8		774.08	150339		774.08	80368.8
773.08	90437.2		773.08	150169		773.08	80157.1
772.08	89056.4		772.08	151117		772.08	78748.3
771.08	88020		771.08	147742		771.08	79338
770.08	86180.7		770.08	146313		770.08	76977.4
769.08	85934.8		769.08	143352		769.08	75869.6
768.08	82189.8		768.08	140208		768.08	76767.7
767.08	82469.3		767.08	140321		767.08	76562
766.08	81794		766.08	138517		766.08	78521.7
765.08	83697.7		765.08	139325		765.08	77754.9
764.08	81403		764.08	138764		764.08	76443
763.08	80750.6		763.08	139037		763.08	77190.4
762.08	81527.7		762.08	137860		762.08	76514.4
761.08	82132.1		761.08	139091		761.08	75917.2
760.08	80071.3		760.08	137826		760.08	76236.8
759.08	79483		759.08	137417		759.08	78447.8
758.08	79650.3		758.08	136743		758.08	77159.2
757.08	79212.5		757.08	138709		757.08	76795.5
756.08	81202.4		756.08	137229		756.08	76139.3
755.08	80212.8		755.08	137354		755.08	78800
754.08	78192.2		754.08	135524		754.08	77394.5
753.08	78764.3		753.08	135478		753.08	77307.2
752.08	80027.5		752.08	137348		752.08	77162.1
751.08	78785.2		751.08	134664		751.08	78747.5
750.08	79695.5		750.08	136639		750.08	77947.4
749.08	79673.1		749.08	137799		749.08	76533
748.08	78816.7		748.08	135548		748.08	78937.3
747.08	80266		747.08	137397		747.08	77835.1
746.08	77176.5		746.08	134914		746.08	77639.1
745.08	79301.8		745.08	137068		745.08	78140
744.08	80393.2		744.08	137243		744.08	78436.7
743.08	80451.6		743.08	136135		743.08	80160.5
742.08	79930		742.08	137940		742.08	78949
741.08	80988.3		741.08	138047		741.08	79024.4
740.08	79891.7		740.08	137511		740.08	78535.9
739.08	80938.9		739.08	137486		739.08	79321.8
738.08	80401.9		738.08	140277		738.08	79950.5
737.08	80197		737.08	137399		737.08	78508.6
736.08	81161.9		736.08	138188		736.08	80644.4
735.08	81161.9		735.08	140290		735.08	79473.8
734.08	79512.7		734.08	138597		734.08	78793.5
733.08	79646.6		733.08	137463		733.08	79205.7
732.08	79536.2		732.08	135731		732.08	79133.3
731.08	77548.4		731.08	135311		731.08	80191.2
730.08	78244.8		730.08	137292		730.08	80688.1
729.08	77064.8		729.08	136273		729.08	79223.1
728.08	77294.9		728.08	133880		728.08	79576.8
727.08	76942.8		727.08	135693		727.08	80284
726.08	76356.7		726.08	136259		726.08	79007.8
725.08	75429.8		725.08	134929		725.08	80160.8
724.08	77048.8		724.08	134887		724.08	80920.2
723.08	79463.3		723.08	135676		723.08	80608.6
722.08	78828.9		722.08	138185		722.08	81424
721.08	78812		721.08	140830		721.08	81325.3
720.08	80309		720.08	141909		720.08	82783.3
719.08	82361.6		719.08	140720		719.08	82410.1
718.08	83963.5		718.08	142138		718.08	82399
717.08	83447.8		717.08	146678		717.08	83371.9
716.08	83185.6		716.08	143845		716.08	83449.7
715.08	84408.7		715.08	146396		715.08	81844.5
714.08	84202.2		714.08	146195		714.08	82485.7
713.08	81320.3		713.08	144232		713.08	82614.6
712.08	79356.1		712.08	137659		712.08	80854.8
711.08	74094.1		711.08	134135		711.08	78399
710.08	73954		710.08	130893		710.08	78432.9
709.08	71029		709.08	128748		709.08	77286.3
708.08	69952		708.08	124809		708.08	77850.2
707.08	67890.3		707.08	124737		707.08	77490.5
706.08	69329		706.08	122827		706.08	77465
705.08	67621.1		705.08	121993		705.08	77813.2
704.08	69316.5		704.08	122515		704.08	80256.8
703.08	69060.5		703.08	122712		703.08	78582.8
702.08	68391.2		702.08	123773		702.08	78199.6
701.08	69305.6		701.08	122009		701.08	79251.6
700.08	69402.2		700.08	122940		700.08	79136.4
699.08	68028.5		699.08	123397		699.08	79240.9
698.08	67017.2		698.08	123758		698.08	78768.3
697.08	66934.7		697.08	121117		697.08	77726.8
696.08	67670.2		696.08	121575		696.08	78667
695.08	66510.2		695.08	121175		695.08	77911.7
694.08	65944.6		694.08	120620		694.08	77871.6
693.08	66212.2		693.08	122277		693.08	77112.9
692.08	65673.2		692.08	120120		692.08	77046.1
691.08	65552.5		691.08	120138		691.08	78988.5
690.08	64853.5		690.08	120573		690.08	78882.7
689.08	67642.8		689.08	122044		689.08	79361.6
688.08	66700.2		688.08	119802		688.08	78767.2
687.08	65285.4		687.08	120434		687.08	80237.7
686.08	64150.8		686.08	120762		686.08	77143.3
685.08	66084.1		685.08	119931		685.08	77491.4
684.08	65168.1		684.08	119176		684.08	78266
683.08	65839.2		683.08	120692		683.08	78239.6
682.08	66990.9		682.08	119563		682.08	78907.3
681.08	66346		681.08	119230		681.08	77807
680.08	65158.8		680.08	119779		680.08	79065.4
679.08	66403.1		679.08	118297		679.08	78770.3
678.08	65692.8		678.08	122700		678.08	80426.3
677.08	66346.9		677.08	120236		677.08	78442.1
676.08	65892.2		676.08	119589		676.08	80404.3
675.08	66943.1		675.08	121845		675.08	82107.5
674.08	67143.8		674.08	120398		674.08	81262.1
673.08	67509		673.08	122427		673.08	79456.2
672.08	65982.9		672.08	120850		672.08	79777.6
671.08	67550.1		671.08	123705		671.08	80646.9
670.08	68762.9		670.08	121541		670.08	78806.9
669.08	67405.1		669.08	122260		669.08	81827.9
668.08	66318.4		668.08	123479		668.08	80757.5
667.08	67907.4		667.08	121307		667.08	80833
666.08	67468.6		666.08	120139		666.08	81134.3
665.08	66800.2		665.08	121798		665.08	80677.5
664.08	66013.2		664.08	123660		664.08	79443.1
663.08	67873.1		663.08	122377		663.08	81433.9
662.08	67340.2		662.08	122608		662.08	80331.5
661.08	67755.5		661.08	123221		661.08	80123.6
660.08	67514.7		660.08	121817		660.08	81372.9
659.08	68440		659.08	123165		659.08	80080.6
658.08	67941.5		658.08	121221		658.08	81483.1
657.08	66616.9		657.08	122933		657.08	81360.8
656.08	68380.8		656.08	121969		656.08	81786.3
655.08	68184.8		655.08	121170		655.08	82037.6
654.08	67298.8		654.08	123827		654.08	81400.2
653.08	68046.3		653.08	122989		653.08	82902.3
652.08	67301.9		652.08	123704		652.08	84375.5
651.08	67692.5		651.08	125758		651.08	82906.8
650.08	67248.8		650.08	125591		650.08	81932.5
649.08	69057.4		649.08	127100		649.08	82856.3
648.08	68137.5		648.08	125571		648.08	82591.7
647.08	66745.7		647.08	124485		647.08	83241.4
646.08	67865.4		646.08	124127		646.08	83171.3
645.08	67840.9		645.08	124446		645.08	84050.5
644.08	66830		644.08	121247		644.08	82688.7
643.08	68609		643.08	123137		643.08	83073.7
642.08	66853.3		642.08	123375		642.08	83675.8
641.08	67080.4		641.08	124858		641.08	83587.9
640.08	68134.1		640.08	122241		640.08	81504
639.08	66430.2		639.08	122389		639.08	81830.6
638.08	66730		638.08	121836		638.08	85420.3
637.08	65827.1		637.08	120457		637.08	81309.8
636.08	67474.8		636.08	120521		636.08	82040.4
635.08	65812		635.08	120640		635.08	81805.9
634.08	67326.9		634.08	119610		634.08	83838.2
633.08	67271.3		633.08	119675		633.08	81900.5
632.08	67194.2		632.08	121682		632.08	83024.7
631.08	64394.7		631.08	120065		631.08	83421.3
630.08	65849.2		630.08	120131		630.08	83551.9
629.08	67207.6		629.08	120743		629.08	81954.4
628.08	65331.9		628.08	119561		628.08	83151.1
627.08	65417.3		627.08	121762		627.08	81564.6
626.08	66345.5		626.08	117879		626.08	82229.4
625.08	65914.4		625.08	118053		625.08	82120.2
624.08	66525.1		624.08	120927		624.08	84534.4
623.08	66080.8		623.08	121288		623.08	82349.2
622.08	67722.6		622.08	118561		622.08	82751.7
621.08	65985		621.08	118192		621.08	84473.2
620.08	65242.2		620.08	120404		620.08	84790.6
619.08	65794.1		619.08	120305		619.08	84751.7
618.08	67212.9		618.08	119019		618.08	83575.7
617.08	65847.7		617.08	118733		617.08	83915.2
616.08	66128.7		616.08	118848		616.08	82603.9
615.08	66506.9		615.08	121261		615.08	84789.2
614.08	67608		614.08	121359		614.08	84834
613.08	66890.1		613.08	120353		613.08	84862.5
612.08	66744.8		612.08	119906		612.08	83263.4
611.08	65568.1		611.08	120515		611.08	83022
610.08	66626.5		610.08	120964		610.08	83834.8
609.08	65481.1		609.08	119284		609.08	84796.7
608.08	67095.2		608.08	122002		608.08	86890
607.08	67126.2		607.08	122686		607.08	84505.9
606.08	68037.7		606.08	121680		606.08	86127.1
605.08	68319.5		605.08	119655		605.08	84855.4
604.08	67361.4		604.08	122415		604.08	86899
603.08	67151.7		603.08	121034		603.08	84777.5
602.08	68773.7		602.08	122925		602.08	85484.9
601.08	68458.5		601.08	123880		601.08	86938.5
600.08	66693.4		600.08	121816		600.08	86050.4
599.08	66357.4		599.08	122841		599.08	86599.4
598.08	68552.5		598.08	123222		598.08	86541.9
597.08	67146.6		597.08	123015		597.08	86682.3
596.08	68785.5		596.08	122788		596.08	88767.2
595.08	70002.1		595.08	123368		595.08	86078.1
594.08	68676.5		594.08	125956		594.08	88604.5
593.08	69313		593.08	125971		593.08	87080.6
592.08	70025.1		592.08	124480		592.08	88806.7
591.08	68602.2		591.08	126569		591.08	90414.8
590.08	67494.9		590.08	124695		590.08	88895.5
589.08	67179.6		589.08	123989		589.08	89718.5
588.08	67443.2		588.08	125013		588.08	88631.8
587.08	69402.8		587.08	123615		587.08	88943.3
586.08	68485		586.08	125067		586.08	88574.4
585.08	67094.8		585.08	122880		585.08	88009.2
584.08	67469.6		584.08	121803		584.08	88675.9
583.08	67418.4		583.08	123233		583.08	88581.2
582.08	68483.4		582.08	123491		582.08	89972.4
581.08	68590.6		581.08	124782		581.08	89236.6
580.08	67946		580.08	123655		580.08	89215.6
579.08	69722.9		579.08	124367		579.08	89986.8
578.08	69446.3		578.08	127565		578.08	90067.7
577.08	67637.8		577.08	125493		577.08	90044.7
576.08	69441		576.08	125981		576.08	92146
575.08	69960.5		575.08	126396		575.08	90969.9
574.08	68732.9		574.08	128540		574.08	91736.5
573.08	69005.4		573.08	128792		573.08	92464.9
572.08	71553.4		572.08	131850		572.08	93569.8
571.08	74251.9		571.08	136175		571.08	93527
570.08	73011		570.08	134027		570.08	94337.6
569.08	70657.6		569.08	133889		569.08	94155.5
568.08	70964.3		568.08	132286		568.08	91810.5
567.08	69487.2		567.08	127100		567.08	91768.3
566.08	68107.3		566.08	122435		566.08	90701.9
565.08	65636.6		565.08	118655		565.08	91685.8
564.08	66168.7		564.08	118749		564.08	89318.3
563.08	65603.4		563.08	118011		563.08	89471.8
562.08	66143.6		562.08	117555		562.08	90556.9
561.08	64321.3		561.08	117796		561.08	91602.1
560.08	65779.6		560.08	119163		560.08	93214.9
559.08	67462.7		559.08	118148		559.08	89773.8
558.08	66688.3		558.08	120235		558.08	91947.8
557.08	67573.5		557.08	119360		557.08	92581.3
556.08	67109.7		556.08	120960		556.08	93866.1
555.08	67148.2		555.08	120235		555.08	91899.8
554.08	67328.7		554.08	120197		554.08	93855.2
553.08	68441.7		553.08	122451		553.08	93093
552.08	68302.8		552.08	121688		552.08	93880.3
551.08	68168.7		551.08	120882		551.08	92941.1
550.08	66552.5		550.08	120398		550.08	92740.9
549.08	65616.6		549.08	118693		549.08	90186.2
548.08	65080.1		548.08	117899		548.08	87619.7
547.08	64055.5		547.08	117493		547.08	92130.7
546.08	63792.9		546.08	113965		546.08	89327
545.08	63261.4		545.08	115561		545.08	88531.8
544.08	62581.9		544.08	112087		544.08	87280.9
543.08	63114.1		543.08	111868		543.08	86419.2
542.08	62030		542.08	111366		542.08	86724.6
541.08	60318.4		541.08	109611		541.08	87276
540.08	59776.3		540.08	110375		540.08	83984.3
539.08	59901.7		539.08	108747		539.08	85308.1
538.08	60499.2		538.08	108635		538.08	85951.2
537.08	61058.2		537.08	107705		537.08	86290.1
536.08	61481.8		536.08	107827		536.08	86129.2
535.08	63223.8		535.08	110543		535.08	87420.6
534.08	79581.5		534.08	118815		534.08	99549.3
533.08	102605		533.08	141279		533.08	129689
532.08	119113		532.08	180648		532.08	163056
531.08	96187.9		531.08	197396		531.08	148530
530.08	71389.3		530.08	152852		530.08	104565
529.08	59971.1		529.08	116346		529.08	87925.8
528.08	60456.5		528.08	108970		528.08	85068.1
527.08	59412.7		527.08	107812		527.08	84771.1
526.08	58853.8		526.08	108337		526.08	84074.8
525.08	59487.8		525.08	107156		525.08	83252.5
524.08	58520.3		524.08	105992		524.08	84991.9
523.08	59345.1		523.08	106068		523.08	85211.9
522.08	58696		522.08	106653		522.08	83192.2
521.08	57976		521.08	105911		521.08	84336.6
520.08	59481.6		520.08	106688		520.08	84239.2
519.08	59251.7		519.08	107189		519.08	85861.4
518.08	58928.2		518.08	104813		518.08	85731.1
517.08	58977.9		517.08	105789		517.08	84065.9
516.08	60421.1		516.08	107524		516.08	84906.9
515.08	59704.1		515.08	107313		515.08	85223.2
514.08	59265.4		514.08	108209		514.08	86626.7
513.08	60804.1		513.08	107176		513.08	86885.3
512.08	58569.9		512.08	107766		512.08	86904.7
511.08	59593.8		511.08	108928		511.08	87199.4
510.08	58826.7		510.08	109125		510.08	86264.1
509.08	59766.7		509.08	107592		509.08	86620.2
508.08	59981.6		508.08	108557		508.08	86269
507.08	59737.4		507.08	108793		507.08	86417.3
506.08	60347.6		506.08	108696		506.08	86681.9
505.08	61744.9		505.08	109226		505.08	86550.5
504.08	59028.7		504.08	107846		504.08	88362.3
503.08	59740.5		503.08	107933		503.08	86981.2
502.08	60120.4		502.08	110093		502.08	87652.1
501.08	59575.6		501.08	110431		501.08	86710.5
500.08	60819.1		500.08	109205		500.08	87566.1
499.08	60677.3		499.08	109328		499.08	89132.2
498.08	60992.2		498.08	108252		498.08	87515.8
497.08	61103.8		497.08	111052		497.08	89045.7
496.08	60649.9		496.08	112246		496.08	87736.5
495.08	62017.2		495.08	110993		495.08	88664.7
494.08	60990.1		494.08	110606		494.08	90377.9
493.08	61290.2		493.08	111643		493.08	88173.2
492.08	60445.8		492.08	109897		492.08	89461.4
491.08	60702.3		491.08	111534		491.08	88363.3
490.08	61627.1		490.08	110355		490.08	90201.2
489.08	61210.9		489.08	111523		489.08	89761.2
488.08	61525.7		488.08	112170		488.08	88491.3
487.08	62645.8		487.08	112221		487.08	89702.9
486.08	62266.7		486.08	112825		486.08	90406.2
485.08	62978		485.08	113300		485.08	89044.3
484.08	62068.3		484.08	113120		484.08	87650.8
483.08	62102.8		483.08	113160		483.08	88686
482.08	60777.4		482.08	111787		482.08	89915.5
481.08	61920.1		481.08	113865		481.08	89651.1
480.08	61318.7		480.08	111908		480.08	91154.3
479.08	62250		479.08	114696		479.08	90221.1
478.08	61732.3		478.08	113075		478.08	89241.6
477.08	62101		477.08	113849		477.08	90022.7
476.08	63560.2		476.08	113008		476.08	90365.3
475.08	63541.7		475.08	114449		475.08	89534.2
474.08	60853.2		474.08	114022		474.08	91329.9
473.08	63805.3		473.08	114999		473.08	91324.6
472.08	62271		472.08	113969		472.08	90464.2
471.08	63678.1		471.08	113690		471.08	91733.6
470.08	64413.2		470.08	115432		470.08	92626.1
469.08	63021.8		469.08	114408		469.08	90255.7
468.08	62785.8		468.08	114639		468.08	92296.9
467.08	62998		467.08	115580		467.08	91205.9
466.08	63027.9		466.08	116943		466.08	92536.6
465.08	63311.2		465.08	116968		465.08	91857.8
464.08	63553.4		464.08	115146		464.08	91696.1
463.08	65821.9		463.08	117412		463.08	92558.3
462.08	64039.7		462.08	116069		462.08	91493.8
461.08	64483.7		461.08	115679		461.08	94239.4
460.08	63909.4		460.08	116223		460.08	91361.3
459.08	65606.1		459.08	115135		459.08	94192.9
458.08	65381.2		458.08	115958		458.08	93324.8
457.08	64888.5		457.08	116055		457.08	93206.5
456.08	63027.2		456.08	121019		456.08	92585.2
455.08	66083.7		455.08	117305		455.08	93962
454.08	65962.6		454.08	117171		454.08	93467.4
453.08	65836.4		453.08	118967		453.08	95737.8
452.08	65452.3		452.08	117962		452.08	94103.7
451.08	65506.3		451.08	118133		451.08	92824.4
450.08	64637.3		450.08	117224		450.08	94280.9
449.08	65615.4		449.08	120350		449.08	94614.3
448.08	64577.6		448.08	118762		448.08	94736.4
447.08	66938.1		447.08	118950		447.08	95021.2
446.08	66148.1		446.08	120633		446.08	96410
445.08	65875.8		445.08	120045		445.08	96199.7
444.08	64901.8		444.08	121255		444.08	96252.2
443.08	66555.3		443.08	119544		443.08	96706.5
442.08	68413.8		442.08	121025		442.08	96119.2
441.08	66167.7		441.08	119552		441.08	96809.8
440.08	66746.3		440.08	120118		440.08	96997.1
439.08	66560.5		439.08	122311		439.08	95652.8
438.08	67567.7		438.08	119837		438.08	96805.4
437.08	67344.8		437.08	122189		437.08	96411.2
436.08	67132.5		436.08	121792		436.08	95361.7
435.08	67032.8		435.08	122776		435.08	96140.6
434.08	65767.9		434.08	121339		434.08	97289.4
433.08	67758.8		433.08	121689		433.08	96649.7
432.08	68002.9		432.08	123169		432.08	97860.9
431.08	66157.9		431.08	122405		431.08	98447.2
430.08	68621.5		430.08	123069		430.08	98533.2
429.08	66598.4		429.08	122605		429.08	99141.8
428.08	66975.5		428.08	124993		428.08	98047.2
427.08	67887.6		427.08	122454		427.08	96874.9
426.08	68548.8		426.08	126059		426.08	98121.1
425.08	67261.6		425.08	124490		425.08	98421.5
424.08	69474.5		424.08	126444		424.08	99047.7
423.08	69145.2		423.08	125399		423.08	98993.5
422.08	70151.5		422.08	126034		422.08	98343.4
421.08	68564.7		421.08	128330		421.08	101482
420.08	69340.2		420.08	127310		420.08	99922.8
419.08	70721.7		419.08	125912		419.08	99657
418.08	69603.3		418.08	126724		418.08	98460.2
417.08	69160.2		417.08	125970		417.08	99102.1
416.08	68696.8		416.08	126047		416.08	99037.8
415.08	67733		415.08	123353		415.08	98900.5
414.08	69622.1		414.08	124618		414.08	98434.5
413.08	69079.8		413.08	125464		413.08	99210
412.08	68385.4		412.08	126045		412.08	99751.4
411.08	67379.9		411.08	126100		411.08	98049.7
410.08	67969		410.08	124470		410.08	98649.2
409.08	66646.8		409.08	124892		409.08	98817.4
408.08	67982.1		408.08	124017		408.08	98886.4
407.08	68478.2		407.08	123782		407.08	100031
406.08	67719.1		406.08	126415		406.08	98837.2
405.08	67843.4		405.08	126252		405.08	99589.4
404.08	69322.6		404.08	126191		404.08	100259
403.08	76292.7		403.08	132938		403.08	113024
402.08	79396.3		402.08	142117		402.08	120087
401.08	71247.1		401.08	132263		401.08	107733
400.08	74456.9		400.08	133344		400.08	104572
399.08	82534.1		399.08	142332		399.08	108213
398.08	88738.6		398.08	147164		398.08	113242
397.08	77000.2		397.08	141277		397.08	104693
396.08	67569.3		396.08	126349		396.08	98484.7
395.08	67334		395.08	126500		395.08	100312
394.08	65981.3		394.08	126723		394.08	100158
393.08	66335.6		393.08	126559		393.08	98915.8
392.08	67386.3		392.08	125121		392.08	99196.1
391.08	67722.3		391.08	124492		391.08	100353
390.08	67416.6		390.08	125788		390.08	101598
389.08	67215.7		389.08	124734		389.08	99972.8
388.08	68846.8		388.08	126421		388.08	100475
387.08	67095.2		387.08	127155		387.08	100763
386.08	68769.9		386.08	130113		386.08	100467
385.08	67673.8		385.08	128002		385.08	98936.7
384.08	68568.9		384.08	128286		384.08	100820
383.08	68584.1		383.08	128461		383.08	100382
382.08	68073.7		382.08	128124		382.08	99937.9
381.08	69205.6		381.08	129551		381.08	102395
380.08	69811.2		380.08	129072		380.08	101660
379.08	68572.8		379.08	129444		379.08	101418
378.08	68478.7		378.08	129263		378.08	102975
377.08	70043.8		377.08	130637		377.08	101999
376.08	69006.6		376.08	131728		376.08	102490
375.08	69202.4		375.08	129508		375.08	103322
374.08	69165.2		374.08	133371		374.08	103086
373.08	70782.2		373.08	131727		373.08	102436
372.08	69434.1		372.08	132400		372.08	104338
371.08	72200.6		371.08	130370		371.08	105270
370.08	69882		370.08	132028		370.08	101805
369.08	70599.1		369.08	132344		369.08	103808
368.08	71465.1		368.08	134323		368.08	105738
367.08	70545		367.08	135010		367.08	105417
366.08	71822		366.08	131804		366.08	104820
365.08	72585.7		365.08	132796		365.08	105645
364.08	70704		364.08	132160		364.08	102808
363.08	71559.6		363.08	132645		363.08	106436
362.08	71247.1		362.08	132877		362.08	104697
361.08	71035.7		361.08	134327		361.08	103603
360.08	71652.2		360.08	133090		360.08	104597
359.08	70172.3		359.08	135731		359.08	104669
358.08	70438.5		358.08	135758		358.08	107134
357.08	72701.7		357.08	133946		357.08	106258
356.08	71865		356.08	136330		356.08	104620
355.08	72543.2		355.08	135711		355.08	105985
354.08	72544.9		354.08	136421		354.08	108014
353.08	73134.1		353.08	137142		353.08	106573
352.08	73660.3		352.08	136548		352.08	106481
351.08	74023.7		351.08	137727		351.08	106370
350.08	74466.9		350.08	137843		350.08	107036
349.08	73968.9		349.08	140926		349.08	108309
348.08	74243		348.08	141129		348.08	107971
347.08	73207.4		347.08	140831		347.08	108570
346.08	73298.2		346.08	138578		346.08	109907
345.08	73790.8		345.08	139891		345.08	110121
344.08	75224.6		344.08	142294		344.08	108201
343.08	74622.8		343.08	142792		343.08	110487
342.08	75941.7		342.08	141176		342.08	109488
341.08	75956.4		341.08	140935		341.08	109010
340.08	74718.8		340.08	142132		340.08	109515
339.08	74605.4		339.08	142864		339.08	108459
338.08	75473.9		338.08	142094		338.08	108689
337.08	76019.9		337.08	142597		337.08	107025
336.08	78561.8		336.08	141214		336.08	107576
335.08	76110		335.08	142299		335.08	107139
334.08	76517.4		334.08	140334		334.08	108044
333.08	75452.6		333.08	138799		333.08	105581
332.08	76329.5		332.08	139455		332.08	105803
331.08	77278.8		331.08	140039		331.08	106023
330.08	76498.2		330.08	139487		330.08	106237
329.08	76300.9		329.08	140024		329.08	105761
328.08	76158.6		328.08	140472		328.08	106769
327.08	78177.2		327.08	141596		327.08	105563
326.08	76784.1		326.08	143826		326.08	106791
325.08	76257		325.08	144749		325.08	108605
324.08	77199.9		324.08	145820		324.08	110054
323.08	77377.8		323.08	147404		323.08	110469
322.08	78931.2		322.08	146351		322.08	111658
321.08	79376.8		321.08	150095		321.08	111697
320.08	78991.9		320.08	149836		320.08	112045
319.08	78300.8		319.08	150829		319.08	112930
318.08	79406.8		318.08	153312		318.08	115321
317.08	80878.2		317.08	154044		317.08	115059
316.08	81570		316.08	155888		316.08	114801
315.08	81478.7		315.08	156241		315.08	117193
314.08	80518.9		314.08	158940		314.08	117745
313.08	82781.8		313.08	157184		313.08	118424
312.08	83683.2		312.08	156723		312.08	119211
311.08	82744.8		311.08	161382		311.08	117940
310.08	84273.1		310.08	159192		310.08	118796
309.08	85549.2		309.08	155255		309.08	115630
308.08	84777.7		308.08	152599		308.08	113303
307.08	85297		307.08	151154		307.08	112412
306.08	84418.4		306.08	148348		306.08	111340
305.08	83523.6		305.08	145944		305.08	108768
304.08	81196		304.08	141540		304.08	104292
303.08	79640.1		303.08	135592		303.08	99725.3
302.08	78920.9		302.08	132009		302.08	95878.9
301.08	75041.6		301.08	124720		301.08	88918.2
300.08	74588.7		300.08	119054		300.08	84338.9
299.08	69353.2		299.08	115705		299.08	76442.6
298.08	66620.2		298.08	112053		298.08	73504.7
297.08	64739.2		297.08	109329		297.08	69226.1
296.08	63308.6		296.08	107805		296.08	65709.3
295.08	60783.2		295.08	106418		295.08	64671.5
294.08	59004		294.08	105350		294.08	63980.7
293.08	56232.2		293.08	108131		293.08	63009
292.08	58230.3		292.08	111887		292.08	65483.4
291.08	58720.7		291.08	119562		291.08	70743.6
290.08	61166.8		290.08	125853		290.08	73248.3
289.08	69669.7		289.08	127270		289.08	75900.2
288.08	70421.1		288.08	131285		288.08	81114
287.08	97838.7		287.08	153491		287.08	118058
286.08	179838		286.08	240646		286.08	223629
285.08	325334		285.08	448503		285.08	440525
284.08	281845		284.08	731349		284.08	626457
283.08	94264.2		283.08	462125		283.08	264329
282.08	53186.6		282.08	98060.9		282.08	44343.6
281.08	49743.3		281.08	73499.1		281.08	33010.8
280.08	47543.7		280.08	68783.8		280.08	27825.4
279.08	47159.6		279.08	63965.2		279.08	25755.2
278.08	46521.5		278.08	64341.2		278.08	24572.2
277.08	46651.1		277.08	62738.3		277.08	23339.3
276.08	45219.6		276.08	62350.1		276.08	23135.8
275.08	45529.5		275.08	61636.8		275.08	22534.2
274.08	46303.8		274.08	60810.3		274.08	22293.4
273.08	46261		273.08	61835.1		273.08	22942.1
272.08	47792		272.08	61181.6		272.08	23109.5
271.08	48887.1		271.08	61412.6		271.08	23904.2
270.08	48721.8		270.08	62352.1		270.08	25997.6
269.08	50257.6		269.08	66457.4		269.08	26828.3
268.08	49005.1		268.08	65802.2		268.08	26752.6
267.08	47103.2		267.08	63310.7		267.08	23949.2
266.08	45483		266.08	63622.2		266.08	22085.9
265.08	44965.6		265.08	60119.7		265.08	22455.6
264.08	45732		264.08	61017.5		264.08	22318.5
263.08	45746.9		263.08	60800.8		263.08	22832.9
262.08	45819.2		262.08	62130.4		262.08	21407.3
261.08	44718.2		261.08	62608.7		261.08	22089.8
260.08	45973.3		260.08	62200.5		260.08	22549.7
259.08	45406.2		259.08	62229.3		259.08	22400.3
258.08	45842.5		258.08	62567.3		258.08	23125.6
257.08	46015.8		257.08	62153.9		257.08	23789.4
256.08	45684.2		256.08	62448.3		256.08	24979
255.08	46642		255.08	63442.7		255.08	26359.6
254.08	47453		254.08	64748.5		254.08	25674.3
253.08	47971.4		253.08	64842.2		253.08	24958.1
252.08	45810.7		252.08	64480.6		252.08	23086.7
251.08	47344.6		251.08	63741.9		251.08	23758.2
250.08	47943		250.08	66615.1		250.08	22612.8
249.08	48582.3		249.08	65162.8		249.08	22736.6
248.08	47644.9		248.08	66062.5		248.08	22461.4
247.08	48170.5		247.08	64220.7		247.08	22394.1
246.08	45385.6		246.08	63824.8		246.08	21531
245.08	46413.8		245.08	64018.5		245.08	21732.2
244.08	45371.4		244.08	63403.5		244.08	22373.6
243.08	43752		243.08	61981.5		243.08	21991.3
242.08	44674.2		242.08	61779.6		242.08	21861.7
241.08	43954.4		241.08	59596.5		241.08	22576.9
240.08	43020.6		240.08	59862.8		240.08	20959
239.08	42995.3		239.08	58042.7		239.08	20154.4
238.08	44047		238.08	59369.3		238.08	21479.4
237.08	41406.7		237.08	57326.3		237.08	20246.7
236.08	41689.7		236.08	57993.2		236.08	20376.1
235.08	42923.3		235.08	58734		235.08	21362.2
234.08	41632.7		234.08	58267.3		234.08	21803.5
233.08	43306.2		233.08	59732.3		233.08	22997
232.08	43705		232.08	61863.6		232.08	23249
231.08	44400.6		231.08	59978.1		231.08	23135.6
230.08	45504.6		230.08	64057.3		230.08	22738.9
229.08	51054.1		229.08	68787.1		229.08	24700.8
228.08	62257.4		228.08	81105.4		228.08	29668.8
227.08	72957.4		227.08	95105.6		227.08	34640.4
226.08	71591.6		226.08	101257		226.08	33838.4
225.08	55074.3		225.08	85990.8		225.08	27501.1
224.08	45278		224.08	65704.1		224.08	22960.5
223.08	40118.9		223.08	56600.4		223.08	20818.8
222.08	38339.3		222.08	53088.9		222.08	20039.9
221.08	38892.6		221.08	54606.6		221.08	19296.5
220.08	37170.2		220.08	53186.2		220.08	20341.5
219.08	38879.1		219.08	53312.1		219.08	19912.6
218.08	38000.8		218.08	52941.7		218.08	19412.3
217.08	38112.5		217.08	51620.5		217.08	20125.6
216.08	35895.7		216.08	51249.1		216.08	20195.4
215.08	37632.4		215.08	51601.4		215.08	20175.3
214.08	37210.4		214.08	51549.3		214.08	19066.7
213.08	37218.7		213.08	49988.8		213.08	20167.3
212.08	37167		212.08	50919.9		212.08	18761.7
211.08	37915		211.08	51224.3		211.08	19821.5
210.08	36982.3		210.08	50380.3		210.08	18459.6
209.08	37255.1		209.08	50545.8		209.08	18865.7
208.08	35947.3		208.08	51598.6		208.08	19613.6
207.08	36421.4		207.08	51932.7		207.08	18710.6
206.08	37367.1		206.08	50839.3		206.08	19489.2
205.08	36588.7		205.08	50869.7		205.08	18623.9
204.08	36417.4		204.08	50997.8		204.08	18568.1
203.08	38018.8		203.08	50363.7		203.08	18990.3
202.08	39230.8		202.08	49700.4		202.08	19523.2
201.08	39389.4		201.08	50983.6		201.08	20050.7
200.08	44370.1		200.08	52862.7		200.08	24052.9
199.08	43232.1		199.08	56228		199.08	27816.7
198.08	44862.2		198.08	58512.7		198.08	30672.3
197.08	39337.9		197.08	56620.6		197.08	24655.6
196.08	35706.3		196.08	50986.7		196.08	19434.6
195.08	35610		195.08	49705.1		195.08	18518.4
194.08	36018.5		194.08	50354.4		194.08	18762
193.08	35697.2		193.08	49416		193.08	17581.4
192.08	34846		192.08	51214.9		192.08	17985.8
191.08	36124.6		191.08	50942.8		191.08	17650.9
190.08	37990		190.08	51588.9		190.08	20396.4
189.08	37791.1		189.08	54785.8		189.08	22443.9
188.08	40096.9		188.08	55018.3		188.08	23427.9
187.08	41243.3		187.08	55339.8		187.08	21606.4
186.08	39023.2		186.08	55428		186.08	20256.6
185.08	38743.7		185.08	54400.7		185.08	19655.7
184.08	38860.9		184.08	55309.6		184.08	19438.2
183.08	41033.1		183.08	55001.6		183.08	22506.4
182.08	40720.8		182.08	56014.3		182.08	28406
181.08	41627.9		181.08	56118.1		181.08	29788.3
180.08	35975.1		180.08	53621.2		180.08	24425.7
179.08	33880.9		179.08	48859.8		179.08	18960.8
178.08	32872.1		178.08	46410		178.08	16497.7
177.08	31718.3		177.08	43055		177.08	15686.7
176.08	31194		176.08	43428.9		176.08	15168.9
175.08	28392.9		175.08	43294.1		175.08	14221.3
174.08	28376.9		174.08	42349.1		174.08	14010
173.08	28476.8		173.08	40993.3		173.08	13314.6
172.08	27866		172.08	40162		172.08	12611.7
171.08	27905.1		171.08	40492.9		171.08	13398.7
170.08	28682.8		170.08	40995.9		170.08	14408.1
169.08	28361.2		169.08	44240.9		169.08	16419
168.08	28672.8		168.08	45167.9		168.08	17729.5
167.08	28080.3		167.08	45244.3		167.08	14986
166.08	29899.9		166.08	45530.7		166.08	14723.1
165.08	38631.4		165.08	51411.3		165.08	16973.3
164.08	60363.8		164.08	71519		164.08	27079.9
163.08	83441.6		163.08	107635		163.08	37018.7
162.08	78563.4		162.08	118055		162.08	35994.6
161.08	46239.8		161.08	82235.4		161.08	20184.4
160.08	26027.7		160.08	44223.7		160.08	12117.4
159.08	21556.7		159.08	33103.1		159.08	11394.4
158.08	21154.6		158.08	30704.1		158.08	11067.2
157.08	20133.5		157.08	31328.6		157.08	10968.7
156.08	20461.8		156.08	31016.5		156.08	10822.9
155.08	22199.9		155.08	31044.3		155.08	10985.3
154.08	23753.8		154.08	31331.9		154.08	11550.2
153.08	24802.4		153.08	31321.5		153.08	11442.8
152.08	23094.5		152.08	32020.6		152.08	11297.7
151.08	20526.2		151.08	30761.9		151.08	11110.8
150.08	21329.3		150.08	30887.3		150.08	10526.3
149.08	20445.2		149.08	32317		149.08	10697.9
148.08	21446.6		148.08	30910.9		148.08	11013
147.08	20475.2		147.08	30639.4		147.08	11517.7
146.08	20543.5		146.08	30738.8		146.08	10444.2
145.08	20178.2		145.08	31353.7		145.08	10876
144.08	19949		144.08	32202.2		144.08	11021.8
143.08	20685.5		143.08	31702.3		143.08	11027.3
142.08	20925.9		142.08	32619.7		142.08	11559.8
141.08	21192.4		141.08	31840.1		141.08	11762.3
140.08	21170.3		140.08	31779.8		140.08	11261.7
139.08	20418.1		139.08	31830.1		139.08	11224.2
138.08	21346.4		138.08	31493.8		138.08	11981.4
137.08	20873.8		137.08	31643.4		137.08	11096.9
136.08	21426.4		136.08	31177.4		136.08	11183.9
135.08	20347.5		135.08	31955.2		135.08	11073
134.08	20584.5		134.08	32371.1		134.08	11875.5
133.08	20772.2		133.08	30744.9		133.08	10993.1
132.08	20696.4		132.08	31116.8		132.08	11124.8
131.08	20510.2		131.08	31441.6		131.08	11546.5
130.08	21211.9		130.08	30637.4		130.08	11118
129.08	20786.7		129.08	31320.8		129.08	11253.2
128.08	20085.8		128.08	32067.3		128.08	11225
127.08	21541.4		127.08	32667.3		127.08	11146.9
126.08	20832.8		126.08	33026.5		126.08	11035.5
125.08	21066.1		125.08	33415.7		125.08	11514.2
124.08	21806.6		124.08	33310.3		124.08	11589.2
123.08	21114.4		123.08	34533.3		123.08	11368.3
122.08	22928.9		122.08	36927		122.08	12969.9
121.08	21807.6		121.08	36089.9		121.08	13439.9
120.08	21916.9		120.08	34549.2		120.08	14285.8
119.08	21629.2		119.08	33367.7		119.08	15559.4
118.08	20081.7		118.08	32536.6		118.08	14155.9
117.08	20377.4		117.08	30552.5		117.08	11350.5
116.08	20215		116.08	29496.2		116.08	11261.5
115.08	19278.6		115.08	29805.6		115.08	11518.9
114.08	20688.1		114.08	30952.3		114.08	11434.6
113.08	19108.6		113.08	30526.7		113.08	11105.8
112.08	19047.6		112.08	30863.8		112.08	11002.4
111.08	19525.1		111.08	30238.1		111.08	11266.1
110.08	19345.2		110.08	31073.6		110.08	11085.5
109.08	20233.8		109.08	31076		109.08	11778.8
108.08	20117		108.08	30153.5		108.08	11443.1
107.08	20627.5		107.08	31015.5		107.08	11877.8
106.08	20778.1		106.08	32013.4		106.08	12329.6
105.08	20660.6		105.08	32812.3		105.08	11948
104.08	21388.7		104.08	33484.2		104.08	12559.8
103.08	25995.5		103.08	35619.6		103.08	13202.1
102.08	29097.9		102.08	38692.1		102.08	12928.9
101.08	24160		101.08	35863.4		101.08	12926.2
100.08	21024.2		100.08	33307.8		100.08	11716
99.08	20392.5		99.08	29706.1		99.08	11207
98.08	19475.4		98.08	30022.1		98.08	10914.3
97.08	18345.3		97.08	29085.5		97.08	11393.3
96.08	18218.6		96.08	28912		96.08	10911.8
95.08	17735.5		95.08	28452.1		95.08	11358.3
94.08	18123.6		94.08	28462.3		94.08	10886.5
93.08	16776		93.08	28375.5		93.08	11483.9
92.08	18270.7		92.08	27429.6		92.08	11269
91.08	17724.7		91.08	28211		91.08	10780.8
90.08	17603.1		90.08	26979.2		90.08	11330.3
89.08	17185		89.08	27091.2		89.08	10838.2
88.08	17264.8		88.08	26794.3		88.08	11768.5
87.08	18057.4		87.08	26667.4		87.08	11309.8
86.08	17357.6		86.08	26693.9		86.08	10721.2
85.08	17825.9		85.08	26484.5		85.08	10644.4
84.08	17605.7		84.08	27344.2		84.08	10980.9
83.08	17319.4		83.08	26456.7		83.08	10761.6
82.08	16295.8		82.08	26803.1		82.08	10833.2
81.08	17553.2		81.08	25706.3		81.08	11042.6
80.08	17343.2		80.08	26260.3		80.08	11043.8
79.08	16975.6		79.08	26791.9		79.08	10598.2
78.08	17670.2		78.08	29512.8		78.08	11009.5
77.08	19680.8		77.08	31315.1		77.08	11783.6
76.08	19579.9		76.08	33982.7		76.08	12509.9
75.08	20122.1		75.08	34830.4		75.08	15096.9
74.08	19029.7		74.08	35375.7		74.08	15392.3
73.08	16482.8		73.08	29084.7		73.08	11820.5
72.08	14949.3		72.08	23615.8		72.08	9916.86
71.08	14203.6		71.08	22146.8		71.08	9320.86
70.08	16090.7		70.08	22399.4		70.08	12262.4
69.08	18280.3		69.08	24384.6		69.08	18753.4
68.08	18935.5		68.08	25200.7		68.08	22593.8
67.08	14964.2		67.08	24450.6		67.08	17711.2
66.08	13574		66.08	22251.2		66.08	10845.6
65.08	14214.8		65.08	21420.9		65.08	8942.79
64.08	15088.5		64.08	22747.9		64.08	9505.42
63.08	16864.9		63.08	25032.7		63.08	9754.31
62.08	19599.4		62.08	28787.3		62.08	10127.8
61.08	23610.3		61.08	33311.2		61.08	12194.4
60.08	23535.1		60.08	35993.8		60.08	10881.7
59.08	17426.2		59.08	28750.6		59.08	8391.91
58.08	12039.7		58.08	19638		58.08	7720.57
57.08	8623.86		57.08	14935.1		57.08	7191.28
56.08	8418.4		56.08	13250.4		56.08	6701.41
55.08	8459.92		55.08	13315.5		55.08	6694.29
54.08	7477.01		54.08	12693.7		54.08	6543.76
53.08	7680.84		53.08	12607.9		53.08	7003.13
52.08	7452.11		52.08	12125.4		52.08	6835.33
51.08	8003.85		51.08	12520.6		51.08	6704.84
50.08	7741.2		50.08	12923.3		50.08	6748.08
49.08	7975.86		49.08	12977.7		49.08	6484.16
48.08	8024.61		48.08	12854.6		48.08	6711.47
47.08	7867.1		47.08	12506.7		47.08	7014.5
46.08	7891.33		46.08	13302.9		46.08	7178.31
45.08	7683.02		45.08	12787.6		45.08	7070.74
44.08	7599.95		44.08	12714.9		44.08	7180.01
43.08	7648.95		43.08	12607.9		43.08	7357.37
42.08	7729.03		42.08	12988.8		42.08	7011.01
41.08	7518.14		41.08	12831.1		41.08	6490.61
40.08	7579		40.08	12507		40.08	6345.21
39.08	7361.03		39.08	12456.4		39.08	6516.64
38.08	7252.43		38.08	12674.1		38.08	7164.04
37.08	7873.87		37.08	12180.6		37.08	6395.36
36.08	7479.92		36.08	11811.2		36.08	6215.75
35.08	7292.34		35.08	11351.6		35.08	6439.21
34.08	7593.72		34.08	12294		34.08	6139.65
33.08	7390.91		33.08	11332.9		33.08	6416.97
32.08	7370.25		32.08	11870		32.08	6237.88
31.08	7053.5		31.08	11317		31.08	6486.6
30.08	7266.96		30.08	12157.6		30.08	6242.47
29.08	8125.71		29.08	11601.6		29.08	6393.24
28.08	7992.06		28.08	12552.4		28.08	6674.24
27.08	8199.9		27.08	13371.1		27.08	7253.61
26.08	9509.61		26.08	13939.1		26.08	7526.41
25.08	8710.31		25.08	13644.5		25.08	8455.75
24.08	7966.59		24.08	14084.5		24.08	8780.99
23.08	8115.73		23.08	13551.5		23.08	7647.46
22.08	7596.21		22.08	13733		22.08	7286.26
21.08	7499.52		21.08	13869.8		21.08	7689.13
20.08	8295.06		20.08	14183.4		20.08	9243
19.08	8850.9		19.08	15330.1		19.08	9596.39
18.08	9103.08		18.08	15234.1		18.08	10261.4
17.08	8922.28		17.08	15200.5		17.08	10544.3
16.08	8333		16.08	15032.5		16.08	9805.92
15.08	8960.25		15.08	14737.2		15.08	10101
14.08	8782.94		14.08	13621.2		14.08	9138.37
13.08	7795.07		13.08	13757.6		13.08	9280.69
12.08	6055.57		12.08	12716.1		12.08	6198.07
11.08	4849.61		11.08	9948.36		11.08	5046.17
10.08	4669.83		10.08	8856.77		10.08	5421.32
9.08	5567.22		9.08	8736.35		9.08	4843.86
8.08	5425.07		8.08	9015.87		8.08	4702.95
7.08	5534.36		7.08	9740.95		7.08	4947.53
6.08	6895.7		6.08	9935.16		6.08	4414.89
5.08	7594.99		5.08	10614.1		5.08	5320.45
4.08	8862.32		4.08	13061.8		4.08	6637.17
3.08	9682.82		3.08	15822.3		3.08	7072.09
2.08	9203.73		2.08	17016.9		2.08	5596.85
1.08	6316.52		1.08	12400.7		1.08	2420.31
0.08	2389.01		0.08	5403.04		0.08	923.8
-0.92	476.232		-0.92	1315.23		-0.92	305
-1.92	150.581		-1.92	359.165		-1.92	166.882
-2.92	69.1756		-2.92	278.007		-2.92	89.6762
-3.92	134.657		-3.92	112.253		-3.92	57.5333
-4.92	96.874		-4.92	154.58		-4.92	50.2083
-5.92	44.6201		-5.92	16.9309		-5.92	33.2814
-6.92	69.1974		-6.92	110.621		-6.92	55.8808
-7.92	28.7442		-7.92	90.2927		-7.92	32.173
-8.92	43.0704		-8.92	69.4621		-8.92	32.1804
-9.92	44.5838		-9.92	84.1418		-9.92	32.1868

## Sheet: Fig.2h
CEG-6			CEG-4			CEG-2
175.28	8430.59		175.28	5833.33		175.18	6271.81
175.18	8481.86		175.18	5637.63		175.08	6408.6
175.08	8478.43		175.08	5654.42		174.98	6533.57
174.98	8224.88		174.98	5788.61		174.88	6266.78
174.88	8364.19		174.88	5675.44		174.78	6263.67
174.78	8433.23		174.78	5807.53		174.68	6240.4
174.68	8470.3		174.68	5738.41		174.58	6181.82
174.58	8280.06		174.58	5565.07		174.48	6405.78
174.48	8385.41		174.48	5869.57		174.38	6224.68
174.38	8273.75		174.38	5764.53		174.28	6296.62
174.28	8162.14		174.28	5443.64		174.18	6054.57
174.18	8100.6		174.18	5956.25		174.08	6221.96
174.08	8083.63		174.08	5718.56		173.98	6139.93
173.98	8181.98		173.98	5734.39		173.88	6286.15
173.88	8245.64		173.88	5916.24		173.78	6115.92
173.78	8108.16		173.78	5595.81		173.68	6027.75
173.68	8209.8		173.68	5398.36		173.58	6076.68
173.58	8176.38		173.58	5422.01		173.48	5996.68
173.48	7995.67		173.48	5679.85		173.38	6105.34
173.38	8130.47		173.38	5676.45		173.28	6143.18
173.28	7868.94		173.28	5396.78		173.18	6337.16
173.18	8278.36		173.18	5536.74		173.08	6148.51
173.08	8275.8		173.08	5510.9		172.98	6092
172.98	8036.13		172.98	5269.78		172.88	6184.28
172.88	7881.23		172.88	5302.34		172.78	6206.65
172.78	7923.14		172.78	5522.69		172.68	6078.56
172.68	8017.23		172.68	5464.33		172.58	6018.19
172.58	7932.44		172.58	5468.56		172.48	5968.51
172.48	7843.03		172.48	5610.6		172.38	6019.58
172.38	7937.94		172.38	5613.06		172.28	5978.71
172.28	7943.58		172.28	5511.19		172.18	5966.63
172.18	7959.44		172.18	5304.14		172.08	5953.13
172.08	7721.08		172.08	5459.93		171.98	6028.61
171.98	7577.66		171.98	5008.99		171.88	6106.19
171.88	7813.32		171.88	5173.56		171.78	6082.38
171.78	7876.03		171.78	5466.57		171.68	6108.63
171.68	8001.94		171.68	5285.32		171.58	6251.87
171.58	8005.75		171.58	5347.41		171.48	6262.84
171.48	8036.57		171.48	5390.35		171.38	6219.82
171.38	7892		171.38	5285.19		171.28	6171.76
171.28	7932.68		171.28	5426.96		171.18	6185.49
171.18	7764.17		171.18	5332.31		171.08	6349.67
171.08	7707.16		171.08	5570.13		170.98	6431.11
170.98	7993.85		170.98	5397.09		170.88	6515.73
170.88	7580.56		170.88	5475.14		170.78	6748.32
170.78	8019.93		170.78	5347		170.68	6735.89
170.68	7830.3		170.68	5264.8		170.58	6982.08
170.58	8170.39		170.58	5363.49		170.48	7093.82
170.48	7795.32		170.48	5515.27		170.38	7290.9
170.38	7775.66		170.38	5184.55		170.28	7685.57
170.28	7867.2		170.28	5314.66		170.18	7601.84
170.18	7680.42		170.18	5410.82		170.08	7701.53
170.08	7796.82		170.08	5387.17		169.98	8084.89
169.98	8089.53		169.98	5207.17		169.88	8108.33
169.88	7911		169.88	5201.11		169.78	8283.13
169.78	7839.61		169.78	5187.42		169.68	8578.47
169.68	7956.92		169.68	5342.5		169.58	9020.17
169.58	7988.38		169.58	5233.03		169.48	8940.81
169.48	8184.82		169.48	5466.15		169.38	9369.94
169.38	8186		169.38	5251.05		169.28	9563.28
169.28	8456.67		169.28	5654.37		169.18	9913.15
169.18	8389.19		169.18	5660.79		169.08	9832.96
169.08	8485.06		169.08	5487.67		168.98	9967
168.98	8454.25		168.98	5635.6		168.88	9961.04
168.88	8488.15		168.88	5414.64		168.78	10071
168.78	8662.37		168.78	5479.31		168.68	10015.5
168.68	8729.59		168.68	5672.77		168.58	10006
168.58	8829.7		168.58	5722.7		168.48	9834.36
168.48	8792.33		168.48	5693.86		168.38	9765.09
168.38	8888.86		168.38	5494.55		168.28	9780.33
168.28	8954.17		168.28	5711.77		168.18	9816.53
168.18	8988.75		168.18	5777.31		168.08	9512.59
168.08	8942.51		168.08	5724.84		167.98	9263.93
167.98	8868.6		167.98	5570.74		167.88	9113.74
167.88	9052.28		167.88	5630.68		167.78	8777.19
167.78	8896.49		167.78	5832.34		167.68	8866.65
167.68	8800.5		167.68	5570.3		167.58	8488.82
167.58	8940.06		167.58	5658.01		167.48	8159.76
167.48	8582.18		167.48	5359.48		167.38	7872.61
167.38	9065.54		167.38	5762.92		167.28	7803.46
167.28	8771.48		167.28	5566.4		167.18	7638.64
167.18	8652.75		167.18	5518.72		167.08	7595.05
167.08	9186.06		167.08	5614.79		166.98	7392.37
166.98	8833.22		166.98	5484.34		166.88	7078.51
166.88	8697.56		166.88	5411.64		166.78	7263.12
166.78	8792.61		166.78	5425.23		166.68	7191.83
166.68	8668.91		166.68	5412.2		166.58	7079.32
166.58	8433.48		166.58	5412.69		166.48	7434.16
166.48	8490.91		166.48	5502.02		166.38	7295.46
166.38	8258.94		166.38	5427.74		166.28	7266.34
166.28	8302.19		166.28	5637.58		166.18	7313.63
166.18	8743.09		166.18	5432.44		166.08	7327.66
166.08	8645.09		166.08	5359.65		165.98	7251.74
165.98	8344.68		165.98	5720.19		165.88	7557.96
165.88	8294.33		165.88	5739.97		165.78	7505.83
165.78	8446.89		165.78	5863.8		165.68	7458.6
165.68	8661.34		165.68	5723.4		165.58	7615.07
165.58	8749.36		165.58	6007.46		165.48	7907.77
165.48	8732.28		165.48	5928.64		165.38	7825.05
165.38	9047.87		165.38	6021.66		165.28	7956.3
165.28	9104.24		165.28	6211.86		165.18	8009.81
165.18	9337.94		165.18	6282.01		165.08	8208.81
165.08	9244.86		165.08	6725.96		164.98	8276.17
164.98	9570.74		164.98	7193.03		164.88	8364.96
164.88	10098.1		164.88	7410.99		164.78	8783.1
164.78	10461.8		164.78	7725.71		164.68	9161.56
164.68	10772.6		164.68	7865.07		164.58	9422.32
164.58	10992.5		164.58	8093.03		164.48	9743.69
164.48	11448.5		164.48	9019.68		164.38	9919.24
164.38	11748.8		164.38	8731.81		164.28	10379.9
164.28	12063.2		164.28	8935.76		164.18	10563.6
164.18	12779.6		164.18	9310.13		164.08	10906.1
164.08	12938.9		164.08	9708.35		163.98	11418.5
163.98	13949.8		163.98	10362.5		163.88	12232
163.88	14335.5		163.88	10885.8		163.78	12468.8
163.78	15376.5		163.78	12043.8		163.68	13031.5
163.68	16446.7		163.68	13300.1		163.58	13781.7
163.58	17347.2		163.58	14122.6		163.48	14276.5
163.48	18469.4		163.48	15373.6		163.38	14866.9
163.38	19556.1		163.38	16097		163.28	15242.1
163.28	20996.5		163.28	16404.9		163.18	15920.8
163.18	22370.2		163.18	17272.8		163.08	16203.4
163.08	23117.8		163.08	17185.2		162.98	16449.9
162.98	23567.8		162.98	16584.8		162.88	16055.2
162.88	23507.4		162.88	16845.4		162.78	16268.1
162.78	23798.6		162.78	16328.1		162.68	16057.6
162.68	23482.3		162.68	15966.1		162.58	16196.9
162.58	23332.4		162.58	16545.6		162.48	16308.5
162.48	23656.1		162.48	17032		162.38	16252.1
162.38	23728.4		162.38	17884		162.28	16519.8
162.28	24295.5		162.28	18411		162.18	16606
162.18	24847		162.18	18809		162.08	16952.5
162.08	25830.9		162.08	19014.2		161.98	16638.7
161.98	26178.8		161.98	18289.2		161.88	16615.4
161.88	26534.8		161.88	18329.4		161.78	15810.3
161.78	26715.6		161.78	17156.4		161.68	15218.7
161.68	26034.3		161.68	15882.9		161.58	14413
161.58	24602.3		161.58	14557.9		161.48	13970.1
161.48	23157.2		161.48	12818.5		161.38	12923.1
161.38	21209.3		161.38	11460.6		161.28	12378.6
161.28	19360.1		161.28	10737.6		161.18	11643.3
161.18	17075.4		161.18	9685.68		161.08	10920.6
161.08	15761		161.08	8748.01		160.98	10691
160.98	14198.7		160.98	8595.04		160.88	10534.9
160.88	13529.5		160.88	8039.79		160.78	10057
160.78	12481.5		160.78	7330.61		160.68	9173.36
160.68	11534.7		160.68	7200.77		160.58	8524.94
160.58	10788.6		160.58	6531.31		160.48	8111.18
160.48	10255.5		160.48	6108.91		160.38	7563.03
160.38	9683.75		160.38	5721.39		160.28	6806.18
160.28	8920.32		160.28	5360.96		160.18	6448.51
160.18	8387.53		160.18	4917.92		160.08	6161.8
160.08	7798.47		160.08	4865.29		159.98	5649.87
159.98	7458.41		159.98	4698.29		159.88	5358.96
159.88	6977.2		159.88	4546.94		159.78	5300.01
159.78	6780.4		159.78	4124.32		159.68	5149.95
159.68	6679.53		159.68	4288.8		159.58	5040.04
159.58	6537.19		159.58	4506.17		159.48	4979.85
159.48	6376.06		159.48	4114.62		159.38	4794.73
159.38	6294.6		159.38	4155.84		159.28	4857.54
159.28	6340.08		159.28	3998.23		159.18	4795.16
159.18	6264.98		159.18	3923.25		159.08	4879.99
159.08	6099.73		159.08	4169.06		158.98	4653.68
158.98	6344.87		158.98	4193.59		158.88	4761.38
158.88	6136.74		158.88	4096.39		158.78	4823.36
158.78	6188.29		158.78	4172.25		158.68	4552.69
158.68	6039.59		158.68	4110.96		158.58	4687.66
158.58	6047.29		158.58	4162.07		158.48	4686.06
158.48	5922		158.48	3894.61		158.38	4730.84
158.38	5964.64		158.38	3890.75		158.28	4716.55
158.28	6028.38		158.28	4150.88		158.18	4749.38
158.18	6237.19		158.18	4145.06		158.08	4598.36
158.08	5932.81		158.08	4036.21		157.98	4602.09
157.98	5938.29		157.98	3979.31		157.88	4532.47
157.88	5910.46		157.88	4235.48		157.78	4499.96
157.78	6109.71		157.78	4231.72		157.68	4600.22
157.68	5991.78		157.68	4023.92		157.58	4769.31
157.58	5958.67		157.58	4091.56		157.48	4780.4
157.48	6120.47		157.48	4198.86		157.38	4604.5
157.38	6083.41		157.38	4082.89		157.28	4743.34
157.28	6007.78		157.28	4068.66		157.18	4682.55

## Sheet: Fig.3f
CEG-6			CEG-4			CEG-2
3452	0.00237		3455	-0.00285		3452	-0.03139
3452.1	0.0023		3455.1	0.0011		3452.1	-0.00507
3452.2	-0.00659		3455.2	0.00398		3452.2	-0.00736
3452.3	-0.00365		3455.3	-0.00364		3452.3	0.00543
3452.4	0.000373986		3455.4	0.00926		3452.4	-0.0105
3452.5	-0.00345		3455.5	-0.00839		3452.5	-0.0068
3452.6	0.0043		3455.6	-0.00419		3452.6	-0.00656
3452.7	-0.00833		3455.7	-0.00353		3452.7	-0.00138
3452.8	0.00438		3455.8	-0.00499		3452.8	-0.02034
3452.9	-0.00108		3455.9	-0.00395		3452.9	0.01543
3453	0.000363705		3456	-0.00038082		3453	-0.00513
3453.1	0.000201226		3456.1	0.00267		3453.1	-0.0231
3453.2	-0.00357		3456.2	-0.00327		3453.2	-0.01201
3453.3	0.000134916		3456.3	0.00618		3453.3	0.03334
3453.4	-0.00133		3456.4	-0.00818		3453.4	0.00339
3453.5	0.000205992		3456.5	-0.000577152		3453.5	0.07171
3453.6	-0.00333		3456.6	0.00129		3453.6	0.05149
3453.7	0.00229		3456.7	-0.00533		3453.7	0.04268
3453.8	-0.00153		3456.8	-0.000242027		3453.8	0.01312
3453.9	0.00444		3456.9	-0.00319		3453.9	-0.03292
3454	0.01249		3457	0.00917		3454	-0.03625
3454.1	-0.00614		3457.1	-0.00195		3454.1	-0.05803
3454.2	0.0018		3457.2	0.000933709		3454.2	0.01413
3454.3	-0.00653		3457.3	-0.00046777		3454.3	-0.01042
3454.4	-0.00467		3457.4	0.00101		3454.4	0.02228
3454.5	0.00847		3457.5	0.00275		3454.5	0.02533
3454.6	-0.00919		3457.6	0.00080753		3454.6	0.00637
3454.7	-0.00376		3457.7	0.01247		3454.7	-0.06811
3454.8	-0.0042		3457.8	-0.00263		3454.8	-0.09375
3454.9	0.01075		3457.9	0.00102		3454.9	-0.09746
3455	-0.00974		3458	-0.00336		3455	-0.10166
3455.1	0.00408		3458.1	-0.00502		3455.1	-0.02189
3455.2	-0.00093443		3458.2	-0.00341		3455.2	-0.07637
3455.3	0.00227		3458.3	0.00366		3455.3	-0.04699
3455.4	0.00796		3458.4	0.00365		3455.4	-0.07758
3455.5	-0.00314		3458.5	0.00647		3455.5	-0.05072
3455.6	-0.00448		3458.6	-0.00194		3455.6	-0.06979
3455.7	-0.00514		3458.7	-0.0021		3455.7	-0.05917
3455.8	-0.00297		3458.8	0.00123		3455.8	0.03273
3455.9	0.00517		3458.9	-0.00376		3455.9	-0.00962
3456	-0.00227		3459	-0.00636		3456	0.00272
3456.1	-0.00679		3459.1	-0.00477		3456.1	-0.04982
3456.2	-0.00255		3459.2	-0.00917		3456.2	-0.00162
3456.3	-0.000769706		3459.3	-0.000656229		3456.3	-0.01125
3456.4	0.00419		3459.4	0.01446		3456.4	0.02199
3456.5	0.00419		3459.5	-0.00263		3456.5	0.04624
3456.6	0.00759		3459.6	-0.01059		3456.6	0.00528
3456.7	-0.00316		3459.7	-0.00685		3456.7	0.01499
3456.8	0.00405		3459.8	0.000263134		3456.8	0.07516
3456.9	-0.00859		3459.9	-0.00444		3456.9	0.11611
3457	0.0122		3460	0.00233		3457	0.053
3457.1	0.01048		3460.1	0.00429		3457.1	0.03737
3457.2	-0.00761		3460.2	0.00265		3457.2	0.01236
3457.3	0.01093		3460.3	-0.000290549		3457.3	0.00863
3457.4	-0.00106		3460.4	0.0045		3457.4	0.01251
3457.5	0.00677		3460.5	-0.01255		3457.5	0.0388
3457.6	-0.00563		3460.6	0.00821		3457.6	0.07276
3457.7	0.00117		3460.7	-0.00116		3457.7	0.03291
3457.8	0.00721		3460.8	0.00482		3457.8	0.11782
3457.9	0.00685		3460.9	-0.00256		3457.9	0.06793
3458	-0.00399		3461	0.0042		3458	0.0506
3458.1	-0.00645		3461.1	-0.0039		3458.1	0.13804
3458.2	-0.00996		3461.2	-0.00329		3458.2	0.09106
3458.3	-0.00748		3461.3	-0.00372		3458.3	0.12852
3458.4	0.00603		3461.4	0.01145		3458.4	0.1409
3458.5	-0.00526		3461.5	0.01299		3458.5	0.06529
3458.6	0.00319		3461.6	-0.01145		3458.6	0.07449
3458.7	0.00315		3461.7	-0.00698		3458.7	0.10368
3458.8	-0.00248		3461.8	0.00606		3458.8	0.11341
3458.9	0.01029		3461.9	-0.01094		3458.9	0.16452
3459	0.00304		3462	-0.00389		3459	0.10837
3459.1	0.00212		3462.1	-0.00141		3459.1	0.0906
3459.2	0.00654		3462.2	-0.00516		3459.2	0.09004
3459.3	-0.0034		3462.3	-0.00282		3459.3	0.06495
3459.4	0.00573		3462.4	-0.00519		3459.4	0.0865
3459.5	-0.00207		3462.5	-0.000723361		3459.5	0.10486
3459.6	0.00398		3462.6	-0.00375		3459.6	0.13659
3459.7	0.00233		3462.7	-0.000515198		3459.7	0.14297
3459.8	-0.00304		3462.8	0.00234		3459.8	0.14343
3459.9	-0.00207		3462.9	0.00192		3459.9	0.09468
3460	-0.01319		3463	0.00477		3460	0.12365
3460.1	-0.000554343		3463.1	0.0012		3460.1	0.10318
3460.2	-0.00912		3463.2	0.00697		3460.2	0.11737
3460.3	0.00852		3463.3	0.00701		3460.3	0.08268
3460.4	0.00826		3463.4	0.00238		3460.4	0.06786
3460.5	-0.000190904		3463.5	0.01608		3460.5	0.09813
3460.6	0.000224907		3463.6	0.00872		3460.6	0.08256
3460.7	0.00767		3463.7	0.01733		3460.7	0.083
3460.8	-0.00063315		3463.8	0.000504257		3460.8	0.03867
3460.9	-0.00913		3463.9	-0.00108		3460.9	0.05408
3461	0.00261		3464	-0.000764525		3461	0.06477
3461.1	-0.0019		3464.1	-0.00256		3461.1	0.04518
3461.2	0.014		3464.2	0.0047		3461.2	0.03974
3461.3	0.00137		3464.3	-0.01076		3461.3	0.01278
3461.4	0.000824796		3464.4	0.000600832		3461.4	-0.03897
3461.5	0.0043		3464.5	0.00274		3461.5	0.01531
3461.6	-0.00485		3464.6	0.00871		3461.6	0.00745
3461.7	-0.00494		3464.7	0.00411		3461.7	0.000101806
3461.8	0.0065		3464.8	0.00419		3461.8	-0.01127
3461.9	0.000983109		3464.9	-0.0023		3461.9	-0.00422
3462	0.00181		3465	0.000886293		3462	0.02231
3462.1	-0.00216		3465.1	-0.0042		3462.1	-0.01972
3462.2	-0.0013		3465.2	-0.00577		3462.2	0.00335
3462.3	-0.000182928		3465.3	-0.000608355		3462.3	-0.04794
3462.4	-0.00831		3465.4	0.00136		3462.4	-0.03858
3462.5	0.00473		3465.5	-0.000161044		3462.5	-0.04407
3462.6	-5.5e-05		3465.6	0.00737		3462.6	-0.05547
3462.7	-0.00086039		3465.7	0.01025		3462.7	-0.04203
3462.8	-0.00169		3465.8	-0.00591		3462.8	0.02658
3462.9	-0.000464575		3465.9	0.00123		3462.9	0.04156
3463	-0.01181		3466	-0.00207		3463	-0.03315
3463.1	-0.000474859		3466.1	0.0027		3463.1	0.00223
3463.2	-0.00562		3466.2	0.00671		3463.2	0.01881
3463.3	-0.00231		3466.3	0.0014		3463.3	-0.0076
3463.4	-0.00166		3466.4	0.00469		3463.4	-0.00652
3463.5	-0.01127		3466.5	0.00127		3463.5	0.01419
3463.6	0.0027		3466.6	-0.000899071		3463.6	-0.03332
3463.7	0.01263		3466.7	0.00956		3463.7	-0.06568
3463.8	-0.00533		3466.8	0.00041216		3463.8	-0.06804
3463.9	0.00136		3466.9	0.0124		3463.9	-0.09664
3464	-0.00773		3467	0.01478		3464	-0.08515
3464.1	-0.00648		3467.1	-0.00295		3464.1	-0.09784
3464.2	-0.00825		3467.2	0.00499		3464.2	-0.10538
3464.3	-0.00349		3467.3	-0.00924		3464.3	0.00458
3464.4	-0.00429		3467.4	0.00609		3464.4	-0.06871
3464.5	-0.000765508		3467.5	0.01098		3464.5	-0.04586
3464.6	0.0052		3467.6	-0.00834		3464.6	-0.06148
3464.7	0.00672		3467.7	-0.00531		3464.7	0.00442
3464.8	0.00245		3467.8	2.22e-05		3464.8	0.03191
3464.9	0.00181		3467.9	0.00871		3464.9	0.03251
3465	0.00434		3468	0.00473		3465	0.00561
3465.1	-0.00148		3468.1	0.00768		3465.1	0.02927
3465.2	0.01206		3468.2	0.00283		3465.2	-0.04293
3465.3	-0.00464		3468.3	0.000817078		3465.3	0.01524
3465.4	-0.00724		3468.4	0.00523		3465.4	0.04396
3465.5	0.00171		3468.5	-0.00143		3465.5	0.07214
3465.6	-0.00195		3468.6	-0.00606		3465.6	0.03294
3465.7	0.00289		3468.7	-0.00341		3465.7	0.05083
3465.8	0.01302		3468.8	0.00294		3465.8	0.02686
3465.9	-0.000101742		3468.9	0.00116		3465.9	-0.01956
3466	0.00102		3469	-0.00575		3466	0.01569
3466.1	-0.00444		3469.1	0.00738		3466.1	0.04231
3466.2	0.00446		3469.2	0.00441		3466.2	0.03372
3466.3	-0.000150796		3469.3	-0.000488484		3466.3	0.02993
3466.4	0.00797		3469.4	-0.000732708		3466.4	0.01968
3466.5	0.00891		3469.5	-0.00322		3466.5	0.00886
3466.6	0.00143		3469.6	-0.00885		3466.6	0.05169
3466.7	0.0019		3469.7	0.00697		3466.7	0.02798
3466.8	-0.00313		3469.8	-0.00653		3466.8	-0.0134
3466.9	0.00476		3469.9	-0.00194		3466.9	-0.01165
3467	0.01068		3470	-0.0013		3467	-0.02717
3467.1	0.00492		3470.1	-0.01037		3467.1	-0.01059
3467.2	1.55e-05		3470.2	-0.00608		3467.2	0.05474
3467.3	-0.00592		3470.3	-0.00884		3467.3	0.01355
3467.4	0.00062098		3470.4	-0.00667		3467.4	0.0593
3467.5	0.000117804		3470.5	0.00361		3467.5	0.04086
3467.6	-4.77e-05		3470.6	-0.00509		3467.6	-0.01273
3467.7	0.00246		3470.7	-0.00556		3467.7	-0.0671
3467.8	0.00324		3470.8	-0.00298		3467.8	-0.018
3467.9	-0.00427		3470.9	-0.00649		3467.9	0.02176
3468	-0.00849		3471	0.00816		3468	-0.01055
3468.1	-0.00674		3471.1	-0.00585		3468.1	-0.04777
3468.2	0.0022		3471.2	-0.00149		3468.2	-0.04265
3468.3	0.00168		3471.3	0.00165		3468.3	0.000639768
3468.4	0.00566		3471.4	0.0031		3468.4	-0.01676
3468.5	-0.01114		3471.5	-0.00472		3468.5	-0.08825
3468.6	0.0026		3471.6	-0.00838		3468.6	-0.03811
3468.7	0.00194		3471.7	0.00332		3468.7	-0.01221
3468.8	0.00141		3471.8	0.00831		3468.8	-0.09588
3468.9	-0.00285		3471.9	-0.00257		3468.9	-0.13024
3469	0.0073		3472	0.01382		3469	-0.05875
3469.1	-0.000471559		3472.1	0.00644		3469.1	-0.14053
3469.2	-0.00433		3472.2	0.00375		3469.2	-0.08012
3469.3	0.00487		3472.3	-0.00611		3469.3	-0.05959
3469.4	0.00402		3472.4	0.01099		3469.4	-0.03626
3469.5	-0.0054		3472.5	0.01369		3469.5	-0.08253
3469.6	0.00574		3472.6	0.02099		3469.6	-0.0438
3469.7	0.00194		3472.7	0.00101		3469.7	-0.09943
3469.8	0.00832		3472.8	0.00975		3469.8	-0.127
3469.9	0.000619922		3472.9	0.0063		3469.9	-0.08019
3470	-0.00265		3473	0.00401		3470	-0.05197
3470.1	0.000205054		3473.1	-0.00484		3470.1	-0.06824
3470.2	-0.00521		3473.2	-0.00223		3470.2	-0.01402
3470.3	-0.000634516		3473.3	-0.00884		3470.3	-0.03859
3470.4	-0.00584		3473.4	0.00335		3470.4	-0.03328
3470.5	0.000171359		3473.5	0.01454		3470.5	0.00344
3470.6	-0.007		3473.6	-0.0079		3470.6	-0.00847
3470.7	-0.00449		3473.7	-0.00485		3470.7	-0.02125
3470.8	0.00134		3473.8	-0.00843		3470.8	0.0369
3470.9	0.00395		3473.9	0.00294		3470.9	-0.15145
3471	-0.00328		3474	-0.00326		3471	-0.09153
3471.1	0.000152168		3474.1	0.00321		3471.1	-0.07153
3471.2	-0.0109		3474.2	0.00113		3471.2	-0.0917
3471.3	0.01009		3474.3	0.00372		3471.3	-0.11396
3471.4	-0.00154		3474.4	-0.01313		3471.4	-0.14152
3471.5	0.00168		3474.5	-0.00329		3471.5	-0.10977
3471.6	-0.00406		3474.6	0.00402		3471.6	-0.05946
3471.7	0.0092		3474.7	-0.00708		3471.7	-0.10727
3471.8	-0.01349		3474.8	-0.00667		3471.8	-0.08011
3471.9	-0.00333		3474.9	-0.00382		3471.9	-0.0938
3472	0.00339		3475	-0.00325		3472	-0.12187
3472.1	0.0018		3475.1	-0.00969		3472.1	-0.12864
3472.2	-0.00030228		3475.2	-0.000824868		3472.2	-0.07456
3472.3	-0.00471		3475.3	-0.000611875		3472.3	-0.04177
3472.4	-0.00113		3475.4	0.00302		3472.4	-0.08982
3472.5	0.00768		3475.5	-0.01551		3472.5	-0.14039
3472.6	0.01304		3475.6	0.00201		3472.6	-0.12438
3472.7	0.01131		3475.7	-0.00437		3472.7	-0.02048
3472.8	0.00397		3475.8	0.00134		3472.8	-0.10249
3472.9	-0.00117		3475.9	-0.00407		3472.9	-0.06623
3473	-0.00415		3476	0.00556		3473	-0.0634
3473.1	0.0034		3476.1	-0.00719		3473.1	-0.03828
3473.2	0.00228		3476.2	-0.0029		3473.2	-0.04305
3473.3	0.00902		3476.3	0.00129		3473.3	-0.00578
3473.4	0.000374416		3476.4	-0.00239		3473.4	-0.07882
3473.5	-0.00238		3476.5	-0.00198		3473.5	-0.03881
3473.6	-0.00245		3476.6	-0.00559		3473.6	-0.03061
3473.7	-0.01139		3476.7	0.00533		3473.7	-0.05692
3473.8	-0.00344		3476.8	0.00909		3473.8	0.000454318
3473.9	0.00214		3476.9	-0.00391		3473.9	-0.05759
3474	-0.00173		3477	-0.00664		3474	-0.01156
3474.1	-0.00873		3477.1	0.00686		3474.1	-0.05303
3474.2	-0.00563		3477.2	-0.00273		3474.2	-0.07827
3474.3	0.00449		3477.3	0.00818		3474.3	-0.10052
3474.4	-0.00737		3477.4	0.00279		3474.4	-0.04036
3474.5	-0.00713		3477.5	-0.00535		3474.5	-0.04442
3474.6	-0.01018		3477.6	-0.01069		3474.6	-0.05053
3474.7	0.00304		3477.7	0.000305182		3474.7	-0.05666
3474.8	0.00151		3477.8	-0.00759		3474.8	-0.05691
3474.9	-0.00468		3477.9	-0.00761		3474.9	0.0145
3475	0.00582		3478	-0.0038		3475	-0.04835
3475.1	0.00124		3478.1	0.00466		3475.1	-0.01486
3475.2	0.00964		3478.2	0.01086		3475.2	0.0223
3475.3	-0.01127		3478.3	-0.00898		3475.3	-0.04854
3475.4	0.00322		3478.4	-0.00965		3475.4	0.00529
3475.5	0.01271		3478.5	-0.01502		3475.5	-0.0229
3475.6	-0.00299		3478.6	0.00393		3475.6	0.01928
3475.7	-0.008		3478.7	-0.00942		3475.7	-0.03486
3475.8	-0.00332		3478.8	-0.00702		3475.8	-0.03559
3475.9	-4.32e-05		3478.9	-0.00105		3475.9	0.0162
3476	0.00265		3479	0.00422		3476	0.03009
3476.1	0.000343044		3479.1	-0.00697		3476.1	-0.01267
3476.2	-0.00936		3479.2	0.000777702		3476.2	-0.0177
3476.3	-0.00771		3479.3	-0.00681		3476.3	0.03361
3476.4	-0.01153		3479.4	-0.0013		3476.4	0.02622
3476.5	0.00145		3479.5	-0.01465		3476.5	0.06922
3476.6	0.00315		3479.6	0.00532		3476.6	0.04421
3476.7	0.00207		3479.7	0.00298		3476.7	-0.00738
3476.8	-0.00177		3479.8	0.000113557		3476.8	0.05193
3476.9	-0.00419		3479.9	0.00138		3476.9	0.04146
3477	-0.00307		3480	0.00452		3477	0.13532
3477.1	-0.00317		3480.1	-0.000123561		3477.1	0.07013
3477.2	-0.00249		3480.2	-0.00678		3477.2	0.11679
3477.3	-0.000227173		3480.3	-0.0071		3477.3	0.1354
3477.4	0.00203		3480.4	0.000714023		3477.4	0.10833
3477.5	0.00138		3480.5	-0.00945		3477.5	0.11168
3477.6	-0.00505		3480.6	-0.00699		3477.6	0.14343
3477.7	-0.00114		3480.7	-0.00848		3477.7	0.09892
3477.8	0.00119		3480.8	-0.0102		3477.8	0.16585
3477.9	-0.00371		3480.9	-0.00826		3477.9	0.09325
3478	-0.00487		3481	-0.00794		3478	0.02703
3478.1	-0.00315		3481.1	-0.00625		3478.1	0.05949
3478.2	0.00503		3481.2	0.0018		3478.2	0.07257
3478.3	0.00427		3481.3	-0.00174		3478.3	0.01179
3478.4	-0.00193		3481.4	0.00537		3478.4	0.09052
3478.5	-0.0057		3481.5	-0.01798		3478.5	0.1046
3478.6	0.00789		3481.6	-0.00177		3478.6	0.11682
3478.7	-0.00874		3481.7	-0.01505		3478.7	0.06375
3478.8	0.000527544		3481.8	-0.01525		3478.8	0.06137
3478.9	0.00425		3481.9	-0.00698		3478.9	0.10917
3479	0.00154		3482	0.00309		3479	0.04635
3479.1	-0.00133		3482.1	-0.01218		3479.1	0.08027
3479.2	-0.00464		3482.2	-0.00687		3479.2	0.01532
3479.3	-0.00332		3482.3	-0.0079		3479.3	0.02303
3479.4	0.0039		3482.4	-0.000361797		3479.4	0.04967
3479.5	-0.000636737		3482.5	-0.00802		3479.5	0.0257
3479.6	0.00028374		3482.6	-0.00805		3479.6	0.03818
3479.7	0.00749		3482.7	-0.00493		3479.7	0.04916
3479.8	0.00255		3482.8	-0.01091		3479.8	0.02646
3479.9	-0.0089		3482.9	-0.000345063		3479.9	0.05738
3480	0.00625		3483	-0.00482		3480	0.05531
3480.1	-0.00023161		3483.1	-0.00533		3480.1	0.06298
3480.2	-0.00112		3483.2	-0.00931		3480.2	0.07294
3480.3	-0.00155		3483.3	-0.01735		3480.3	0.09527
3480.4	-0.0043		3483.4	-0.00443		3480.4	0.11649
3480.5	-0.00367		3483.5	0.00467		3480.5	0.06775
3480.6	-0.000232538		3483.6	-0.00284		3480.6	0.08228
3480.7	-0.00169		3483.7	0.000517776		3480.7	0.08328
3480.8	-0.000125896		3483.8	0.01052		3480.8	0.03558
3480.9	-0.00538		3483.9	-0.00608		3480.9	0.05582
3481	-0.00379		3484	-0.00464		3481	0.04625
3481.1	-0.001		3484.1	0.00479		3481.1	0.04512
3481.2	-0.00519		3484.2	-0.00228		3481.2	0.07041
3481.3	-0.00025768		3484.3	0.00618		3481.3	0.04564
3481.4	-0.00302		3484.4	-0.00336		3481.4	0.0554
3481.5	0.00264		3484.5	0.00171		3481.5	0.05362
3481.6	0.00437		3484.6	0.00432		3481.6	0.09074
3481.7	0.00211		3484.7	0.00448		3481.7	0.0979
3481.8	-0.00748		3484.8	0.00379		3481.8	0.03545
3481.9	-0.00338		3484.9	-0.00771		3481.9	0.10305
3482	0.00658		3485	0.000828185		3482	0.09967
3482.1	0.00581		3485.1	0.00649		3482.1	0.0514
3482.2	-0.00129		3485.2	0.00185		3482.2	0.01341
3482.3	0.000269868		3485.3	0.00254		3482.3	0.02237
3482.4	1.64e-05		3485.4	0.00496		3482.4	0.03865
3482.5	-0.00419		3485.5	-0.00463		3482.5	-0.005
3482.6	0.00998		3485.6	0.01427		3482.6	-0.03642
3482.7	-0.00799		3485.7	0.00236		3482.7	-0.02382
3482.8	-4.55e-05		3485.8	0.00886		3482.8	0.00655
3482.9	-0.00298		3485.9	0.00449		3482.9	-0.02474
3483	0.000351411		3486	0.00192		3483	0.01853
3483.1	0.00142		3486.1	-0.00667		3483.1	0.04508
3483.2	0.0026		3486.2	0.01025		3483.2	0.00784
3483.3	-0.000159692		3486.3	0.01484		3483.3	0.05223
3483.4	-0.000648288		3486.4	-0.00549		3483.4	0.05375
3483.5	0.0107		3486.5	0.0041		3483.5	0.05768
3483.6	0.00166		3486.6	0.00682		3483.6	0.10832
3483.7	0.00562		3486.7	0.00581		3483.7	0.12777
3483.8	0.00194		3486.8	0.00788		3483.8	0.11604
3483.9	0.00445		3486.9	0.00735		3483.9	0.14681
3484	-0.00159		3487	0.00454		3484	0.12316
3484.1	0.00104		3487.1	-0.00174		3484.1	0.14325
3484.2	-0.00554		3487.2	0.00815		3484.2	0.07575
3484.3	-0.000421802		3487.3	-0.00306		3484.3	0.07784
3484.4	-0.00273		3487.4	0.00895		3484.4	0.18232
3484.5	0.000866833		3487.5	0.00935		3484.5	0.15238
3484.6	0.000616281		3487.6	0.01524		3484.6	0.17487
3484.7	0.00483		3487.7	-0.00555		3484.7	0.11159
3484.8	-0.0068		3487.8	0.00989		3484.8	0.10354
3484.9	-0.0015		3487.9	0.01166		3484.9	0.13343
3485	-0.00401		3488	0.00418		3485	0.10352
3485.1	-0.00146		3488.1	-0.00111		3485.1	0.12307
3485.2	-0.00165		3488.2	-0.00252		3485.2	0.1155
3485.3	0.00453		3488.3	-0.00018279		3485.3	0.11267
3485.4	0.000773438		3488.4	-0.00599		3485.4	0.05299
3485.5	0.01225		3488.5	-0.00869		3485.5	0.10572
3485.6	-0.00513		3488.6	0.00623		3485.6	0.08483
3485.7	0.00499		3488.7	0.00471		3485.7	0.12974
3485.8	0.00341		3488.8	-0.00155		3485.8	0.09371
3485.9	-0.00759		3488.9	0.00296		3485.9	0.06
3486	0.00289		3489	0.00254		3486	0.0677
3486.1	0.000704978		3489.1	0.01377		3486.1	0.09396
3486.2	0.00653		3489.2	0.00186		3486.2	0.04399
3486.3	0.00173		3489.3	0.00549		3486.3	0.02899
3486.4	0.000761025		3489.4	0.00684		3486.4	0.02704
3486.5	-0.00719		3489.5	-0.0111		3486.5	0.05968
3486.6	-0.00277		3489.6	0.00243		3486.6	0.05338
3486.7	-0.00178		3489.7	0.00205		3486.7	0.07902
3486.8	0.00199		3489.8	-0.00709		3486.8	0.00802
3486.9	0.00652		3489.9	-0.00222		3486.9	0.07313
3487	0.0122		3490	0.00119		3487	0.01865
3487.1	0.00435		3490.1	0.00325		3487.1	0.05957
3487.2	-0.00439		3490.2	0.000335219		3487.2	0.14694
3487.3	0.00997		3490.3	0.00267		3487.3	0.1118
3487.4	0.00729		3490.4	0.01147		3487.4	0.13293
3487.5	0.00951		3490.5	0.01325		3487.5	0.20466
3487.6	0.000307071		3490.6	0.01221		3487.6	0.20183
3487.7	-0.00818		3490.7	-7.75e-05		3487.7	0.29721
3487.8	-0.00299		3490.8	-0.00020415		3487.8	0.22235
3487.9	-0.00269		3490.9	0.0055		3487.9	0.23445
3488	-0.00471		3491	0.0068		3488	0.1939
3488.1	0.0087		3491.1	0.00462		3488.1	0.14572
3488.2	-0.00123		3491.2	0.00687		3488.2	0.03041
3488.3	0.00599		3491.3	0.01598		3488.3	0.0328
3488.4	0.00678		3491.4	0.00599		3488.4	0.04235
3488.5	-0.00359		3491.5	0.0027		3488.5	0.06867
3488.6	0.00845		3491.6	0.01372		3488.6	0.15316
3488.7	-0.00336		3491.7	-0.00328		3488.7	0.05082
3488.8	-0.00398		3491.8	-0.00585		3488.8	0.02131
3488.9	-0.00242		3491.9	0.00816		3488.9	-0.02694
3489	0.000810254		3492	-0.00474		3489	-0.0388
3489.1	-0.00213		3492.1	0.000672048		3489.1	0.06354
3489.2	-0.00367		3492.2	0.00434		3489.2	-0.01682
3489.3	0.00337		3492.3	0.01019		3489.3	-0.02056
3489.4	-0.000645472		3492.4	0.0079		3489.4	-0.02822
3489.5	-0.00472		3492.5	0.00396		3489.5	-0.01154
3489.6	-0.00402		3492.6	-0.00204		3489.6	-0.04185
3489.7	0.00275		3492.7	0.00998		3489.7	-0.05911
3489.8	-0.00219		3492.8	0.00431		3489.8	-0.03603
3489.9	0.00482		3492.9	-0.01069		3489.9	-0.02141
3490	0.00161		3493	0.00226		3490	-0.03296
3490.1	0.00164		3493.1	-0.00648		3490.1	-0.028
3490.2	0.00176		3493.2	0.00168		3490.2	-0.02631
3490.3	0.00187		3493.3	-0.00606		3490.3	-0.05618
3490.4	-0.00736		3493.4	-0.0037		3490.4	-0.01539
3490.5	0.00227		3493.5	-0.000275346		3490.5	-0.02964
3490.6	-0.00894		3493.6	-0.00502		3490.6	0.01592
3490.7	0.00618		3493.7	-0.00258		3490.7	-0.02226
3490.8	-0.00448		3493.8	0.00207		3490.8	0.02559
3490.9	-0.0076		3493.9	0.01525		3490.9	-0.08971
3491	0.00601		3494	-0.00798		3491	-0.05476
3491.1	0.000397364		3494.1	0.00334		3491.1	-0.0973
3491.2	0.00146		3494.2	0.00291		3491.2	-0.09143
3491.3	-0.00794		3494.3	0.01176		3491.3	-0.05213
3491.4	-0.01065		3494.4	-0.00335		3491.4	-0.10021
3491.5	0.00314		3494.5	0.00367		3491.5	-0.1175
3491.6	-0.00299		3494.6	0.00431		3491.6	-0.10756
3491.7	-0.01271		3494.7	0.000573021		3491.7	-0.06769
3491.8	-0.00908		3494.8	0.00933		3491.8	-0.09986
3491.9	-0.00538		3494.9	0.00601		3491.9	-0.11797
3492	-0.00493		3495	0.01447		3492	-0.12837
3492.1	-0.00504		3495.1	0.0051		3492.1	-0.16787
3492.2	0.00656		3495.2	0.00862		3492.2	-0.08164
3492.3	-0.00183		3495.3	0.0041		3492.3	-0.11177
3492.4	-0.00692		3495.4	-0.00803		3492.4	-0.0758
3492.5	0.00262		3495.5	-0.00681		3492.5	-0.11012
3492.6	0.00201		3495.6	-0.00171		3492.6	-0.10341
3492.7	-9.52e-05		3495.7	-0.00388		3492.7	-0.11089
3492.8	-0.000851807		3495.8	0.00533		3492.8	-0.0785
3492.9	0.000915278		3495.9	0.00959		3492.9	-0.05035
3493	-0.00232		3496	0.00171		3493	-0.11281
3493.1	-0.00861		3496.1	-0.004		3493.1	-0.09953
3493.2	-0.000687795		3496.2	-0.00644		3493.2	-0.12458
3493.3	-0.00339		3496.3	-0.00456		3493.3	-0.07949
3493.4	-0.00556		3496.4	-0.00281		3493.4	-0.05218
3493.5	0.00229		3496.5	0.000128088		3493.5	-0.08823
3493.6	-0.00107		3496.6	0.000295042		3493.6	-0.081
3493.7	0.00443		3496.7	0.00588		3493.7	-0.05265
3493.8	-0.00513		3496.8	-0.00101		3493.8	-0.03958
3493.9	0.00195		3496.9	0.00694		3493.9	-0.06338
3494	-0.00104		3497	0.00529		3494	-0.06662
3494.1	0.000453271		3497.1	-0.00652		3494.1	-0.0891
3494.2	-0.00669		3497.2	-0.00499		3494.2	-0.04916
3494.3	0.00291		3497.3	0.00565		3494.3	-0.13117
3494.4	0.00714		3497.4	-0.0026		3494.4	-0.09785
3494.5	-0.00225		3497.5	-0.00826		3494.5	-0.07283
3494.6	-0.00479		3497.6	-0.00301		3494.6	-0.0459
3494.7	-0.00428		3497.7	0.000993195		3494.7	-0.0886
3494.8	0.003		3497.8	0.00248		3494.8	-0.10767
3494.9	0.00648		3497.9	0.00583		3494.9	-0.08443
3495	-0.000535176		3498	0.00155		3495	-0.03281
3495.1	0.00732		3498.1	0.00211		3495.1	0.00329
3495.2	0.00627		3498.2	-0.00103		3495.2	-0.02386
3495.3	0.000936859		3498.3	0.00328		3495.3	-0.02579
3495.4	7.18e-05		3498.4	0.00597		3495.4	-0.07503
3495.5	0.00372		3498.5	0.0119		3495.5	-0.04838
3495.6	0.00703		3498.6	0.00427		3495.6	-0.06221
3495.7	0.00112		3498.7	0.01531		3495.7	-0.07432
3495.8	0.01082		3498.8	0.00489		3495.8	-0.08958
3495.9	0.00507		3498.9	0.00886		3495.9	-0.04542
3496	0.01333		3499	0.0055		3496	-0.12765
3496.1	0.000788871		3499.1	0.00437		3496.1	-0.16642
3496.2	0.000132021		3499.2	-0.00427		3496.2	-0.10639
3496.3	-0.00332		3499.3	-0.00227		3496.3	-0.12528
3496.4	0.00606		3499.4	0.00146		3496.4	-0.07342
3496.5	0.00112		3499.5	0.00504		3496.5	-0.08472
3496.6	-0.00328		3499.6	-0.00555		3496.6	-0.1034
3496.7	0.00601		3499.7	-0.00585		3496.7	-0.08417
3496.8	0.00976		3499.8	-0.00438		3496.8	-0.02725
3496.9	0.01569		3499.9	-0.000889111		3496.9	-0.05966
3497	0.00935		3500	-0.000265022		3497	-0.07224
3497.1	-0.00334		3500.1	-0.00712		3497.1	-0.03455
3497.2	-0.00136		3500.2	-0.00356		3497.2	-0.07982
3497.3	0.00717		3500.3	-0.00465		3497.3	-0.09051
3497.4	0.00876		3500.4	-0.00224		3497.4	-0.08809
3497.5	0.0053		3500.5	-0.00649		3497.5	-0.05933
3497.6	0.00927		3500.6	-0.00152		3497.6	0.03084
3497.7	0.012		3500.7	-0.0124		3497.7	0.00522
3497.8	-0.00712		3500.8	0.000192278		3497.8	0.00632
3497.9	0.00922		3500.9	-0.01387		3497.9	0.00257
3498	0.00366		3501	-0.00132		3498	0.01114
3498.1	-0.0041		3501.1	-0.00899		3498.1	0.01647
3498.2	-0.00278		3501.2	0.00435		3498.2	0.04686
3498.3	0.0114		3501.3	-0.00106		3498.3	0.05946
3498.4	-0.0043		3501.4	0.00028241		3498.4	0.02484
3498.5	0.00725		3501.5	-0.00489		3498.5	0.09083
3498.6	-0.01014		3501.6	-0.00491		3498.6	0.03388
3498.7	-0.000268394		3501.7	0.00434		3498.7	0.0287
3498.8	0.01125		3501.8	0.00249		3498.8	0.02481
3498.9	0.00367		3501.9	0.00649		3498.9	0.03314
3499	0.00643		3502	0.01014		3499	0.00289
3499.1	0.00919		3502.1	0.00713		3499.1	0.01787
3499.2	0.0037		3502.2	0.00262		3499.2	0.03047
3499.3	0.00137		3502.3	0.00608		3499.3	0.05731
3499.4	-0.00682		3502.4	-0.00816		3499.4	0.02441
3499.5	-5.83e-07		3502.5	-0.01051		3499.5	0.02311
3499.6	0.00713		3502.6	-0.00298		3499.6	-0.03744
3499.7	-0.00951		3502.7	-0.00643		3499.7	-0.03215
3499.8	-0.0019		3502.8	-0.01061		3499.8	-0.01813
3499.9	0.00889		3502.9	-0.00991		3499.9	-0.05277
3500	0.00598		3503	-0.01028		3500	-0.02911
3500.1	0.01158		3503.1	-0.00159		3500.1	-0.0095
3500.2	0.00786		3503.2	-0.00667		3500.2	0.02019
3500.3	-0.00518		3503.3	-0.00529		3500.3	-0.00756
3500.4	-0.01039		3503.4	-0.00205		3500.4	0.03609
3500.5	0.01175		3503.5	-0.00826		3500.5	-0.06042
3500.6	0.000938563		3503.6	-0.00547		3500.6	-0.00191
3500.7	0.000907115		3503.7	9.03e-05		3500.7	0.03892
3500.8	0.00488		3503.8	-0.00494		3500.8	0.02257
3500.9	0.000506579		3503.9	0.01001		3500.9	-0.00937
3501	0.000398047		3504	-0.00296		3501	0.00433
3501.1	-0.0103		3504.1	0.00849		3501.1	0.0384
3501.2	0.00344		3504.2	0.00248		3501.2	0.06739
3501.3	-0.01951		3504.3	0.01521		3501.3	0.0503
3501.4	0.00936		3504.4	0.00854		3501.4	0.00503
3501.5	-0.00528		3504.5	-0.00311		3501.5	0.04186
3501.6	-0.00294		3504.6	0.0077		3501.6	0.03884
3501.7	0.00574		3504.7	-1.34e-05		3501.7	-0.00342
3501.8	-0.00904		3504.8	0.00425		3501.8	-0.10039
3501.9	0.000224089		3504.9	0.00087348		3501.9	-0.06258
3502	-0.000106002		3505	-0.0016		3502	-0.06294
3502.1	0.00329		3505.1	0.00659		3502.1	-0.03153
3502.2	-0.0082		3505.2	0.005		3502.2	-0.01932
3502.3	0.00415		3505.3	0.01484		3502.3	-0.02821
3502.4	0.00581		3505.4	-0.00386		3502.4	-0.02012
3502.5	-0.01079		3505.5	0.00465		3502.5	0.00418
3502.6	0.00994		3505.6	0.00177		3502.6	-0.00569
3502.7	-0.000389289		3505.7	0.00118		3502.7	-0.12699
3502.8	0.00228		3505.8	-0.00456		3502.8	-0.0735
3502.9	0.0019		3505.9	0.00433		3502.9	-0.05452
3503	-0.01399		3506	-0.00417		3503	-0.11628
3503.1	-0.000970398		3506.1	-0.00463		3503.1	-0.0818
3503.2	0.00599		3506.2	-0.00164		3503.2	-0.06243
3503.3	-0.00113		3506.3	-0.00403		3503.3	-0.05962
3503.4	-0.00903		3506.4	-0.00145		3503.4	-0.00194
3503.5	0.000533377		3506.5	-0.007		3503.5	-0.01489
3503.6	-0.00605		3506.6	-0.00966		3503.6	-0.11134
3503.7	-0.00974		3506.7	-0.0028		3503.7	-0.03398
3503.8	0.000383908		3506.8	0.00867		3503.8	-0.06659
3503.9	0.0044		3506.9	-0.01268		3503.9	-0.02232
3504	-0.00838		3507	0.00147		3504	-0.04398
3504.1	0.00366		3507.1	-0.0071		3504.1	-0.06722
3504.2	-0.00627		3507.2	-0.00683		3504.2	-0.07566
3504.3	0.00867		3507.3	0.00698		3504.3	-0.03525
3504.4	0.00426		3507.4	0.01063		3504.4	-0.02247
3504.5	-0.00304		3507.5	-0.00473		3504.5	-0.06738
3504.6	0.00664		3507.6	-0.01583		3504.6	-0.07992
3504.7	0.00312		3507.7	-0.00156		3504.7	-0.10118
3504.8	-0.00133		3507.8	0.00501		3504.8	-0.00802
3504.9	-0.00375		3507.9	-0.00297		3504.9	-0.05479
3505	-0.01256		3508	-0.005		3505	-0.07585
3505.1	-0.00267		3508.1	-0.00504		3505.1	-0.02063
3505.2	-0.00748		3508.2	-0.00203		3505.2	-0.04482
3505.3	0.000337772		3508.3	-0.00575		3505.3	-0.15141
3505.4	0.0032		3508.4	-0.00467		3505.4	-0.13126
3505.5	-0.00628		3508.5	0.00703		3505.5	-0.14489
3505.6	-0.0097		3508.6	-0.000698881		3505.6	-0.16511
3505.7	-0.00769		3508.7	-0.00776		3505.7	-0.09814
3505.8	0.00231		3508.8	-0.01626		3505.8	-0.21201
3505.9	-0.00689		3508.9	-0.01215		3505.9	-0.1176
3506	-0.00142		3509	-0.00181		3506	-0.10478
3506.1	-0.01056		3509.1	-0.00391		3506.1	-0.05741
3506.2	0.00709		3509.2	-0.00627		3506.2	-0.05029
3506.3	-0.00644		3509.3	-0.00531		3506.3	-0.09458
3506.4	0.0023		3509.4	0.00189		3506.4	-0.06225
3506.5	-0.00733		3509.5	-0.00194		3506.5	-0.09973
3506.6	-0.00772		3509.6	0.00126		3506.6	-0.08949
3506.7	-0.00335		3509.7	0.00402		3506.7	-0.05905
3506.8	-0.0017		3509.8	0.01156		3506.8	-0.03323
3506.9	-0.00028885		3509.9	-0.0015		3506.9	-0.08782
3507	-0.00351		3510	0.00634		3507	-0.06568
3507.1	-0.00659		3510.1	0.00403		3507.1	-0.06547
3507.2	-0.00434		3510.2	-0.00118		3507.2	-0.05675
3507.3	-0.00424		3510.3	-0.00277		3507.3	-0.05799
3507.4	-0.00042707		3510.4	0.00183		3507.4	-0.04835
3507.5	0.000738989		3510.5	-0.00395		3507.5	-0.06204
3507.6	-0.00704		3510.6	0.00485		3507.6	-0.01642
3507.7	-0.0021		3510.7	-0.00309		3507.7	0.00439
3507.8	0.00304		3510.8	-0.000253512		3507.8	0.0185
3507.9	-0.000406576		3510.9	-0.00523		3507.9	-0.01697
3508	0.01175		3511	-0.00615		3508	0.01465
3508.1	-0.000960191		3511.1	0.01165		3508.1	0.03061
3508.2	-0.00575		3511.2	-0.00373		3508.2	-0.000783133
3508.3	-0.0015		3511.3	-0.00754		3508.3	-0.01688
3508.4	0.00801		3511.4	-0.00844		3508.4	-0.04341
3508.5	5.05e-05		3511.5	0.000579152		3508.5	-0.00299
3508.6	-0.01216		3511.6	-0.00762		3508.6	0.00832
3508.7	-9.33e-05		3511.7	-0.01101		3508.7	0.02546
3508.8	-0.00562		3511.8	-0.00152		3508.8	0.00774
3508.9	0.00298		3511.9	-0.00573		3508.9	-0.03135
3509	0.0024		3512	-0.00393		3509	0.00844
3509.1	0.00056439		3512.1	-0.00694		3509.1	0.01259
3509.2	-0.01051		3512.2	-0.000157333		3509.2	-0.06419
3509.3	-0.00503		3512.3	0.00231		3509.3	0.01128
3509.4	0.00149		3512.4	0.00654		3509.4	0.01286
3509.5	-0.000785795		3512.5	0.00632		3509.5	0.04351
3509.6	0.00185		3512.6	0.00072553		3509.6	0.09402
3509.7	0.00634		3512.7	0.00481		3509.7	0.12816
3509.8	0.00685		3512.8	-0.0094		3509.8	0.09262
3509.9	0.00452		3512.9	0.00478		3509.9	0.09324
3510	-0.00411		3513	0.00774		3510	0.09241
3510.1	-0.00868		3513.1	-0.00417		3510.1	0.09761
3510.2	-0.01827		3513.2	0.00212		3510.2	0.11696
3510.3	0.00411		3513.3	0.000681979		3510.3	0.10907
3510.4	-0.00595		3513.4	-0.01486		3510.4	0.03452
3510.5	-0.00466		3513.5	-0.00828		3510.5	0.10211
3510.6	0.00198		3513.6	-0.00177		3510.6	0.15096
3510.7	0.01047		3513.7	-0.0154		3510.7	0.09956
3510.8	-0.00373		3513.8	0.01786		3510.8	0.11546
3510.9	0.00638		3513.9	-0.00734		3510.9	0.07418
3511	-0.00352		3514	-0.000708712		3511	0.10475
3511.1	0.01745		3514.1	0.00224		3511.1	0.11221
3511.2	0.00407		3514.2	-0.00856		3511.2	0.08633
3511.3	-0.000365985		3514.3	-0.01414		3511.3	0.11937
3511.4	-0.000132726		3514.4	-0.00642		3511.4	0.17094
3511.5	0.00589		3514.5	-0.00531		3511.5	0.13928
3511.6	0.00883		3514.6	-0.01081		3511.6	0.13774
3511.7	-0.00548		3514.7	-0.00915		3511.7	0.1462
3511.8	0.00431		3514.8	-0.01489		3511.8	0.12543
3511.9	-0.00547		3514.9	-0.01037		3511.9	0.15366
3512	-0.01242		3515	-0.00143		3512	0.13967
3512.1	-0.00308		3515.1	-0.00567		3512.1	0.18507
3512.2	-0.0032		3515.2	0.00278		3512.2	0.13847
3512.3	-0.00177		3515.3	0.00764		3512.3	0.14299
3512.4	0.011		3515.4	-0.00208		3512.4	0.13664
3512.5	0.01822		3515.5	0.0061		3512.5	0.09727
3512.6	0.00493		3515.6	-0.00346		3512.6	0.1029
3512.7	0.00455		3515.7	-0.00646		3512.7	0.15944
3512.8	-0.00567		3515.8	0.00791		3512.8	0.10822
3512.9	-0.00693		3515.9	-0.00525		3512.9	0.16783
3513	-0.00528		3516	-0.00359		3513	0.12973
3513.1	0.01284		3516.1	-0.00421		3513.1	0.09777
3513.2	-0.00545		3516.2	0.00557		3513.2	0.11955
3513.3	0.00554		3516.3	-0.00172		3513.3	0.11294
3513.4	-7.91e-05		3516.4	-0.00212		3513.4	0.08528
3513.5	-0.00312		3516.5	-0.000256346		3513.5	0.07682
3513.6	0.00774		3516.6	0.00219		3513.6	0.09973
3513.7	-0.000541709		3516.7	0.00367		3513.7	0.13696
3513.8	-0.00829		3516.8	0.000641163		3513.8	0.11584
3513.9	-0.00483		3516.9	0.00143		3513.9	0.10205
3514	-0.00214		3517	-0.00511		3514	0.0873
3514.1	7.08e-05		3517.1	-0.00070627		3514.1	0.09561
3514.2	-0.000344474		3517.2	0.01115		3514.2	0.09483
3514.3	-6.98e-05		3517.3	0.000239295		3514.3	0.13098
3514.4	0.00479		3517.4	-0.0045		3514.4	0.13562
3514.5	-0.000746304		3517.5	0.00271		3514.5	0.10071
3514.6	-0.00186		3517.6	0.02105		3514.6	0.09487
3514.7	-0.00696		3517.7	-0.00538		3514.7	0.11434
3514.8	0.00715		3517.8	0.00166		3514.8	0.05033
3514.9	-0.00233		3517.9	-0.00316		3514.9	0.05957
3515	-0.01157		3518	-0.00798		3515	0.0924
3515.1	-0.01283		3518.1	-0.00581		3515.1	0.10482
3515.2	-0.00741		3518.2	-0.0038		3515.2	0.09857
3515.3	-0.00471		3518.3	0.00843		3515.3	0.06854
3515.4	-0.00542		3518.4	0.00526		3515.4	0.10501
3515.5	0.00478		3518.5	0.00451		3515.5	0.11079
3515.6	-0.00363		3518.6	-0.000384318		3515.6	0.03479
3515.7	-0.00372		3518.7	-0.000361476		3515.7	0.07583
3515.8	-0.00942		3518.8	-0.00269		3515.8	0.08073
3515.9	-0.00599		3518.9	0.00366		3515.9	-0.00778
3516	-0.00296		3519	0.001		3516	0.09521
3516.1	-0.00222		3519.1	0.0082		3516.1	0.03433
3516.2	-0.000749208		3519.2	-0.000242096		3516.2	0.09273
3516.3	0.00036813		3519.3	0.00649		3516.3	0.05017
3516.4	0.00508		3519.4	-0.00306		3516.4	0.05411
3516.5	0.00411		3519.5	-0.000911851		3516.5	0.06028
3516.6	0.000761642		3519.6	-0.0014		3516.6	0.0319
3516.7	0.00565		3519.7	-0.00882		3516.7	0.0485
3516.8	0.0041		3519.8	0.00268		3516.8	0.09913
3516.9	0.01094		3519.9	-0.0019		3516.9	0.01068
3517	0.00466		3520	0.01691		3517	0.02162
3517.1	-0.00232		3520.1	-0.00144		3517.1	0.05063
3517.2	0.00101		3520.2	0.01478		3517.2	0.07655
3517.3	-0.00766		3520.3	0.00885		3517.3	0.03322
3517.4	-0.00752		3520.4	0.00722		3517.4	0.03031
3517.5	0.01112		3520.5	0.00192		3517.5	0.06231
3517.6	0.00753		3520.6	-0.000790308		3517.6	0.0749
3517.7	-0.000941156		3520.7	-0.00235		3517.7	-0.00178
3517.8	0.00455		3520.8	0.0046		3517.8	0.02213
3517.9	0.000605176		3520.9	0.000676903		3517.9	-0.00727
3518	-0.00553		3521	0.00542		3518	0.01536
3518.1	0.00453		3521.1	0.00517		3518.1	0.03322
3518.2	-0.000970104		3521.2	0.00787		3518.2	0.07355
3518.3	-0.00324		3521.3	0.00565		3518.3	0.04851
3518.4	0.00545		3521.4	-0.00261		3518.4	0.04345
3518.5	-0.00751		3521.5	0.00221		3518.5	-0.00219
3518.6	-0.00247		3521.6	0.01002		3518.6	-0.09678
3518.7	0.000383125		3521.7	0.00299		3518.7	-0.02906
3518.8	0.00581		3521.8	-0.0042		3518.8	-0.0546
3518.9	0.00119		3521.9	-0.0052		3518.9	-0.05429
3519	0.0087		3522	0.00266		3519	-0.02159
3519.1	-0.00985		3522.1	-0.00081216		3519.1	-0.00726
3519.2	0.000368022		3522.2	0.00682		3519.2	-0.06485
3519.3	-0.00366		3522.3	0.00342		3519.3	0.05476
3519.4	-0.00482		3522.4	0.01093		3519.4	0.0149
3519.5	-0.00634		3522.5	-0.000558803		3519.5	0.000588922
3519.6	-0.00837		3522.6	0.00911		3519.6	0.04799
3519.7	0.00314		3522.7	-0.0062		3519.7	0.0367
3519.8	-0.01014		3522.8	0.00119		3519.8	0.00535
3519.9	-0.00509		3522.9	0.01046		3519.9	-0.000464272
3520	-0.000748683		3523	0.009		3520	0.02893
3520.1	-0.00705		3523.1	-0.000384704		3520.1	-0.03783
3520.2	0.000874548		3523.2	-0.00119		3520.2	-0.0213
3520.3	0.00452		3523.3	0.00692		3520.3	-0.01637
3520.4	-0.006		3523.4	-0.00276		3520.4	-0.0367
3520.5	0.00331		3523.5	0.00768		3520.5	-0.03835
3520.6	-7.84e-05		3523.6	-0.000329671		3520.6	-0.00855
3520.7	-0.00868		3523.7	0.01072		3520.7	0.01373
3520.8	-0.000193667		3523.8	-0.00155		3520.8	-0.00217
3520.9	0.0031		3523.9	-0.00198		3520.9	-0.000269432
3521	-0.00281		3524	0.00323		3521	-0.00912
3521.1	0.00594		3524.1	-0.00891		3521.1	-0.07245
3521.2	0.00376		3524.2	0.00992		3521.2	-0.06546
3521.3	-0.00585		3524.3	-0.000614433		3521.3	-0.02833
3521.4	-0.0091		3524.4	-0.00316		3521.4	-0.02815
3521.5	-0.00109		3524.5	-0.01009		3521.5	-0.03499
3521.6	0.00528		3524.6	-0.00527		3521.6	0.05697
3521.7	-0.00529		3524.7	-0.01148		3521.7	-0.01057
3521.8	0.0148		3524.8	-0.00851		3521.8	0.01942
3521.9	0.01038		3524.9	-0.00433		3521.9	-0.01308
3522	0.0049		3525	-0.00825		3522	0.0097
3522.1	-0.00174		3525.1	0.00409		3522.1	-0.01652
3522.2	0.00738		3525.2	-0.000524176		3522.2	-0.01494
3522.3	-0.00156		3525.3	0.00408		3522.3	-0.0174
3522.4	0.00208		3525.4	0.00105		3522.4	-0.05279
3522.5	-0.0039		3525.5	-0.000906639		3522.5	-0.02373
3522.6	0.0034		3525.6	0.00666		3522.6	-0.07088
3522.7	-0.00142		3525.7	0.00249		3522.7	-0.11418
3522.8	0.00137		3525.8	-0.00141		3522.8	-0.03673
3522.9	0.00544		3525.9	-0.00491		3522.9	-0.01591
3523	0.00782		3526	0.00286		3523	0.02383
3523.1	0.01975		3526.1	-0.00426		3523.1	-0.03459
3523.2	0.0036		3526.2	0.00153		3523.2	-0.02128
3523.3	-0.00288		3526.3	0.00217		3523.3	0.00416
3523.4	-0.000989233		3526.4	0.00731		3523.4	-0.01405
[truncated: 285 more rows]

## Sheet: Fig.3g
CuO			Cu CEG-6			Cu foil
[truncated: 343 more rows]

## Sheet: Fig.3h
CuO			Cu CEG-6			Cu foil
[truncated: 326 more rows]

[truncated: 109 more sheets: Fig.3i, Fig.3j, Fig.3k, Fig.3l, Fig.4a, Fig.4b, Fig.4c, Fig.4d, Fig.4e, Fig.4f, Fig.4g, Fig.5a1, Fig.5a2, Fig.5a3, Fig.5b1, Fig.5b2, Fig.5b3, Fig.5c1, Fig.5c2, Fig.5c3 …]
