# Supplementary material for: Synthesis of CuCo2S4@Expanded Graphite with crystal/amorphous heterointerface and defects for electromagnetic wave absorption
Source: Nat Commun. 2023 Sep 23;14:5951. doi: 10.1038/s41467-023-41697-6 (PMC10517935; doi:10.1038/s41467-023-41697-6)
Supplement: Supplementary file 3 — Source Data [file 41467_2023_41697_MOESM3_ESM.zip › 3-Source Data/Electronic structure calculation model structure/CoCu2S4@EG.vasp]

SSE                                                                                                 
 1.000
    9.65654300000000    0.00000000000000    0.00000000000000
    0.00000000000000    8.99752100000000    0.00000000000000
    0.00000000000000    0.00000000000000   26.79302200000000
   C    S    Co   Cu
   31   31   14    7
DIRECT
    0.0046000000000000    0.1648490000000000    0.4320220000000000      C1
    0.1338040000000000    0.4150260000000000    0.4292030000000000      C2
    0.0064280000000000    0.3325610000000000    0.4329110000000000      C3
    0.1279830000000000    0.0779110000000000    0.4292490000000000      C4
    0.2524590000000000    0.1601140000000000    0.4257100000000000      C5
    0.3794870000000000    0.3858970000000000    0.4119250000000000      C6
    0.2534380000000000    0.3224460000000000    0.4225300000000000      C7
    0.3792730000000000    0.0800010000000000    0.4254980000000000      C8
    0.5060360000000000    0.1602850000000000    0.4266980000000000      C9
    0.6246530000000000    0.4150460000000000    0.4300630000000000     C10
    0.5051240000000000    0.3225040000000000    0.4232710000000000     C11
    0.6304260000000000    0.0779830000000000    0.4306430000000000     C12
    0.7538850000000000    0.1649130000000000    0.4329150000000000     C13
    0.8793280000000000    0.4161830000000000    0.4345500000000000     C14
    0.7521260000000000    0.3326130000000000    0.4335660000000000     C15
    0.8792240000000000    0.0800650000000000    0.4331840000000000     C16
    0.0113470000000000    0.6637830000000000    0.4325230000000000     C17
    0.1295100000000000    0.9135630000000000    0.4297330000000000     C18
    0.0056970000000000    0.8284180000000000    0.4320910000000000     C19
    0.1470110000000000    0.5818120000000000    0.4313960000000000     C20
    0.2767460000000000    0.6746500000000000    0.4312310000000000     C21
    0.3792960000000000    0.9216770000000000    0.4274020000000000     C22
    0.2574980000000000    0.8335260000000000    0.4285120000000000     C23
    0.4818200000000000    0.6748170000000000    0.4318360000000000     C24
    0.6289840000000000    0.9136720000000000    0.4310140000000000     C25
    0.5010820000000000    0.8335610000000000    0.4294030000000000     C26
    0.6115130000000000    0.5818130000000000    0.4321330000000000     C27
    0.7470950000000000    0.6638930000000000    0.4330970000000000     C28
    0.8792219999999999    0.9130170000000000    0.4330470000000000     C29
    0.7527410000000000    0.8285120000000000    0.4328480000000000     C30
    0.8792440000000000    0.5805140000000000    0.4335260000000000     C31
    0.1120890000000000    0.3879110000000000    0.0000000000000000      S1
    0.6379110000000000    0.1379110000000000    0.0913520000000000      S2
    0.3620890000000000    0.8620890000000000    0.0913520000000000      S3
    0.8620890000000000    0.1379110000000000    0.0094360000000000      S4
    0.3879110000000000    0.3879110000000000    0.1007880000000000      S5
    0.3879110000000000    0.1120890000000000    0.0000000000000000      S6
    0.1379110000000000    0.8620890000000000    0.0094360000000000      S7
    0.1120890000000000    0.1120890000000000    0.1007880000000000      S8
    0.1154410000000000    0.8743069999999999    0.1806060000000000      S9
    0.5961520000000000    0.6583280000000000    0.2914260000000000     S10
    0.3249920000000000    0.4296030000000000    0.2672430000000000     S11
    0.8347580000000000    0.6181820000000000    0.1827160000000000     S12
    0.4493790000000000    0.8342530000000000    0.2877240000000000     S13
    0.4070060000000000    0.6207310000000000    0.1772630000000000     S14
    0.1402520000000000    0.3674060000000000    0.1876830000000000     S15
    0.6027700000000000    0.3561000000000000    0.1805180000000000     S16
    0.1023450000000000    0.1286400000000000    0.2708830000000000     S17
    0.8922200000000000    0.8507950000000000    0.2700210000000000     S18
    0.3528720000000000    0.1300040000000000    0.1953160000000000     S19
    0.9390360000000000    0.4757360000000000    0.2926600000000000     S20
    0.8927100000000000    0.1131790000000000    0.1788040000000000     S21
    0.6493570000000000    0.8930410000000000    0.1906940000000000     S22
    0.6917750000000000    0.1220680000000000    0.2977710000000000     S23
    0.6120890000000000    0.8879110000000000    0.0000000000000000     S24
    0.1379110000000000    0.6379110000000000    0.0913520000000000     S25
    0.8620890000000000    0.3620890000000000    0.0913520000000000     S26
    0.3620890000000000    0.6379110000000000    0.0094360000000000     S27
    0.8879110000000000    0.8879110000000000    0.1007880000000000     S28
    0.8879110000000000    0.6120890000000000    0.0000000000000000     S29
    0.6379110000000000    0.3620890000000000    0.0094360000000000     S30
    0.6120890000000000    0.6120890000000000    0.1007880000000000     S31
    0.3750000000000000    0.6250000000000000    0.0960700000000000     Co1
    0.3750000000000000    0.8750000000000000    0.0047180000000000     Co2
    0.1250000000000000    0.6250000000000000    0.0047180000000000     Co3
    0.1250000000000000    0.8750000000000000    0.0960700000000000     Co4
    0.3723940000000000    0.3810760000000000    0.1864500000000000     Co5
    0.1225080000000000    0.1248960000000000    0.1851750000000000     Co6
    0.1209750000000000    0.3631370000000000    0.2679920000000000     Co7
    0.8080760000000000    0.6365710000000000    0.2607490000000000     Co8
    0.8721440000000000    0.8609350000000000    0.1843930000000000     Co9
    0.6720200000000000    0.8901660000000000    0.2698260000000000    Co10
    0.8750000000000000    0.1250000000000000    0.0960700000000000    Co11
    0.8750000000000000    0.3750000000000000    0.0047180000000000    Co12
    0.6250000000000000    0.1250000000000000    0.0047180000000000    Co13
    0.6250000000000000    0.3750000000000000    0.0960700000000000    Co14
    0.2500000000000000    0.2500000000000000    0.0503940000000000     Cu1
    0.4898810000000000    0.0088920000000000    0.1416540000000000     Cu2
    0.3045150000000000    0.7998070000000000    0.2223980000000000     Cu3
    0.6544260000000000    0.1389150000000000    0.2157950000000000     Cu4
    0.8939210000000000    0.2307600000000000    0.2842830000000000     Cu5
    0.7500000000000000    0.7500000000000000    0.0503940000000000     Cu6
    0.9996230000000000    0.5034620000000000    0.1406770000000000     Cu7
 
   96   96  280
   0.14608841E+00   0.13700214E+00   0.13190385E+00   0.13080242E+00   0.13361969E+00
   0.14007788E+00   0.14959089E+00   0.16120163E+00   0.17361540E+00   0.18534195E+00
   0.19488677E+00   0.20091536E+00   0.20238149E+00   0.19866646E+00   0.18973485E+00
   0.17623114E+00   0.15942712E+00   0.14100045E+00   0.12270983E+00   0.10608050E+00
   0.92207249E-01   0.81708040E-01   0.74759351E-01   0.71104397E-01   0.69991447E-01
   0.70081962E-01   0.69378599E-01   0.65196688E-01   0.54244398E-01   0.33002315E-01
  -0.12928083E-02  -0.48853282E-01  -0.10508557E+00  -0.15922113E+00  -0.19580806E+00
  -0.20006639E+00  -0.16531353E+00  -0.98044548E-01  -0.16649304E-01   0.56269167E-01
   0.10346900E+00   0.11888410E+00   0.10716776E+00   0.78854864E-01   0.45062791E-01
   0.14445964E-01  -0.73371036E-02  -0.16865199E-01  -0.12107779E-01   0.80084934E-02
   0.43655865E-01   0.93941898E-01   0.15656830E+00   0.22729434E+00   0.29940857E+00
   0.36382403E+00   0.41052587E+00   0.43144701E+00   0.42363280E+00   0.39080667E+00
   0.34206973E+00   0.28827226E+00   0.23813902E+00   0.19621372E+00   0.16319167E+00
   0.13762437E+00   0.11756426E+00   0.10142240E+00   0.88160962E-01   0.77223187E-01
   0.68425565E-01   0.61852879E-01   0.57772775E-01   0.56600939E-01   0.58910134E-01
   0.65431396E-01   0.76987748E-01   0.94321405E-01   0.11781862E+00   0.14720050E+00
   0.18129177E+00   0.21796609E+00   0.25431683E+00   0.28705089E+00   0.31303827E+00
   0.32987327E+00   0.33627794E+00   0.33225298E+00   0.31898965E+00   0.29860078E+00
   0.27371889E+00   0.24702739E+00   0.22084206E+00   0.19686118E+00   0.17612567E+00
   0.15914278E+00   0.15531657E+00   0.14140441E+00   0.13185479E+00   0.12643327E+00
   0.12489624E+00   0.12690451E+00   0.13191458E+00   0.13909657E+00   0.14733906E+00
   0.15537028E+00   0.16194507E+00   0.16600455E+00   0.16676993E+00   0.16381028E+00
   0.15712056E+00   0.14718020E+00   0.13492816E+00   0.12161994E+00   0.10858718E+00
   0.96974664E-01   0.87563522E-01   0.80745685E-01   0.76590988E-01   0.74860651E-01
   0.74884318E-01   0.75368358E-01   0.74282734E-01   0.68939455E-01   0.56315341E-01
   0.33646978E-01  -0.67439007E-03  -0.45906339E-01  -0.97648137E-01  -0.14711898E+00
  -0.18223666E+00  -0.19128423E+00  -0.16838707E+00  -0.11797605E+00  -0.54004653E-01
   0.57479139E-02   0.47054212E-01   0.63927935E-01   0.58842049E-01   0.39546275E-01
   0.14837190E-01  -0.80165731E-02  -0.23944084E-01  -0.29702497E-01  -0.23354618E-01
  -0.39746515E-02   0.28409750E-01   0.72701846E-01   0.12644484E+00   0.18537714E+00
   0.24309648E+00   0.29142872E+00   0.32209823E+00   0.32959148E+00   0.31393582E+00
   0.28147093E+00   0.24251355E+00   0.20692487E+00   0.18008168E+00   0.16186626E+00
   0.14864652E+00   0.13647121E+00   0.12318795E+00   0.10866903E+00   0.93886258E-01
   0.79974969E-01   0.67819710E-01   0.58048529E-01   0.51169417E-01   0.47722184E-01
   0.48415321E-01   0.54208467E-01   0.66282661E-01   0.85849357E-01   0.11378660E+00
   0.15016588E+00   0.19381713E+00   0.24211296E+00   0.29111241E+00   0.33611093E+00
   0.37249986E+00   0.39668234E+00   0.40673164E+00   0.40260363E+00   0.38593457E+00
   0.35958286E+00   0.32705225E+00   0.29188866E+00   0.25715669E+00   0.22511398E+00
   0.19713469E+00   0.17383649E+00   0.16635320E+00   0.14730866E+00   0.13327841E+00
   0.12372951E+00   0.11817511E+00   0.11614891E+00   0.11711396E+00   0.12035258E+00
   0.12492067E+00   0.12973203E+00   0.13373902E+00   0.13609463E+00   0.13622347E+00
   0.13383362E+00   0.12893401E+00   0.12186447E+00   0.11329311E+00   0.10413548E+00
   0.95381607E-01   0.87872649E-01   0.82134850E-01   0.78363713E-01   0.76512800E-01
   0.76314531E-01   0.77116864E-01   0.77620484E-01   0.75728434E-01   0.68678881E-01
   0.53507859E-01   0.27779660E-01  -0.95348909E-02  -0.57133980E-01  -0.11051761E+00
  -0.16124515E+00  -0.19726968E+00  -0.20849222E+00  -0.19085466E+00  -0.14874495E+00
  -0.94433706E-01  -0.43452635E-01  -0.80119053E-02   0.74196759E-02   0.56875458E-02
  -0.71550450E-02  -0.24331982E-01  -0.39766554E-01  -0.49304064E-01  -0.50381019E-01
  -0.41575729E-01  -0.22349435E-01   0.70413847E-02   0.45488276E-01   0.90770830E-01
   0.13906906E+00   0.18450287E+00   0.21938194E+00   0.23587413E+00   0.22682594E+00
   0.19178826E+00   0.14373418E+00   0.10358865E+00   0.87061442E-01   0.94129610E-01
   0.11146063E+00   0.12518399E+00   0.13023826E+00   0.12618360E+00   0.11449973E+00
   0.98640670E-01   0.81830711E-01   0.66175511E-01   0.52837520E-01   0.42518809E-01
   0.35854923E-01   0.33680940E-01   0.37206542E-01   0.48076316E-01   0.68231654E-01
   0.99480111E-01   0.14276874E+00   0.19734546E+00   0.26015664E+00   0.32584369E+00
   0.38752984E+00   0.43825741E+00   0.47257983E+00   0.48767759E+00   0.48362242E+00
   0.46288512E+00   0.42947732E+00   0.38806599E+00   0.34320819E+00   0.29876658E+00
   0.25757268E+00   0.22136343E+00   0.19092694E+00   0.17888508E+00   0.15443993E+00
   0.13591457E+00   0.12244873E+00   0.11325496E+00   0.10768041E+00   0.10515127E+00
   0.10503233E+00   0.10651481E+00   0.10865377E+00   0.11054519E+00   0.11149875E+00
   0.11109221E+00   0.10913646E+00   0.10564509E+00   0.10084233E+00   0.95174968E-01
   0.89279359E-01   0.83867942E-01   0.79544720E-01   0.76645188E-01   0.75213525E-01
   0.75088967E-01   0.75915744E-01   0.76948193E-01   0.76758848E-01   0.73098717E-01
   0.63085123E-01   0.43736346E-01   0.12762098E-01  -0.30538532E-01  -0.84399493E-01
  -0.14233253E+00  -0.19260552E+00  -0.22524611E+00  -0.23355400E+00  -0.21548209E+00
  -0.17585854E+00  -0.12663762E+00  -0.82857904E-01  -0.55799261E-01  -0.47974660E-01
  -0.53628772E-01  -0.64176265E-01  -0.74246479E-01  -0.81493006E-01  -0.83362688E-01
  -0.78418343E-01  -0.66056532E-01  -0.46296159E-01  -0.19662353E-01   0.12896954E-01
   0.49886151E-01   0.88662570E-01   0.12443465E+00   0.14725358E+00   0.13884484E+00
   0.87277023E-01  -0.28150205E-02  -0.10205779E+00  -0.16484547E+00  -0.15796620E+00
  -0.86369676E-01   0.10076931E-01   0.87297575E-01   0.12588098E+00   0.13311791E+00
   0.12330734E+00   0.10491928E+00   0.83938705E-01   0.63835276E-01   0.46112346E-01
   0.31407256E-01   0.20263712E-01   0.13537245E-01   0.12655454E-01   0.19821378E-01
   0.38029151E-01   0.70623822E-01   0.12022707E+00   0.18721011E+00   0.26832435E+00
   0.35629117E+00   0.44089484E+00   0.51142403E+00   0.55951022E+00   0.58108392E+00
   0.57668991E+00   0.55038271E+00   0.50807062E+00   0.45606609E+00   0.40011209E+00
   0.34483691E+00   0.29354819E+00   0.24828584E+00   0.21001896E+00   0.19234885E+00
   0.16238738E+00   0.13942640E+00   0.12227099E+00   0.10980636E+00   0.10116233E+00
   0.95699194E-01   0.92830263E-01   0.91836184E-01   0.91860127E-01   0.92094192E-01
   0.91966433E-01   0.91170755E-01   0.89582933E-01   0.87197630E-01   0.84134867E-01
   0.80670229E-01   0.77232387E-01   0.74324936E-01   0.72366296E-01   0.71536033E-01
   0.71750943E-01   0.72740209E-01   0.74015237E-01   0.74617912E-01   0.72816453E-01
   0.66036953E-01   0.51162677E-01   0.25146912E-01  -0.14160441E-01  -0.67069080E-01
  -0.12884371E+00  -0.18647670E+00  -0.23000872E+00  -0.25408760E+00  -0.25559378E+00
  -0.23382523E+00  -0.19362774E+00  -0.14711696E+00  -0.10997619E+00  -0.93549503E-01
  -0.98520574E-01  -0.11522771E+00  -0.13052446E+00  -0.13627502E+00  -0.13348558E+00
  -0.12556810E+00  -0.11288339E+00  -0.95827001E-01  -0.75048877E-01  -0.51349692E-01
  -0.25290397E-01   0.30858001E-02   0.33550257E-01   0.57783830E-01   0.55535426E-01
   0.92400629E-02  -0.99707868E-01  -0.27077359E+00  -0.45645193E+00  -0.57127514E+00
  -0.54678945E+00  -0.38662886E+00  -0.16738122E+00   0.17712071E-01   0.11980920E+00
   0.14838927E+00   0.13834524E+00   0.11431200E+00   0.86872408E-01   0.60863987E-01
   0.37719195E-01   0.17549780E-01   0.47284773E-03  -0.12850660E-01  -0.20895909E-01
  -0.20854231E-01  -0.83061139E-02   0.22445328E-01   0.76864472E-01   0.15761842E+00
   0.26185428E+00   0.37952420E+00   0.49534198E+00   0.59298312E+00   0.65962321E+00
   0.68918857E+00   0.68319772E+00   0.64860133E+00   0.59443009E+00   0.52941441E+00
   0.46071739E+00   0.39359570E+00   0.33157118E+00   0.27678499E+00   0.23031056E+00
   0.20593631E+00   0.17060339E+00   0.14340828E+00   0.12283810E+00   0.10745747E+00
   0.96184657E-01   0.88310456E-01   0.83267554E-01   0.80369972E-01   0.78788130E-01
   0.77770168E-01   0.76845758E-01   0.75810221E-01   0.74574102E-01   0.73078235E-01
   0.71329853E-01   0.69473735E-01   0.67810179E-01   0.66713297E-01   0.66457974E-01
   0.67068729E-01   0.68321665E-01   0.69828007E-01   0.70941431E-01   0.70399948E-01
   0.65984010E-01   0.54551705E-01   0.32522048E-01  -0.33567900E-02  -0.55073924E-01
  -0.12092263E+00  -0.18652080E+00  -0.23760064E+00  -0.26925527E+00  -0.28180203E+00
  -0.27521184E+00  -0.24897595E+00  -0.20722121E+00  -0.16232390E+00  -0.13122952E+00
  -0.12597648E+00  -0.14581215E+00  -0.17721738E+00  -0.20197034E+00  -0.20784280E+00
  -0.19522094E+00  -0.17468221E+00  -0.15227623E+00  -0.12951698E+00  -0.10769122E+00
  -0.87860376E-01  -0.69891113E-01  -0.51328144E-01  -0.34962176E-01  -0.37885132E-01
  -0.59789053E-01  -0.11606273E+00  -0.25308620E+00  -0.49668250E+00  -0.78686314E+00
  -0.98440152E+00  -0.96474524E+00  -0.71840822E+00  -0.36234110E+00  -0.51787546E-01
   0.12418899E+00   0.17492470E+00   0.15990780E+00   0.12595557E+00   0.89817184E-01
   0.56739974E-01   0.27453228E-01   0.97703268E-03  -0.23402910E-01  -0.45531357E-01
  -0.64038511E-01  -0.75578260E-01  -0.73938411E-01  -0.49990198E-01   0.72064909E-02
   0.10415373E+00   0.23715277E+00   0.39198700E+00   0.54710596E+00   0.67933551E+00
   0.77023078E+00   0.81073267E+00   0.80253951E+00   0.75612970E+00   0.68611486E+00
   0.60506582E+00   0.52188515E+00   0.44221617E+00   0.36934834E+00   0.30514860E+00
   0.25060215E+00   0.21861835E+00   0.17839842E+00   0.14737213E+00   0.12375664E+00
   0.10583353E+00   0.92345459E-01   0.82535170E-01   0.75838993E-01   0.71550392E-01
   0.68804307E-01   0.66867286E-01   0.65365932E-01   0.64203590E-01   0.63316889E-01
   0.62564880E-01   0.61820773E-01   0.61118019E-01   0.60695386E-01   0.60875839E-01
   0.61830625E-01   0.63413890E-01   0.65220043E-01   0.66712814E-01   0.67068595E-01
   0.64667964E-01   0.56665074E-01   0.39107093E-01   0.76376491E-02  -0.41482559E-01
  -0.11004719E+00  -0.18819755E+00  -0.25367730E+00  -0.29492924E+00  -0.31344338E+00
  -0.31500136E+00  -0.30144503E+00  -0.27138078E+00  -0.22796640E+00  -0.18413491E+00
  -0.15826078E+00  -0.16296711E+00  -0.19619384E+00  -0.24131330E+00  -0.27593919E+00
  -0.28386278E+00  -0.26356376E+00  -0.22857439E+00  -0.19443228E+00  -0.16521608E+00
  -0.14285828E+00  -0.12871360E+00  -0.12163341E+00  -0.11912141E+00  -0.14186153E+00
  -0.17441625E+00  -0.17508554E+00  -0.16794777E+00  -0.25766681E+00  -0.52555699E+00
  -0.90999631E+00  -0.12092420E+01  -0.12259876E+01  -0.92577626E+00  -0.46284811E+00
  -0.55523336E-01   0.16756265E+00   0.21897082E+00   0.18548018E+00   0.13558008E+00
   0.89972753E-01   0.50169190E-01   0.15110347E-01  -0.17772432E-01  -0.50345592E-01
  -0.83298314E-01  -0.11581387E+00  -0.14427337E+00  -0.16012496E+00  -0.14670008E+00
  -0.86840217E-01   0.27669995E-01   0.19209339E+00   0.38822995E+00   0.58791294E+00
   0.76019824E+00   0.88001480E+00   0.93471869E+00   0.92601060E+00   0.86728432E+00
   0.77823266E+00   0.67819013E+00   0.57917441E+00   0.48691607E+00   0.40389110E+00
   0.33117348E+00   0.26936037E+00   0.22919032E+00   0.18495155E+00   0.15074198E+00
   0.12459342E+00   0.10456852E+00   0.89288385E-01   0.77985165E-01   0.70101038E-01
   0.64872998E-01   0.61348852E-01   0.58775809E-01   0.56868523E-01   0.55651091E-01
   0.55098770E-01   0.54983884E-01   0.55030039E-01   0.55161985E-01   0.55597160E-01
   0.56667177E-01   0.58476876E-01   0.60700151E-01   0.62706338E-01   0.63766476E-01
   0.62851113E-01   0.57959372E-01   0.45555890E-01   0.20715515E-01  -0.21983517E-01
  -0.87134041E-01  -0.17480197E+00  -0.26344937E+00  -0.32785833E+00  -0.36052784E+00
  -0.36912150E+00  -0.36333243E+00  -0.34523057E+00  -0.31202349E+00  -0.26659267E+00
  -0.22323047E+00  -0.20159967E+00  -0.21399789E+00  -0.25660473E+00  -0.31060762E+00
  -0.35131427E+00  -0.35989925E+00  -0.33274132E+00  -0.28390552E+00  -0.23642239E+00
  -0.20036364E+00  -0.17841035E+00  -0.17236001E+00  -0.18002563E+00  -0.21817938E+00
  -0.30500198E+00  -0.35514801E+00  -0.27681996E+00  -0.11807531E+00  -0.69591119E-01
  -0.29171800E+00  -0.73167068E+00  -0.11251719E+01  -0.11989987E+01  -0.89062516E+00
  -0.38555673E+00   0.47214636E-01   0.25586246E+00   0.26855562E+00   0.20090839E+00
   0.13436037E+00   0.82782872E-01   0.39275679E-01   0.63239194E-03  -0.37526390E-01
  -0.78265669E-01  -0.12335449E+00  -0.17301980E+00  -0.22364483E+00  -0.26007412E+00
  -0.25837506E+00  -0.19816423E+00  -0.69270610E-01   0.12381714E+00   0.36023705E+00
   0.60561738E+00   0.82056006E+00   0.97225660E+00   0.10437903E+01   0.10368579E+01
   0.96799211E+00   0.86148409E+00   0.74189958E+00   0.62697886E+00   0.52324319E+00
   0.43178730E+00   0.35235541E+00   0.28482336E+00   0.23637208E+00   0.18937055E+00
   0.15288819E+00   0.12488920E+00   0.10330609E+00   0.86702524E-01   0.74342624E-01
   0.65691433E-01   0.59920650E-01   0.55963972E-01   0.53017257E-01   0.50862029E-01
   0.49644236E-01   0.49396618E-01   0.49822764E-01   0.50502182E-01   0.51253552E-01
   0.52289400E-01   0.53980522E-01   0.56392262E-01   0.59023581E-01   0.60997013E-01
   0.61351763E-01   0.58819541E-01   0.51014213E-01   0.33724582E-01   0.10195196E-02
  -0.53750086E-01  -0.13634697E+00  -0.24251485E+00  -0.34118776E+00  -0.40678173E+00
  -0.43593855E+00  -0.44091718E+00  -0.43300114E+00  -0.41293656E+00  -0.37668204E+00
  -0.32820515E+00  -0.28425081E+00  -0.26551557E+00  -0.28273772E+00  -0.32955674E+00
  -0.38573175E+00  -0.42628296E+00  -0.43170808E+00  -0.39690256E+00  -0.33549804E+00
  -0.27454260E+00  -0.23176371E+00  -0.21124011E+00  -0.21546892E+00  -0.24680029E+00
  -0.35719722E+00  -0.52588516E+00  -0.58259731E+00  -0.38665946E+00  -0.21435595E-01
   0.22569341E+00   0.11010484E+00  -0.32873836E+00  -0.77496534E+00  -0.89638020E+00
  -0.61472557E+00  -0.14216521E+00   0.22539292E+00   0.34398893E+00   0.27807617E+00
   0.17216505E+00   0.10424158E+00   0.62333258E-01   0.22337626E-01  -0.15632164E-01
  -0.56468304E-01  -0.10406907E+00  -0.16126528E+00  -0.22976838E+00  -0.30338781E+00
  -0.35960648E+00  -0.37174852E+00  -0.31714589E+00  -0.18278575E+00   0.29411278E-01
   0.29847674E+00   0.58531913E+00   0.84197394E+00   0.10267550E+01   0.11174071E+01
   0.11153042E+01   0.10403071E+01   0.92125029E+00   0.78685980E+00   0.65881452E+00
   0.54648296E+00   0.44957319E+00   0.36615961E+00   0.29517038E+00   0.23899740E+00
   0.19082523E+00   0.15321765E+00   0.12420947E+00   0.10171435E+00   0.84311493E-01
   0.71337398E-01   0.62302632E-01   0.56328447E-01   0.52238188E-01   0.49161836E-01
   0.46921846E-01   0.45769596E-01   0.45802776E-01   0.46681750E-01   0.47868666E-01
   0.49092876E-01   0.50568638E-01   0.52709839E-01   0.55552536E-01   0.58437809E-01
   0.60251794E-01   0.59793317E-01   0.55542564E-01   0.44750359E-01   0.22606952E-01
  -0.17729568E-01  -0.84108846E-01  -0.18348001E+00  -0.30624521E+00  -0.41568731E+00
  -0.48664725E+00  -0.51888017E+00  -0.52702760E+00  -0.52184037E+00  -0.50185584E+00
  -0.46235321E+00  -0.40959941E+00  -0.36352435E+00  -0.34560460E+00  -0.36422397E+00
  -0.41005784E+00  -0.46200138E+00  -0.49623183E+00  -0.49419988E+00  -0.45028398E+00
  -0.37745017E+00  -0.30459907E+00  -0.25586905E+00  -0.23744295E+00  -0.25275324E+00
  -0.32104792E+00  -0.52228521E+00  -0.78122584E+00  -0.84750459E+00  -0.54154385E+00
   0.17475324E-01   0.46011228E+00   0.47628382E+00   0.95785376E-01  -0.33542419E+00
  -0.46256681E+00  -0.21854870E+00   0.16005603E+00   0.38113864E+00   0.34752448E+00
   0.18296619E+00   0.57418898E-01   0.23663041E-01   0.21500475E-01  -0.10834852E-02
  -0.32624566E-01  -0.72279940E-01  -0.12401065E+00  -0.19134688E+00  -0.27686979E+00
  -0.36896594E+00  -0.44286146E+00  -0.47175338E+00  -0.43174389E+00  -0.30605617E+00
  -0.91302800E-01   0.19501011E+00   0.51204464E+00   0.80454505E+00   0.10214261E+01
   0.11336760E+01   0.11411392E+01   0.10664426E+01   0.94263170E+00   0.80185334E+00
   0.66791332E+00   0.55221368E+00   0.45420438E+00   0.37038782E+00   0.29878962E+00
   0.23627348E+00   0.18873258E+00   0.15130274E+00   0.12223056E+00   0.99535992E-01
   0.81893428E-01   0.68746744E-01   0.59671062E-01   0.53764502E-01   0.49770758E-01
   0.46765818E-01   0.44597549E-01   0.43596581E-01   0.43914200E-01   0.45183545E-01
   0.46784256E-01   0.48387330E-01   0.50216780E-01   0.52718543E-01   0.55894721E-01
   0.58949755E-01   0.60571923E-01   0.59354641E-01   0.53560676E-01   0.40144618E-01
   0.13832008E-01  -0.32927713E-01  -0.10896405E+00  -0.22213608E+00  -0.35915718E+00
  -0.48041113E+00  -0.56087902E+00  -0.60159252E+00  -0.61747221E+00  -0.61765529E+00
  -0.59869951E+00  -0.55596837E+00  -0.49838285E+00  -0.44880715E+00  -0.42917411E+00
  -0.44560628E+00  -0.48626298E+00  -0.52965854E+00  -0.55362305E+00  -0.54129227E+00
  -0.48739832E+00  -0.40460486E+00  -0.32261580E+00  -0.26939740E+00  -0.25299919E+00
  -0.27790033E+00  -0.38822633E+00  -0.67546059E+00  -0.10176787E+01  -0.11079576E+01
  -0.74406241E+00  -0.69755902E-01   0.50069554E+00   0.62978084E+00   0.34705043E+00
   0.32437815E-03  -0.79323812E-01   0.13248576E+00   0.37834874E+00   0.40238140E+00
   0.18990945E+00  -0.60582462E-01  -0.16385060E+00  -0.11533206E+00  -0.41951704E-01
  -0.29237996E-01  -0.48438961E-01  -0.82489566E-01  -0.13436008E+00  -0.20761008E+00
  -0.30358366E+00  -0.40714986E+00  -0.49507474E+00  -0.54287268E+00  -0.52689429E+00
  -0.42650483E+00  -0.23093805E+00   0.49637456E-01   0.37721023E+00   0.69276865E+00
   0.93700630E+00   0.10729949E+01   0.10967924E+01   0.10317852E+01   0.91394884E+00
   0.77789775E+00   0.64841790E+00   0.53713028E+00   0.44364567E+00   0.36363047E+00
   0.29462719E+00   0.22801609E+00   0.18292005E+00   0.14699422E+00   0.11882370E+00
   0.96654582E-01   0.79332325E-01   0.66434840E-01   0.57613226E-01   0.51972702E-01
   0.48225103E-01   0.45428513E-01   0.43458279E-01   0.42699228E-01   0.43332416E-01
   0.44966505E-01   0.46929305E-01   0.48867165E-01   0.51022753E-01   0.53858035E-01
   0.57330526E-01   0.60531202E-01   0.62007170E-01   0.60220124E-01   0.53303333E-01
   0.38038693E-01   0.88796403E-02  -0.42143133E-01  -0.12445492E+00  -0.24660192E+00
  -0.39466167E+00  -0.52788420E+00  -0.62031056E+00  -0.67195219E+00  -0.69636074E+00
  -0.70124537E+00  -0.68262421E+00  -0.63692188E+00  -0.57519025E+00  -0.52189890E+00
  -0.49883821E+00  -0.51059731E+00  -0.54397087E+00  -0.57750602E+00  -0.59035089E+00
  -0.56721052E+00  -0.50383052E+00  -0.41332976E+00  -0.32581292E+00  -0.27013546E+00
  -0.25484707E+00  -0.28560155E+00  -0.42558161E+00  -0.76673647E+00  -0.11629158E+01
  -0.12866584E+01  -0.93298549E+00  -0.25277145E+00   0.34206467E+00   0.53085339E+00
   0.35310679E+00   0.13059521E+00   0.12986165E+00   0.31096940E+00   0.40606144E+00
   0.22362852E+00  -0.14818682E+00  -0.43840742E+00  -0.46556508E+00  -0.29214441E+00
  -0.11831528E+00  -0.58331625E-01  -0.60603716E-01  -0.85060426E-01  -0.13234919E+00
  -0.20517058E+00  -0.30238953E+00  -0.40882874E+00  -0.50503936E+00  -0.57095451E+00
  -0.58515857E+00  -0.52455565E+00  -0.37070038E+00  -0.12339544E+00   0.18764877E+00
   0.50556370E+00   0.76651816E+00   0.92580758E+00   0.97305841E+00   0.92899349E+00
   0.82988617E+00   0.71124660E+00   0.59777448E+00   0.50014806E+00   0.41751846E+00
   0.34570329E+00   0.28250923E+00   0.21474317E+00   0.17368580E+00   0.14046008E+00
   0.11408511E+00   0.93124050E-01   0.76648531E-01   0.64384816E-01   0.56065426E-01
   0.50832668E-01   0.47420497E-01   0.44915561E-01   0.43231975E-01   0.42788224E-01
   0.43771962E-01   0.45768330E-01   0.48078603E-01   0.50349072E-01   0.52841485E-01
   0.56015286E-01   0.59776520E-01   0.63132905E-01   0.64558087E-01   0.62475960E-01
   0.55011878E-01   0.38943847E-01   0.87002824E-02  -0.43745025E-01  -0.12791625E+00
  -0.25276245E+00  -0.40710335E+00  -0.55062060E+00  -0.65510402E+00  -0.71717136E+00
  -0.74768511E+00  -0.75383071E+00  -0.73326644E+00  -0.68476643E+00  -0.62073255E+00
  -0.56537745E+00  -0.53935877E+00  -0.54635080E+00  -0.57291156E+00  -0.59786891E+00
  -0.60104958E+00  -0.56838058E+00  -0.49726770E+00  -0.40219658E+00  -0.31342159E+00
  -0.25759023E+00  -0.24192356E+00  -0.27223782E+00  -0.41519980E+00  -0.75793035E+00
  -0.11569890E+01  -0.13032672E+01  -0.10099070E+01  -0.41949185E+00   0.99525971E-01
   0.27934271E+00   0.17621770E+00   0.66333913E-01   0.13080448E+00   0.26514760E+00
   0.21027694E+00  -0.14370330E+00  -0.61021920E+00  -0.87092160E+00  -0.77452004E+00
  -0.45910115E+00  -0.18660587E+00  -0.82619450E-01  -0.66844628E-01  -0.79121535E-01
  -0.11720282E+00  -0.18214104E+00  -0.27106979E+00  -0.37105356E+00  -0.46764293E+00
  -0.54655517E+00  -0.59074760E+00  -0.57744178E+00  -0.48243958E+00  -0.29417258E+00
  -0.29254626E-01   0.26459335E+00   0.52497689E+00   0.70168297E+00   0.77621451E+00
   0.76286032E+00   0.69458746E+00   0.60544684E+00   0.51875572E+00   0.44343917E+00
   0.37757933E+00   0.31788601E+00   0.26328373E+00   0.19757476E+00   0.16173106E+00
   0.13213818E+00   0.10829828E+00   0.89136803E-01   0.73973030E-01   0.62680040E-01
   0.55073998E-01   0.50364573E-01   0.47359521E-01   0.45214197E-01   0.43885727E-01
   0.43805076E-01   0.45152643E-01   0.47502901E-01   0.50157426E-01   0.52774745E-01
   0.55621186E-01   0.59131216E-01   0.63161848E-01   0.66681062E-01   0.68163932E-01
   0.66089192E-01   0.58693691E-01   0.42929973E-01   0.13476550E-01  -0.37348362E-01
  -0.11862943E+00  -0.23911076E+00  -0.39304710E+00  -0.54291602E+00  -0.65750951E+00
  -0.72809156E+00  -0.76155568E+00  -0.76519643E+00  -0.74024419E+00  -0.68919307E+00
  -0.62538975E+00  -0.57119659E+00  -0.54492616E+00  -0.54928858E+00  -0.57109501E+00
  -0.58955465E+00  -0.58490412E+00  -0.54442585E+00  -0.46801515E+00  -0.37225627E+00
  -0.28690534E+00  -0.23315823E+00  -0.21565222E+00  -0.23868844E+00  -0.35585592E+00
  -0.64514577E+00  -0.98791679E+00  -0.11253269E+01  -0.90702652E+00  -0.45990383E+00
  -0.85349600E-01   0.20212090E-01  -0.68300116E-01  -0.12585575E+00  -0.51239360E-01
   0.92262661E-02  -0.17106313E+00  -0.62005256E+00  -0.10840021E+01  -0.12415894E+01
  -0.99869881E+00  -0.56204000E+00  -0.22488543E+00  -0.96753312E-01  -0.66045389E-01
  -0.65548991E-01  -0.90842468E-01  -0.14116342E+00  -0.21343286E+00  -0.29813505E+00
  -0.38609061E+00  -0.46918444E+00  -0.53633161E+00  -0.56823837E+00  -0.53850828E+00
  -0.42576021E+00  -0.23120801E+00   0.12383975E-01   0.25071147E+00   0.43238369E+00
   0.53128358E+00   0.55277660E+00   0.52308048E+00   0.47199302E+00   0.41976701E+00
   0.37274998E+00   0.32771715E+00   0.28280262E+00   0.23869050E+00   0.17799400E+00
   0.14801240E+00   0.12264409E+00   0.10186635E+00   0.84964598E-01   0.71493160E-01
   0.61453781E-01   0.54744599E-01   0.50671738E-01   0.48161308E-01   0.46462320E-01
   0.45562500E-01   0.45876927E-01   0.47572082E-01   0.50238312E-01   0.53210908E-01
   0.56167425E-01   0.59354891E-01   0.63158498E-01   0.67397366E-01   0.71055035E-01
   0.72684488E-01   0.70894595E-01   0.64120412E-01   0.49635797E-01   0.22624890E-01
  -0.23869652E-01  -0.98005604E-01  -0.20756679E+00  -0.35267712E+00  -0.50270381E+00
  -0.62397627E+00  -0.70145731E+00  -0.73680005E+00  -0.73699252E+00  -0.70744655E+00
  -0.65515054E+00  -0.59441360E+00  -0.54492629E+00  -0.52164841E+00  -0.52573387E+00
  -0.54415493E+00  -0.55674712E+00  -0.54472573E+00  -0.49763455E+00  -0.41873532E+00
  -0.32683395E+00  -0.24948465E+00  -0.19973170E+00  -0.17960091E+00  -0.19110994E+00
  -0.26480998E+00  -0.46362395E+00  -0.70497530E+00  -0.79812343E+00  -0.64106709E+00
  -0.34592499E+00  -0.14339936E+00  -0.15867815E+00  -0.30026174E+00  -0.38600351E+00
  -0.36742951E+00  -0.39660869E+00  -0.64854161E+00  -0.10878581E+01  -0.14443269E+01
  -0.14445334E+01  -0.10688870E+01  -0.56820236E+00  -0.22349914E+00  -0.99041643E-01
  -0.58876489E-01  -0.47023991E-01  -0.57792063E-01  -0.88997457E-01  -0.13866849E+00
  -0.20122455E+00  -0.27240140E+00  -0.34972684E+00  -0.42847827E+00  -0.49506533E+00
  -0.52466161E+00  -0.48967987E+00  -0.37710023E+00  -0.20225517E+00  -0.62042329E-02
   0.16374331E+00   0.27682279E+00   0.32944377E+00   0.33901630E+00   0.32857471E+00
   0.31344103E+00   0.29648343E+00   0.27329691E+00   0.24393115E+00   0.21100492E+00
   0.15757758E+00   0.13358298E+00   0.11268016E+00   0.95254890E-01   0.80914384E-01
   0.69413004E-01   0.60849458E-01   0.55194023E-01   0.51870945E-01   0.49958774E-01
   0.48811900E-01   0.48424287E-01   0.49159982E-01   0.51163763E-01   0.54070779E-01
   0.57287345E-01   0.60521654E-01   0.63982955E-01   0.67987835E-01   0.72331795E-01
   0.76068208E-01   0.77895024E-01   0.76601662E-01   0.70865331E-01   0.58371290E-01
   0.34995499E-01  -0.52097466E-02  -0.69132303E-01  -0.16320273E+00  -0.29067237E+00
  -0.43274577E+00  -0.55584848E+00  -0.63921623E+00  -0.67839763E+00  -0.67858052E+00
  -0.64813220E+00  -0.59797839E+00  -0.54329272E+00  -0.50097766E+00  -0.48225194E+00
  -0.48625297E+00  -0.50008157E+00  -0.50495937E+00  -0.48447649E+00  -0.43177388E+00
  -0.35392428E+00  -0.27110543E+00  -0.20525532E+00  -0.16094878E+00  -0.13845784E+00
  -0.13777836E+00  -0.16780688E+00  -0.26947703E+00  -0.39585878E+00  -0.42576570E+00
  -0.30749554E+00  -0.14310239E+00  -0.10317206E+00  -0.25510811E+00  -0.49567312E+00
  -0.66987803E+00  -0.74706115E+00  -0.85098138E+00  -0.10987573E+01  -0.14244588E+01
  -0.15955588E+01  -0.14262716E+01  -0.97017070E+00  -0.48376601E+00  -0.19106302E+00
  -0.91506381E-01  -0.47675187E-01  -0.27386007E-01  -0.24100481E-01  -0.34821901E-01
  -0.59279399E-01  -0.95961997E-01  -0.14496815E+00  -0.20843418E+00  -0.28715242E+00
  -0.37367164E+00  -0.44729138E+00  -0.47850755E+00  -0.44417728E+00  -0.34375564E+00
  -0.20299299E+00  -0.60593301E-01   0.52493924E-01   0.12607579E+00   0.16862725E+00
   0.19487541E+00   0.21366661E+00   0.22367751E+00   0.21999899E+00   0.20490573E+00
   0.18260215E+00   0.13777352E+00   0.11945609E+00   0.10295281E+00   0.88943579E-01
   0.77299422E-01   0.67932490E-01   0.61000191E-01   0.56523530E-01   0.54050101E-01
   0.52829122E-01   0.52324586E-01   0.52514835E-01   0.53681635E-01   0.55936017E-01
   0.58976393E-01   0.62312711E-01   0.65704218E-01   0.69320780E-01   0.73402650E-01
   0.77732741E-01   0.81471273E-01   0.83504301E-01   0.82826451E-01   0.78367157E-01
   0.68255669E-01   0.49149308E-01   0.16248354E-01  -0.35923659E-01  -0.11233545E+00
  -0.21610363E+00  -0.34092947E+00  -0.45915100E+00  -0.54650336E+00  -0.59258881E+00
  -0.59898493E+00  -0.57438572E+00  -0.53160396E+00  -0.48589311E+00  -0.45152078E+00
  -0.43631493E+00  -0.43767805E+00  -0.44345471E+00  -0.43759214E+00  -0.40774921E+00
  -0.35167426E+00  -0.27975222E+00  -0.21137907E+00  -0.15833175E+00  -0.12042637E+00
  -0.96802516E-01  -0.85842930E-01  -0.84963050E-01  -0.11024729E+00  -0.14126629E+00
  -0.11435160E+00  -0.19573259E-01   0.48292733E-01  -0.36758007E-01  -0.30339255E+00
  -0.64384588E+00  -0.91663517E+00  -0.10818812E+01  -0.12161658E+01  -0.13873130E+01
  -0.15342719E+01  -0.15013439E+01  -0.12042360E+01  -0.74715322E+00  -0.34985146E+00
  -0.14787363E+00  -0.77417144E-01  -0.35589783E-01  -0.10488543E-01   0.43829611E-02
   0.12233160E-01   0.11977000E-01   0.13148186E-02  -0.23717754E-01  -0.68825749E-01
  -0.13876792E+00  -0.23106148E+00  -0.32985484E+00  -0.40723372E+00  -0.43524199E+00
  -0.40193166E+00  -0.31893218E+00  -0.21387004E+00  -0.11362912E+00  -0.31504339E-01
   0.33452687E-01   0.87380579E-01   0.13197168E+00   0.16168023E+00   0.17257747E+00
   0.16884936E+00   0.15558320E+00   0.11974029E+00   0.10648451E+00   0.94082053E-01
   0.83366507E-01   0.74405967E-01   0.67230266E-01   0.62018606E-01   0.58811611E-01
   0.57263056E-01   0.56787914E-01   0.56957692E-01   0.57728177E-01   0.59287316E-01
   0.61704588E-01   0.64747210E-01   0.68048126E-01   0.71439712E-01   0.75065936E-01
   0.79095856E-01   0.83305971E-01   0.86974872E-01   0.89186838E-01   0.89141170E-01
   0.86009211E-01   0.78355283E-01   0.63615955E-01   0.38127475E-01  -0.22295127E-02
  -0.61072051E-01  -0.14050873E+00  -0.23964765E+00  -0.34434107E+00  -0.43086475E+00
  -0.48444119E+00  -0.50199183E+00  -0.48970247E+00  -0.45941060E+00  -0.42495151E+00
  -0.39799352E+00  -0.38382504E+00  -0.37917406E+00  -0.37387007E+00  -0.35605900E+00
  -0.31865076E+00  -0.26398443E+00  -0.20416376E+00  -0.15286505E+00  -0.11227850E+00
  -0.81221347E-01  -0.58178897E-01  -0.40594391E-01  -0.23285042E-01  -0.49742049E-02
   0.21474463E-01   0.81135827E-01   0.15794608E+00   0.16643814E+00   0.12109751E-01
  -0.31309083E+00  -0.70635617E+00  -0.10353476E+01  -0.12415304E+01  -0.13550864E+01
  -0.14124808E+01  -0.13824413E+01  -0.11971835E+01  -0.85755228E+00  -0.48159388E+00
  -0.21921980E+00  -0.11063284E+00  -0.61097880E-01  -0.25427119E-01   0.93483985E-03
   0.23641073E-01   0.45556651E-01   0.65193931E-01   0.77412495E-01   0.74890653E-01
   0.49111125E-01  -0.71764537E-02  -0.94639416E-01  -0.20157014E+00  -0.30357332E+00
  -0.37247102E+00  -0.39019995E+00  -0.35758057E+00  -0.29112716E+00  -0.21108857E+00
  -0.13079486E+00  -0.54795439E-01   0.15320831E-01   0.74603031E-01   0.11454840E+00
   0.13399522E+00   0.13792084E+00   0.13152537E+00   0.10423529E+00   0.95254211E-01
   0.86508129E-01   0.78845024E-01   0.72457286E-01   0.67452645E-01   0.64000382E-01
   0.62126528E-01   0.61554115E-01   0.61832803E-01   0.62629300E-01   0.63886442E-01
   0.65716425E-01   0.68157907E-01   0.71049275E-01   0.74150505E-01   0.77378550E-01
   0.80866888E-01   0.84726550E-01   0.88732316E-01   0.92272770E-01   0.94610291E-01
   0.95124677E-01   0.93204631E-01   0.87814411E-01   0.77103646E-01   0.58425423E-01
   0.28830981E-01  -0.14188985E-01  -0.71966489E-01  -0.14391269E+00  -0.22594224E+00
  -0.30339219E+00  -0.36001510E+00  -0.38853228E+00  -0.39087760E+00  -0.37543428E+00
  -0.35299890E+00  -0.33250431E+00  -0.31763803E+00  -0.30575775E+00  -0.28991405E+00
  -0.26331299E+00  -0.22411763E+00  -0.17797328E+00  -0.13511815E+00  -0.99248577E-01
  -0.69843286E-01  -0.45577353E-01  -0.24725122E-01  -0.45018831E-02   0.19856879E-01
   0.54063061E-01   0.10225563E+00   0.16942829E+00   0.23058505E+00   0.21502954E+00
   0.51993329E-01  -0.25945899E+00  -0.63185491E+00  -0.94777318E+00  -0.11376868E+01
  -0.12005662E+01  -0.11594599E+01  -0.10189756E+01  -0.78140561E+00  -0.49481736E+00
  -0.25411630E+00  -0.12714210E+00  -0.79962505E-01  -0.46046833E-01  -0.18762593E-01
   0.59107396E-02   0.32334330E-01   0.62639310E-01   0.95480919E-01   0.12485011E+00
   0.14092436E+00   0.13294825E+00   0.92121288E-01   0.16087125E-01  -0.86426197E-01
  -0.19502129E+00  -0.28409715E+00  -0.33377084E+00  -0.33794501E+00  -0.30391278E+00
  -0.24493791E+00  -0.17273814E+00  -0.95488543E-01  -0.20812099E-01   0.41373314E-01
   0.82761588E-01   0.10518737E+00   0.11314526E+00   0.11135557E+00   0.91560731E-01
   0.86020446E-01   0.80431533E-01   0.75541677E-01   0.71588073E-01   0.68708112E-01
   0.67031089E-01   0.66536916E-01   0.66971847E-01   0.67970490E-01   0.69270782E-01
   0.70821123E-01   0.72702195E-01   0.74958878E-01   0.77513382E-01   0.80248180E-01
   0.83159334E-01   0.86373968E-01   0.89957058E-01   0.93687571E-01   0.97048915E-01
   0.99445685E-01   0.10039691E+00   0.99468807E-01   0.95969548E-01   0.88659929E-01
   0.75743417E-01   0.55209470E-01   0.25379428E-01  -0.14557637E-01  -0.64068540E-01
  -0.12076631E+00  -0.17970392E+00  -0.23051556E+00  -0.26376870E+00  -0.27719710E+00
  -0.27464785E+00  -0.26292304E+00  -0.24814270E+00  -0.23308339E+00  -0.21660595E+00
  -0.19546233E+00  -0.16760278E+00  -0.13510484E+00  -0.10373694E+00  -0.76253068E-01
  -0.52902139E-01  -0.32878077E-01  -0.14891203E-01   0.26903775E-02   0.22367266E-01
   0.48028779E-01   0.84146439E-01   0.13324870E+00   0.19359610E+00   0.24374178E+00
   0.23263406E+00   0.10957837E+00  -0.12698073E+00  -0.41312696E+00  -0.65665288E+00
  -0.79296885E+00  -0.80894938E+00  -0.72475239E+00  -0.56931883E+00  -0.37983006E+00
  -0.20963751E+00  -0.10793114E+00  -0.73075265E-01  -0.52607013E-01  -0.33848301E-01
  -0.15647350E-01   0.51862839E-02   0.31621232E-01   0.64906466E-01   0.10364713E+00
   0.14271702E+00   0.17171170E+00   0.17837983E+00   0.15286957E+00   0.91813151E-01
   0.17715917E-02  -0.10057580E+00  -0.19327642E+00  -0.25723811E+00  -0.28282445E+00
  -0.27097831E+00  -0.22939864E+00  -0.16797944E+00  -0.97054807E-01  -0.28062951E-01
   0.27077835E-01   0.64124558E-01   0.85409722E-01   0.94502565E-01   0.95333044E-01
   0.81589742E-01   0.78719019E-01   0.75815828E-01   0.73450931E-01   0.71823836E-01
   0.71039130E-01   0.71149935E-01   0.72060784E-01   0.73497565E-01   0.75128262E-01
   0.76735359E-01   0.78294872E-01   0.79914607E-01   0.81704021E-01   0.83698116E-01
   0.85898260E-01   0.88361123E-01   0.91194933E-01   0.94419422E-01   0.97820445E-01
   0.10096305E+00   0.10336064E+00   0.10462722E+00   0.10445369E+00   0.10241452E+00
   0.97759389E-01   0.89370102E-01   0.75962148E-01   0.56454044E-01   0.30348248E-01
  -0.19530753E-02  -0.38863697E-01  -0.77416274E-01  -0.11345380E+00  -0.14196165E+00
  -0.15864218E+00  -0.16341222E+00  -0.15924168E+00  -0.14967293E+00  -0.13690587E+00
  -0.12137315E+00  -0.10291943E+00  -0.82703355E-01  -0.62874046E-01  -0.44699169E-01
  -0.28804876E-01  -0.14977029E-01  -0.23577566E-02   0.10198675E-01   0.24072838E-01
   0.41245522E-01   0.64606690E-01   0.97309339E-01   0.14058976E+00   0.19122171E+00
   0.23610696E+00   0.24464661E+00   0.18389350E+00   0.49154988E-01  -0.12197197E+00
  -0.26939164E+00  -0.34671312E+00  -0.34249209E+00  -0.27551626E+00  -0.17930476E+00
  -0.91094712E-01  -0.40977022E-01  -0.31931654E-01  -0.32054150E-01  -0.29393805E-01
  -0.24186674E-01  -0.14895149E-01   0.67754176E-03   0.24250745E-01   0.56226482E-01
   0.94988187E-01   0.13612716E+00   0.17122757E+00   0.18809223E+00   0.17629332E+00
   0.13158570E+00   0.58609092E-01  -0.29302585E-01  -0.11392926E+00  -0.17821872E+00
  -0.21149995E+00  -0.21133090E+00  -0.18205391E+00  -0.13229818E+00  -0.73328872E-01
  -0.17859378E-01   0.25413767E-01   0.55201288E-01   0.72909476E-01   0.81195002E-01
   0.83136662E-01   0.73871484E-01   0.73044991E-01   0.72441411E-01   0.72414688E-01
   0.73050710E-01   0.74348950E-01   0.76238568E-01   0.78515669E-01   0.80850231E-01
   0.82909322E-01   0.84510692E-01   0.85691684E-01   0.86654186E-01   0.87640413E-01
   0.88836795E-01   0.90363123E-01   0.92310456E-01   0.94738850E-01   0.97603724E-01
   0.10068611E+00   0.10361885E+00   0.10600389E+00   0.10752001E+00   0.10793016E+00
   0.10698239E+00   0.10427828E+00   0.99212398E-01   0.91054809E-01   0.79160847E-01
   0.63219523E-01   0.43469251E-01   0.20871086E-01  -0.27970146E-02  -0.25075844E-01
  -0.43338882E-01  -0.55584957E-01  -0.61104090E-01  -0.60588225E-01  -0.55638744E-01
  -0.47938648E-01  -0.38740689E-01  -0.28814527E-01  -0.18728901E-01  -0.90645989E-02
  -0.31615150E-03   0.73851528E-02   0.14414341E-01   0.21531157E-01   0.29667194E-01
   0.39894435E-01   0.53650017E-01   0.72932445E-01   0.99902426E-01   0.13548413E+00
   0.17743216E+00   0.21894386E+00   0.24579248E+00   0.23979914E+00   0.19431010E+00
   0.12455769E+00   0.59998888E-01   0.24852266E-01   0.24000581E-01   0.43567129E-01
   0.61584077E-01   0.60809187E-01   0.40952533E-01   0.19809812E-01   0.29409070E-02
  -0.92045345E-02  -0.15564202E-01  -0.14695022E-01  -0.52629952E-02   0.13472951E-01
   0.41220286E-01   0.76142672E-01   0.11422945E+00   0.14879785E+00   0.17046354E+00
   0.16929794E+00   0.14030076E+00   0.86174322E-01   0.17126553E-01  -0.52167339E-01
  -0.10725754E+00  -0.13817701E+00  -0.14156514E+00  -0.12045752E+00  -0.82790404E-01
  -0.39513535E-01  -0.17688705E-03   0.30903330E-01   0.52553468E-01   0.65602313E-01
   0.71990651E-01   0.74038861E-01   0.67770278E-01   0.68546357E-01   0.69961110E-01
   0.72134009E-01   0.74974587E-01   0.78304426E-01   0.81869706E-01   0.85316608E-01
   0.88233499E-01   0.90283534E-01   0.91350772E-01   0.91600339E-01   0.91412812E-01
   0.91236676E-01   0.91446751E-01   0.92274036E-01   0.93805109E-01   0.96001364E-01
   0.98705849E-01   0.10165492E+00   0.10452292E+00   0.10698978E+00   0.10879254E+00
   0.10973389E+00   0.10964991E+00   0.10835447E+00   0.10559228E+00   0.10104183E+00
   0.94390853E-01   0.85463471E-01   0.74358405E-01   0.61569852E-01   0.48054007E-01
   0.35160056E-01   0.24350063E-01   0.16756729E-01   0.12791154E-01   0.12042955E-01
   0.13548311E-01   0.16256784E-01   0.19404385E-01   0.22600436E-01   0.25676536E-01
   0.28519991E-01   0.31066805E-01   0.33423959E-01   0.35955731E-01   0.39236028E-01
   0.43938532E-01   0.50816352E-01   0.60830878E-01   0.75284556E-01   0.95630344E-01
   0.12269270E+00   0.15550917E+00   0.19063256E+00   0.22275709E+00   0.24512377E+00
   0.25203238E+00   0.24506738E+00   0.23216173E+00   0.22029588E+00   0.20942593E+00
   0.19336158E+00   0.16669412E+00   0.13258347E+00   0.97316147E-01   0.63578502E-01
   0.33732684E-01   0.98769423E-02  -0.62248299E-02  -0.13256670E-01  -0.10467856E-01
   0.22203571E-02   0.24041538E-01   0.53046853E-01   0.85635771E-01   0.11624572E+00
   0.13772879E+00   0.14284791E+00   0.12680052E+00   0.90529803E-01   0.41324046E-01
  -0.95063553E-02  -0.50423411E-01  -0.73302488E-01  -0.75539244E-01  -0.60208249E-01
  -0.34566333E-01  -0.62099789E-02   0.19477893E-01   0.39599850E-01   0.53389767E-01
   0.61540931E-01   0.65542998E-01   0.67115778E-01   0.62576244E-01   0.64674713E-01
   0.67909947E-01   0.72150825E-01   0.77074186E-01   0.82252265E-01   0.87183252E-01
   0.91318557E-01   0.94153005E-01   0.95379522E-01   0.95032362E-01   0.93524645E-01
   0.91541178E-01   0.89829959E-01   0.88988331E-01   0.89330680E-01   0.90868229E-01
   0.93374423E-01   0.96489150E-01   0.99824072E-01   0.10304112E+00   0.10588280E+00
   0.10815734E+00   0.10971115E+00   0.11042077E+00   0.11019892E+00   0.10898735E+00
   0.10673131E+00   0.10336526E+00   0.98838860E-01   0.93183475E-01   0.86595886E-01
   0.79502699E-01   0.72552555E-01   0.66486562E-01   0.61899145E-01   0.58999161E-01
   0.57523904E-01   0.56881555E-01   0.56444665E-01   0.55811708E-01   0.54887674E-01
   0.53782500E-01   0.52658888E-01   0.51665348E-01   0.50975509E-01   0.50848954E-01
   0.51634498E-01   0.53727720E-01   0.57561475E-01   0.63679927E-01   0.72839751E-01
   0.85973146E-01   0.10385774E+00   0.12654944E+00   0.15293729E+00   0.18084549E+00
   0.20772476E+00   0.23141877E+00   0.25036896E+00   0.26316090E+00   0.26806518E+00
   0.26311746E+00   0.24702462E+00   0.22004338E+00   0.18429771E+00   0.14334334E+00
   0.10133916E+00   0.62266884E-01   0.29411808E-01   0.51106151E-02  -0.92899761E-02
  -0.13328043E-01  -0.72861221E-02   0.78300559E-02   0.30096228E-01   0.56337736E-01
   0.81956511E-01   0.10131945E+00   0.10897406E+00   0.10152710E+00   0.79448026E-01
   0.47714050E-01   0.14551369E-01  -0.11494466E-01  -0.24695161E-01  -0.23942956E-01
  -0.12322874E-01   0.49556193E-02   0.22870328E-01   0.38024641E-01   0.48946879E-01
   0.55671231E-01   0.59126605E-01   0.60614383E-01   0.61425065E-01   0.57552901E-01
   0.60779126E-01   0.65664430E-01   0.71796098E-01   0.78548708E-01   0.85165568E-01
   0.90832028E-01   0.94770261E-01   0.96389604E-01   0.95477637E-01   0.92349813E-01
   0.87852690E-01   0.83172782E-01   0.79505936E-01   0.77722108E-01   0.78161927E-01
   0.80629229E-01   0.84549481E-01   0.89205570E-01   0.93954591E-01   0.98354792E-01
   0.10217402E+00   0.10530881E+00   0.10769126E+00   0.10925394E+00   0.10995738E+00
   0.10982440E+00   0.10893213E+00   0.10736998E+00   0.10520708E+00   0.10249694E+00
   0.99314870E-01   0.95806111E-01   0.92213207E-01   0.88843265E-01   0.85958363E-01
   0.83637429E-01   0.81709605E-01   0.79830575E-01   0.77669445E-01   0.75084291E-01
   0.72172531E-01   0.69181678E-01   0.66368363E-01   0.63914123E-01   0.61934383E-01
   0.60531101E-01   0.59819060E-01   0.59909526E-01   0.60897156E-01   0.62902957E-01
   0.66175408E-01   0.71188131E-01   0.78649872E-01   0.89392101E-01   0.10418954E+00
   0.12359700E+00   0.14778263E+00   0.17621623E+00   0.20715550E+00   0.23720923E+00
   0.26150760E+00   0.27479500E+00   0.27311436E+00   0.25523528E+00   0.22308500E+00
   0.18106852E+00   0.13475983E+00   0.89596380E-01   0.49975129E-01   0.18849001E-01
  -0.22508038E-02  -0.12930513E-01  -0.13608277E-01  -0.53574356E-02   0.10001777E-01
   0.29686073E-01   0.49886772E-01   0.66150177E-01   0.74330861E-01   0.71949830E-01
   0.59435265E-01   0.40514050E-01   0.21218736E-01   0.76680723E-02   0.36197425E-02
   0.91166294E-02   0.20957419E-01   0.34584318E-01   0.46165582E-01   0.53767694E-01
   0.57337531E-01   0.57972658E-01   0.57137420E-01   0.56173935E-01   0.56100336E-01
   0.51939851E-01   0.56087074E-01   0.62403069E-01   0.70144032E-01   0.78284023E-01
   0.85638519E-01   0.91018352E-01   0.93400419E-01   0.92133637E-01   0.87178527E-01
   0.79294084E-01   0.70019269E-01   0.61350586E-01   0.55186117E-01   0.52766822E-01
   0.54368180E-01   0.59357803E-01   0.66541184E-01   0.74602082E-01   0.82457009E-01
   0.89431193E-01   0.95250805E-01   0.99907165E-01   0.10348717E+00   0.10606352E+00
   0.10768105E+00   0.10839932E+00   0.10832620E+00   0.10761301E+00   0.10642521E+00
   0.10490874E+00   0.10316533E+00   0.10125217E+00   0.99212206E-01   0.97106245E-01
   0.94999876E-01   0.92900888E-01   0.90710057E-01   0.88255950E-01   0.85410567E-01
   0.82201739E-01   0.78831034E-01   0.75580048E-01   0.72675729E-01   0.70210846E-01
   0.68158566E-01   0.66433389E-01   0.64918677E-01   0.63431819E-01   0.61676571E-01
   0.59263471E-01   0.55848576E-01   0.51383685E-01   0.46421158E-01   0.42380755E-01
   0.41661554E-01   0.47451887E-01   0.63063114E-01   0.90698597E-01   0.12990674E+00
   0.17646231E+00   0.22258334E+00   0.25887191E+00   0.27741545E+00   0.27431896E+00
   0.25065526E+00   0.21154360E+00   0.16409922E+00   0.11536464E+00   0.70930251E-01
   0.34414776E-01   0.76091552E-02  -0.90536949E-02  -0.16034308E-01  -0.14441453E-01
  -0.60274241E-02   0.67370695E-02   0.20735524E-01   0.32577331E-01   0.39276070E-01
   0.39111763E-01   0.32433838E-01   0.22004628E-01   0.12418485E-01   0.84262604E-02
   0.12771391E-01   0.24674684E-01   0.40207857E-01   0.54313069E-01   0.63262912E-01
   0.66014290E-01   0.63908094E-01   0.59368843E-01   0.54673617E-01   0.51385236E-01
   0.50359147E-01   0.44963355E-01   0.49737929E-01   0.57140896E-01   0.66041863E-01
   0.74895311E-01   0.81973348E-01   0.85649753E-01   0.84642887E-01   0.78255031E-01
   0.66682068E-01   0.51310137E-01   0.34727257E-01   0.20214208E-01   0.10792453E-01
   0.82543618E-02   0.12673926E-01   0.22612681E-01   0.35823064E-01   0.50029554E-01
   0.63460208E-01   0.75048462E-01   0.84391428E-01   0.91570468E-01   0.96912198E-01
   0.10076848E+00   0.10338973E+00   0.10491582E+00   0.10544665E+00   0.10512680E+00
   0.10418433E+00   0.10289007E+00   0.10145863E+00   0.99971256E-01   0.98392229E-01
   0.96658901E-01   0.94749117E-01   0.92664839E-01   0.90377142E-01   0.87823371E-01
   0.84983831E-01   0.81969790E-01   0.79027939E-01   0.76432533E-01   0.74335421E-01
   0.72687495E-01   0.71279296E-01   0.69828917E-01   0.67995357E-01   0.65278138E-01
   0.60895731E-01   0.53787921E-01   0.42832806E-01   0.27279409E-01   0.73292109E-02
  -0.15246788E-01  -0.36632432E-01  -0.50931475E-01  -0.51004097E-01  -0.29935309E-01
   0.15174574E-01   0.79176596E-01   0.15036284E+00   0.21434517E+00   0.25854631E+00
   0.27571031E+00   0.26534431E+00   0.23291472E+00   0.18730502E+00   0.13748084E+00
   0.90367265E-01   0.50284016E-01   0.19298962E-01  -0.21153541E-02  -0.14526460E-01
  -0.19216951E-01  -0.18015733E-01  -0.13124801E-01  -0.68376857E-02  -0.12101432E-02
   0.21707842E-02   0.22328511E-02  -0.33740530E-02  -0.13805563E-01  -0.22783962E-01
  -0.22669408E-01  -0.86352869E-02   0.17135796E-01   0.45353537E-01   0.65897700E-01
   0.75385430E-01   0.75317491E-01   0.68610133E-01   0.59399259E-01   0.51077391E-01
   0.45535032E-01   0.43471807E-01   0.35896867E-01   0.40896984E-01   0.48866947E-01
   0.58252096E-01   0.66883825E-01   0.72383914E-01   0.72618233E-01   0.65992066E-01
   0.51703405E-01   0.30185425E-01   0.36552925E-02  -0.23748093E-01  -0.46748966E-01
  -0.60528374E-01  -0.62449947E-01  -0.52841010E-01  -0.34512039E-01  -0.11418884E-01
   0.12683154E-01   0.35011610E-01   0.53934920E-01   0.68842355E-01   0.79913232E-01
   0.87816677E-01   0.93356454E-01   0.97165322E-01   0.99577381E-01   0.10071411E+00
   0.10069191E+00   0.99781208E-01   0.98383558E-01   0.96848363E-01   0.95306505E-01
   0.93683805E-01   0.91867450E-01   0.89844085E-01   0.87685730E-01   0.85444111E-01
   0.83103308E-01   0.80655526E-01   0.78219290E-01   0.76061351E-01   0.74462072E-01
   0.73514164E-01   0.73025781E-01   0.72602490E-01   0.71782420E-01   0.70019319E-01
   0.66465015E-01   0.59733051E-01   0.47889196E-01   0.28782756E-01   0.67524053E-03
  -0.36930189E-01  -0.82331560E-01  -0.13065997E+00  -0.17299285E+00  -0.19429798E+00
  -0.18138161E+00  -0.13069744E+00  -0.49250751E-01   0.47607619E-01   0.14076463E+00
   0.21298200E+00   0.25358470E+00   0.26047516E+00   0.23909360E+00   0.19932794E+00
   0.15185813E+00   0.10507385E+00   0.64057945E-01   0.31178773E-01   0.68893585E-02
  -0.96773043E-02  -0.20250346E-01  -0.26919551E-01  -0.31503787E-01  -0.34938088E-01
  -0.37113992E-01  -0.41410918E-01  -0.57583032E-01  -0.81924925E-01  -0.10661334E+00
  -0.12489775E+00  -0.12737158E+00  -0.10368693E+00  -0.53004258E-01   0.93967147E-02
   0.60074138E-01   0.83952772E-01   0.83575522E-01   0.72123122E-01   0.57931503E-01
   0.45810036E-01   0.37956088E-01   0.34750467E-01   0.24166177E-01   0.28914064E-01
   0.36736846E-01   0.45662571E-01   0.52864868E-01   0.55263344E-01   0.50140615E-01
   0.35489929E-01   0.10817549E-01  -0.22999118E-01  -0.63455556E-01  -0.10544525E+00
  -0.14143412E+00  -0.16335407E+00  -0.16567206E+00  -0.14824233E+00  -0.11690596E+00
  -0.78821439E-01  -0.39963619E-01  -0.45456232E-02   0.25064950E-01   0.48023804E-01
   0.64673498E-01   0.76165529E-01   0.83946001E-01   0.89222398E-01   0.92666158E-01
   0.94495201E-01   0.94826171E-01   0.93986082E-01   0.92514816E-01   0.90883826E-01
   0.89241863E-01   0.87459153E-01   0.85404885E-01   0.83149959E-01   0.80906167E-01
   0.78819264E-01   0.76867958E-01   0.74977523E-01   0.73223441E-01   0.71898124E-01
   0.71330253E-01   0.71591380E-01   0.72364536E-01   0.73089246E-01   0.73165324E-01
   0.71885005E-01   0.68043335E-01   0.59547410E-01   0.43399245E-01   0.16161084E-01
  -0.25236498E-01  -0.82477611E-01  -0.15458780E+00  -0.23580991E+00  -0.30842182E+00
  -0.35032491E+00  -0.34693144E+00  -0.29442856E+00  -0.20041131E+00  -0.82267241E-01
   0.37193995E-01   0.13632719E+00   0.20093706E+00   0.22729726E+00   0.22085838E+00
   0.19215425E+00   0.15241589E+00   0.11062658E+00   0.72594132E-01   0.41084796E-01
   0.16490062E-01  -0.25931985E-02  -0.18660683E-01  -0.34196489E-01  -0.50251362E-01
  -0.65344175E-01  -0.87256687E-01  -0.13311101E+00  -0.18624477E+00  -0.22500504E+00
  -0.24870346E+00  -0.26672072E+00  -0.27395137E+00  -0.24875166E+00  -0.17736202E+00
  -0.75212686E-01   0.20173958E-01   0.77058457E-01   0.89696944E-01   0.75004283E-01
   0.54644724E-01   0.38207219E-01   0.27956901E-01   0.23583136E-01   0.94550180E-02
   0.13455145E-01   0.20230811E-01   0.27469467E-01   0.31771067E-01   0.29416543E-01
   0.17686526E-01  -0.40109796E-02  -0.36488160E-01  -0.80455337E-01  -0.13450785E+00
  -0.19319828E+00  -0.24682603E+00  -0.28367855E+00  -0.29399271E+00  -0.27395574E+00
  -0.22810891E+00  -0.16897099E+00  -0.10944275E+00  -0.56000338E-01  -0.11900286E-01
   0.21851130E-01   0.45928068E-01   0.62164249E-01   0.72848403E-01   0.79939471E-01
   0.84578646E-01   0.87166971E-01   0.87881151E-01   0.87153269E-01   0.85689767E-01
   0.84073968E-01   0.82430890E-01   0.80539289E-01   0.78253766E-01   0.75769039E-01
   0.73476814E-01   0.71622587E-01   0.70145824E-01   0.68860880E-01   0.67784718E-01
   0.67261857E-01   0.67713212E-01   0.69217923E-01   0.71345534E-01   0.73393658E-01
   0.74681738E-01   0.74412687E-01   0.71065169E-01   0.61814770E-01   0.42503212E-01
   0.82333605E-02  -0.45688178E-01  -0.12263858E+00  -0.22300630E+00  -0.33485303E+00
  -0.43263852E+00  -0.49395944E+00  -0.50449217E+00  -0.45933087E+00  -0.36402665E+00
  -0.23502595E+00  -0.96866105E-01   0.24911135E-01   0.11215163E+00   0.15893225E+00
   0.17043852E+00   0.15770296E+00   0.13206133E+00   0.10189393E+00   0.72348199E-01
   0.46566247E-01   0.24941321E-01   0.53677245E-02  -0.15679222E-01  -0.41089025E-01
  -0.70452399E-01  -0.11229175E+00  -0.20221167E+00  -0.31379289E+00  -0.38363260E+00
  -0.38674131E+00  -0.35850539E+00  -0.34704599E+00  -0.35679681E+00  -0.34601723E+00
  -0.27566603E+00  -0.15296045E+00  -0.25949723E-01   0.58262485E-01   0.85861284E-01
   0.73836448E-01   0.48047356E-01   0.27071956E-01   0.14738582E-01   0.94897025E-02
  -0.82271395E-02  -0.54381179E-02  -0.77772045E-03   0.32698240E-02   0.29669551E-02
  -0.46587993E-02  -0.19758542E-01  -0.43558361E-01  -0.79166160E-01  -0.12984414E+00
  -0.19581462E+00  -0.27145386E+00  -0.34495227E+00  -0.40113214E+00  -0.42616009E+00
  -0.41211226E+00  -0.36007628E+00  -0.28127124E+00  -0.19524773E+00  -0.11854509E+00
  -0.56106233E-01  -0.89119390E-02   0.24329415E-01   0.46395870E-01   0.60619886E-01
   0.69856546E-01   0.75819359E-01   0.79168602E-01   0.80206504E-01   0.79529291E-01
   0.78049737E-01   0.76471231E-01   0.74879502E-01   0.72943578E-01   0.70495595E-01
   0.67853609E-01   0.65586891E-01   0.64030528E-01   0.63069307E-01   0.62398243E-01
   0.61988713E-01   0.62269713E-01   0.63786035E-01   0.66639405E-01   0.70294643E-01
   0.73936565E-01   0.76868435E-01   0.78296003E-01   0.76485034E-01   0.67979015E-01
   0.47539923E-01   0.88478134E-02  -0.54476897E-01  -0.14777387E+00  -0.27040629E+00
  -0.40172748E+00  -0.51665875E+00  -0.59611008E+00  -0.62739246E+00  -0.60324137E+00
  -0.52382640E+00  -0.40063487E+00  -0.25679166E+00  -0.12041334E+00  -0.14010561E-01
   0.53078475E-01   0.84709145E-01   0.91917371E-01   0.85971122E-01   0.74328556E-01
   0.60104577E-01   0.45322379E-01   0.30545561E-01   0.12982506E-01  -0.12024501E-01
  -0.47624612E-01  -0.97653026E-01  -0.21701492E+00  -0.40995094E+00  -0.57217780E+00
  -0.59853820E+00  -0.48987332E+00  -0.34887240E+00  -0.27781200E+00  -0.28823303E+00
  -0.30820188E+00  -0.26565892E+00  -0.15586800E+00  -0.33163100E-01   0.47509029E-01
   0.71967343E-01   0.59501717E-01   0.33676189E-01   0.10283079E-01  -0.26697218E-02
  -0.78234947E-02  -0.28511408E-01  -0.27347431E-01  -0.26022972E-01  -0.26917558E-01
  -0.32819230E-01  -0.42888632E-01  -0.57039862E-01  -0.78612129E-01  -0.11379985E+00
  -0.16873590E+00  -0.24507914E+00  -0.33654781E+00  -0.42896828E+00  -0.50420865E+00
  -0.54565014E+00  -0.54249183E+00  -0.49232386E+00  -0.40298086E+00  -0.29325237E+00
  -0.18902906E+00  -0.10507195E+00  -0.42399189E-01   0.12541176E-02   0.29894099E-01
   0.48072830E-01   0.59643789E-01   0.66963453E-01   0.71011848E-01   0.72269445E-01
   0.71534814E-01   0.69948073E-01   0.68345221E-01   0.66787663E-01   0.64848388E-01
   0.62332392E-01   0.59651513E-01   0.57514085E-01   0.56319684E-01   0.55895219E-01
   0.55830243E-01   0.56073182E-01   0.57160708E-01   0.59779780E-01   0.64072922E-01
   0.69430736E-01   0.74974413E-01   0.80059191E-01   0.83993399E-01   0.84989633E-01
   0.79198537E-01   0.60612767E-01   0.21846831E-01  -0.44797462E-01  -0.14609505E+00
  -0.27590200E+00  -0.41114506E+00  -0.53201315E+00  -0.62586638E+00  -0.68317065E+00
  -0.69382717E+00  -0.65010787E+00  -0.55450077E+00  -0.42439202E+00  -0.28742183E+00
  -0.16964897E+00  -0.84980171E-01  -0.32741568E-01  -0.32072693E-02   0.14399625E-01
   0.26541244E-01   0.34102737E-01   0.35832501E-01   0.32046691E-01   0.19534338E-01
  -0.73583401E-02  -0.51982232E-01  -0.15406267E+00  -0.38900926E+00  -0.68231981E+00
  -0.84840907E+00  -0.76448063E+00  -0.48827124E+00  -0.20581242E+00  -0.68843870E-01
  -0.82652828E-01  -0.13883044E+00  -0.13744693E+00  -0.69199087E-01   0.72859193E-02
   0.42477165E-01   0.37011823E-01   0.18347485E-01   0.13046589E-02  -0.15159375E-01
  -0.25306760E-01  -0.28385829E-01  -0.50639835E-01  -0.51487612E-01  -0.54848225E-01
  -0.62375037E-01  -0.72657748E-01  -0.82605621E-01  -0.93347602E-01  -0.11096187E+00
  -0.14483736E+00  -0.20358623E+00  -0.28951399E+00  -0.39473165E+00  -0.50214979E+00
  -0.59124608E+00  -0.64456273E+00  -0.65100336E+00  -0.60635285E+00  -0.51454702E+00
  -0.39068721E+00  -0.26146791E+00  -0.15451341E+00  -0.75616439E-01  -0.21232840E-01
   0.14086517E-01   0.36213518E-01   0.50039347E-01   0.58598065E-01   0.63233673E-01
   0.64636670E-01   0.63806716E-01   0.62088113E-01   0.60439539E-01   0.58920269E-01
   0.57039002E-01   0.54575149E-01   0.51994780E-01   0.50093719E-01   0.49308056E-01
   0.49411378E-01   0.49907737E-01   0.50737277E-01   0.52548530E-01   0.56179827E-01
   0.61851781E-01   0.68950998E-01   0.76616032E-01   0.84329275E-01   0.91602165E-01
   0.96791758E-01   0.96009815E-01   0.83008067E-01   0.50042778E-01  -0.11004458E-01
  -0.10622583E+00  -0.22408106E+00  -0.34454927E+00  -0.45591992E+00  -0.55436693E+00
  -0.63561929E+00  -0.68835431E+00  -0.69700889E+00  -0.65252890E+00  -0.56167603E+00
  -0.44632172E+00  -0.33276055E+00  -0.23919148E+00  -0.16996628E+00  -0.11878267E+00
  -0.76527840E-01  -0.38050148E-01  -0.47579000E-02   0.18013975E-01   0.28971662E-01
   0.24964539E-01  -0.24457395E-03  -0.57037060E-01  -0.23806611E+00  -0.58672771E+00
  -0.94211727E+00  -0.10601115E+01  -0.83387204E+00  -0.39515201E+00  -0.14989674E-02
   0.17429073E+00   0.15285414E+00   0.74254534E-01   0.43637605E-01   0.55931904E-01
   0.49576172E-01   0.11749401E-03  -0.55857689E-01  -0.75985490E-01  -0.64055358E-01
  -0.53843963E-01  -0.53821376E-01  -0.51805045E-01  -0.73432870E-01  -0.76703041E-01
  -0.86159477E-01  -0.10080324E+00  -0.11436708E+00  -0.12338896E+00  -0.13082888E+00
  -0.14548348E+00  -0.17930125E+00  -0.24244758E+00  -0.33692694E+00  -0.45242424E+00
  -0.56853705E+00  -0.66292886E+00  -0.71923671E+00  -0.72897997E+00  -0.68875673E+00
  -0.59944857E+00  -0.47082645E+00  -0.32629759E+00  -0.19861919E+00  -0.10472978E+00
  -0.40630367E-01   0.59789226E-03   0.26103821E-01   0.41758861E-01   0.51253062E-01
   0.56308538E-01   0.57831178E-01   0.56982636E-01   0.55244807E-01   0.53655058E-01
   0.52273628E-01   0.50567925E-01   0.48291465E-01   0.45930624E-01   0.44328971E-01
   0.43944162E-01   0.44509528E-01   0.45462132E-01   0.46734493E-01   0.49072098E-01
   0.53466466E-01   0.60268278E-01   0.68957581E-01   0.78791380E-01   0.89459439E-01
   0.10077800E+00   0.11146428E+00   0.11800299E+00   0.11456001E+00   0.93979146E-01
   0.49030527E-01  -0.23642306E-01  -0.11009672E+00  -0.19582585E+00  -0.27829215E+00
  -0.36373428E+00  -0.45577478E+00  -0.54589006E+00  -0.61418638E+00  -0.64038334E+00
  -0.61658223E+00  -0.55214494E+00  -0.46752639E+00  -0.38237716E+00  -0.30660148E+00
  -0.23945178E+00  -0.17539007E+00  -0.11158749E+00  -0.52146247E-01  -0.63762350E-02
   0.21786761E-01   0.29674041E-01   0.11102841E-01  -0.63208854E-01  -0.31573872E+00
  -0.73558893E+00  -0.10959203E+01  -0.11344442E+01  -0.78903674E+00  -0.25818968E+00
   0.16859774E+00   0.33989243E+00   0.31647762E+00   0.24836158E+00   0.20863776E+00
   0.15510574E+00   0.30334762E-01  -0.13779704E+00  -0.25278779E+00  -0.25363057E+00
  -0.17785318E+00  -0.11118147E+00  -0.87664479E-01  -0.77028260E-01  -0.95299475E-01
  -0.10148340E+00  -0.11821789E+00  -0.13976564E+00  -0.15654074E+00  -0.16545479E+00
  -0.17143562E+00  -0.18535712E+00  -0.22052637E+00  -0.28747732E+00  -0.38723830E+00
  -0.50701867E+00  -0.62355682E+00  -0.71360908E+00  -0.76338910E+00  -0.76909213E+00
  -0.73029389E+00  -0.64613843E+00  -0.52063119E+00  -0.37153818E+00  -0.23091505E+00
  -0.12567903E+00  -0.54428224E-01  -0.90355070E-02   0.18683401E-01   0.35393616E-01
   0.45334849E-01   0.50565341E-01   0.52174453E-01   0.51422174E-01   0.49843670E-01
   0.48493184E-01   0.47412233E-01   0.46026876E-01   0.44053825E-01   0.41974398E-01
   0.40660344E-01   0.40594743E-01   0.41494282E-01   0.42749107E-01   0.44278495E-01
   0.46899128E-01   0.51747099E-01   0.59345751E-01   0.69354173E-01   0.81235716E-01
   0.94960652E-01   0.11075214E+00   0.12790020E+00   0.14365838E+00   0.15323943E+00
   0.15101311E+00   0.13198915E+00   0.96304951E-01   0.57593053E-01   0.24471199E-01
  -0.90620411E-02  -0.59228465E-01  -0.13985797E+00  -0.25038296E+00  -0.37261735E+00
  -0.47854181E+00  -0.54411656E+00  -0.56026439E+00  -0.53432637E+00  -0.48214945E+00
  -0.41740769E+00  -0.34583414E+00  -0.26739880E+00  -0.18324086E+00  -0.10101915E+00
  -0.33863062E-01   0.11787994E-01   0.34048346E-01   0.27382521E-01  -0.58488487E-01
  -0.34305487E+00  -0.76775860E+00  -0.10786772E+01  -0.10379034E+01  -0.64000914E+00
  -0.11880883E+00   0.25825745E+00   0.39919141E+00   0.40143990E+00   0.38671371E+00
   0.35472543E+00   0.21192166E+00  -0.76065896E-01  -0.39600689E+00  -0.57026086E+00
  -0.52203046E+00  -0.34204471E+00  -0.18705411E+00  -0.12434840E+00  -0.10214011E+00
  -0.11436637E+00  -0.12406377E+00  -0.14859986E+00  -0.17708744E+00  -0.19774241E+00
  -0.20804952E+00  -0.21459054E+00  -0.22934709E+00  -0.26557597E+00  -0.33295861E+00
  -0.43124677E+00  -0.54610545E+00  -0.65315233E+00  -0.72992341E+00  -0.76625701E+00
  -0.76355992E+00  -0.72492275E+00  -0.64844559E+00  -0.53266823E+00  -0.38884030E+00
  -0.24565199E+00  -0.13503519E+00  -0.60618874E-01  -0.13663765E-01   0.14603591E-01
   0.31322656E-01   0.41079964E-01   0.46153126E-01   0.47736054E-01   0.47110078E-01
   0.45790256E-01   0.44798453E-01   0.44135864E-01   0.43174092E-01   0.41572204E-01
   0.39781795E-01   0.38690448E-01   0.38818195E-01   0.39895875E-01   0.41294524E-01
   0.42920762E-01   0.45636235E-01   0.50698717E-01   0.58813425E-01   0.69856349E-01
   0.83541133E-01   0.10016746E+00   0.12045535E+00   0.14444742E+00   0.17047124E+00
   0.19524196E+00   0.21530092E+00   0.22881098E+00   0.23910072E+00   0.25804901E+00
   0.28903425E+00   0.31920113E+00   0.32371165E+00   0.27774371E+00   0.17000084E+00
   0.10905755E-01  -0.16927689E+00  -0.33244677E+00  -0.44867074E+00  -0.50662090E+00
  -0.51241670E+00  -0.47956867E+00  -0.41914123E+00  -0.33754050E+00  -0.24149990E+00
  -0.14336221E+00  -0.59981666E-01   0.76125558E-03   0.37995682E-01   0.46929908E-01
  -0.31620649E-01  -0.29568146E+00  -0.66137890E+00  -0.89003042E+00  -0.79825484E+00
  -0.42840218E+00  -0.43036444E-02   0.27815260E+00   0.40396667E+00   0.48213137E+00
   0.56030597E+00   0.53373756E+00   0.26108297E+00  -0.23911788E+00  -0.73794184E+00
  -0.96644195E+00  -0.84338304E+00  -0.53145059E+00  -0.26989097E+00  -0.15948953E+00
  -0.12440765E+00  -0.12876516E+00  -0.14264081E+00  -0.17502021E+00  -0.21069927E+00
  -0.23612284E+00  -0.24906893E+00  -0.25717927E+00  -0.27265588E+00  -0.30753425E+00
  -0.36956670E+00  -0.45709198E+00  -0.55572165E+00  -0.64270254E+00  -0.69888762E+00
  -0.71863620E+00  -0.70771756E+00  -0.67140131E+00  -0.60625672E+00  -0.50586058E+00
  -0.37537969E+00  -0.23937719E+00  -0.13090834E+00  -0.58182097E-01  -0.12769634E-01
   0.14109503E-01   0.29659759E-01   0.38540840E-01   0.43070752E-01   0.44427314E-01
   0.43828681E-01   0.42716898E-01   0.42060089E-01   0.41817031E-01   0.41300723E-01
   0.40093157E-01   0.38585985E-01   0.37658910E-01   0.37869493E-01   0.38990558E-01
   0.40408778E-01   0.42030172E-01   0.44740501E-01   0.49883653E-01   0.58319234E-01
   0.70125686E-01   0.85261538E-01   0.10436825E+00   0.12871390E+00   0.15919951E+00
   0.19538239E+00   0.23565894E+00   0.27890483E+00   0.32656412E+00   0.38459397E+00
   0.46260296E+00   0.55958938E+00   0.65769086E+00   0.72567431E+00   0.72916736E+00
   0.64438381E+00   0.47063467E+00   0.23509773E+00  -0.15241755E-01  -0.23216155E+00
  -0.38444051E+00  -0.46435628E+00  -0.48059036E+00  -0.44649306E+00  -0.37419601E+00
  -0.27679974E+00  -0.17212420E+00  -0.80418611E-01  -0.94677697E-02   0.40832800E-01
   0.66891297E-01   0.15884954E-01  -0.18577167E+00  -0.45512632E+00  -0.60125258E+00
  -0.50587034E+00  -0.23431180E+00   0.44003364E-01   0.23508231E+00   0.39375760E+00
   0.60288144E+00   0.79871845E+00   0.76285902E+00   0.32731492E+00  -0.40703196E+00
  -0.10824624E+01  -0.13483807E+01  -0.11378723E+01  -0.69533132E+00  -0.33726568E+00
  -0.18656873E+00  -0.14073808E+00  -0.13702504E+00  -0.15565669E+00  -0.19553167E+00
  -0.23862221E+00  -0.26960894E+00  -0.28586493E+00  -0.29535732E+00  -0.30998731E+00
  -0.34002003E+00  -0.39059877E+00  -0.45849029E+00  -0.53056394E+00  -0.58846780E+00
  -0.61909922E+00  -0.62215977E+00  -0.60625673E+00  -0.57643956E+00  -0.52646736E+00
  -0.44549729E+00  -0.33392503E+00  -0.21261086E+00  -0.11360646E+00  -0.47412575E-01
  -0.66156880E-02   0.16984745E-01   0.30241752E-01   0.37603545E-01   0.41233599E-01
   0.42160050E-01   0.41451331E-01   0.40431631E-01   0.40007219E-01   0.40109850E-01
   0.40010237E-01   0.39209029E-01   0.38007494E-01   0.37237951E-01   0.37475400E-01
   0.38548504E-01   0.39891583E-01   0.41427416E-01   0.44050116E-01   0.49149761E-01
   0.57695953E-01   0.69930912E-01   0.86025443E-01   0.10693670E+00   0.13446498E+00
   0.17036260E+00   0.21539535E+00   0.26953377E+00   0.33366492E+00   0.41183765E+00
   0.51211832E+00   0.64203724E+00   0.79691776E+00   0.95529863E+00   0.10819402E+01
   0.11361684E+01   0.10846542E+01   0.91620983E+00   0.65169682E+00   0.34054773E+00
   0.42533223E-01  -0.19497291E+00  -0.34982167E+00  -0.42236518E+00  -0.42452329E+00
  -0.37203914E+00  -0.28382482E+00  -0.18301313E+00  -0.92143084E-01  -0.17429729E-01
   0.41638600E-01   0.82934242E-01   0.69186972E-01  -0.54400295E-01  -0.22724932E+00
  -0.32255674E+00  -0.28046578E+00  -0.15992004E+00  -0.45333662E-01   0.77966387E-01
   0.31202016E+00   0.68175358E+00   0.99941119E+00   0.94962074E+00   0.36631636E+00
  -0.55553729E+00  -0.13475864E+01  -0.16113204E+01  -0.13153995E+01  -0.77833228E+00
  -0.36603213E+00  -0.19922764E+00  -0.14850918E+00  -0.13842660E+00  -0.16204600E+00
  -0.20851031E+00  -0.25893294E+00  -0.29615469E+00  -0.31616615E+00  -0.32637518E+00
  -0.33818373E+00  -0.36029183E+00  -0.39526866E+00  -0.43826352E+00  -0.47803735E+00
  -0.50228064E+00  -0.50567125E+00  -0.49361337E+00  -0.47606771E+00  -0.45572336E+00
  -0.42252780E+00  -0.36207621E+00  -0.27175316E+00  -0.16970278E+00  -0.85732215E-01
  -0.29955404E-01   0.37535838E-02   0.22567992E-01   0.32655491E-01   0.38023211E-01
   0.40526405E-01   0.40938058E-01   0.40100715E-01   0.39167366E-01   0.38958118E-01
   0.39386812E-01   0.39709668E-01   0.39361273E-01   0.38533582E-01   0.37968110E-01
   0.38222035E-01   0.39176195E-01   0.40332256E-01   0.41643270E-01   0.43998373E-01
   0.48799150E-01   0.57089197E-01   0.69247493E-01   0.85627853E-01   0.10744857E+00
   0.13694757E+00   0.17659448E+00   0.22817756E+00   0.29292117E+00   0.37308679E+00
   0.47415115E+00   0.60542758E+00   0.77343466E+00   0.97060227E+00   0.11728652E+01
   0.13429789E+01   0.14377196E+01   0.14191279E+01   0.12691623E+01   0.10018731E+01
   0.66361639E+00   0.31744720E+00   0.19894924E-01  -0.19538760E+00  -0.31937823E+00
  -0.35973009E+00  -0.33322053E+00  -0.26284193E+00  -0.17565457E+00  -0.94082459E-01
  -0.22233115E-01   0.39865718E-01   0.90866484E-01   0.11009691E+00   0.54004117E-01
  -0.51287967E-01  -0.14440723E+00  -0.20874780E+00  -0.27518729E+00  -0.33366399E+00
  -0.27320503E+00   0.32620330E-01   0.54224157E+00   0.96446995E+00   0.92456465E+00
   0.28048113E+00  -0.69737320E+00  -0.14832366E+01  -0.16832496E+01  -0.13173853E+01
  -0.74935097E+00  -0.34624903E+00  -0.19488993E+00  -0.14646316E+00  -0.13316080E+00
  -0.16136267E+00  -0.21260237E+00  -0.26960476E+00  -0.31358024E+00  -0.33811478E+00
  -0.34894910E+00  -0.35676723E+00  -0.36940656E+00  -0.38773838E+00  -0.40572396E+00
  -0.41403067E+00  -0.40630542E+00  -0.38479438E+00  -0.35993460E+00  -0.34192589E+00
  -0.33024216E+00  -0.31129716E+00  -0.26866031E+00  -0.19858587E+00  -0.11743224E+00
  -0.51578213E-01  -0.84747179E-02   0.16691902E-01   0.29854722E-01   0.36301711E-01
   0.39463168E-01   0.40809114E-01   0.40812032E-01   0.40041474E-01   0.39418407E-01
   0.39622312E-01   0.40530183E-01   0.41402142E-01   0.41630554E-01   0.41293851E-01
   0.41008218E-01   0.41275391E-01   0.42014027E-01   0.42802072E-01   0.43632163E-01
   0.45378421E-01   0.49429306E-01   0.56885440E-01   0.68262372E-01   0.84087191E-01
   0.10577177E+00   0.13583549E+00   0.17722933E+00   0.23246268E+00   0.30359310E+00
   0.39354915E+00   0.50801207E+00   0.65602287E+00   0.84447928E+00   0.10645611E+01
   0.12907055E+01   0.14852092E+01   0.16052979E+01   0.16129414E+01   0.14876342E+01
   0.12380254E+01   0.90412304E+00   0.54534672E+00   0.21997720E+00  -0.31745751E-01
  -0.19291392E+00  -0.26593727E+00  -0.26659226E+00  -0.21963380E+00  -0.15357447E+00
  -0.87112595E-01  -0.23581946E-01   0.35801316E-01   0.89409545E-01   0.12827416E+00
   0.11584804E+00   0.41931230E-01  -0.88861169E-01  -0.28882325E+00  -0.55473739E+00
  -0.79455271E+00  -0.82507055E+00  -0.50801378E+00   0.68445268E-01   0.55891974E+00
   0.57647949E+00   0.98183414E-02  -0.84265022E+00  -0.14735416E+01  -0.15495917E+01
  -0.11441130E+01  -0.61967465E+00  -0.28824569E+00  -0.17536628E+00  -0.13521254E+00
  -0.12221984E+00  -0.15379222E+00  -0.20685769E+00  -0.26847852E+00  -0.31917736E+00
  -0.34944569E+00  -0.36211002E+00  -0.36653314E+00  -0.37030994E+00  -0.37399140E+00
  -0.37138890E+00  -0.35488751E+00  -0.32257430E+00  -0.28208599E+00  -0.24703459E+00
  -0.22710858E+00  -0.21922797E+00  -0.20808144E+00  -0.17744254E+00  -0.12415018E+00
  -0.63255956E-01  -0.16010252E-01   0.13974062E-01   0.30296252E-01   0.37682410E-01
   0.40491826E-01   0.41533851E-01   0.41891118E-01   0.41756397E-01   0.41424658E-01
   0.41538413E-01   0.42568487E-01   0.44308254E-01   0.46014484E-01   0.47049140E-01
   0.47375644E-01   0.47459458E-01   0.47715368E-01   0.48086692E-01   0.48238328E-01
   0.48218486E-01   0.48886275E-01   0.51602653E-01   0.57519363E-01   0.67301741E-01
   0.81651848E-01   0.10210650E+00   0.13128755E+00   0.17234758E+00   0.22817212E+00
   0.30123758E+00   0.39456031E+00   0.51312280E+00   0.66424844E+00   0.85472089E+00
   0.10777969E+01   0.13082067E+01   0.15092688E+01   0.16405009E+01   0.16665383E+01
   0.15675180E+01   0.13485308E+01   0.10422281E+01   0.70035999E+00   0.37738347E+00
   0.11508760E+00  -0.64836629E-01  -0.16040905E+00  -0.18537867E+00  -0.16396920E+00
  -0.12231309E+00  -0.73466765E-01  -0.21656415E-01   0.30572751E-01   0.80754656E-01
   0.12486156E+00   0.13431064E+00   0.70092049E-01  -0.10609713E+00  -0.42669797E+00
  -0.86452022E+00  -0.12752962E+01  -0.14338533E+01  -0.11928264E+01  -0.64895392E+00
  -0.14054605E+00  -0.22762424E-01  -0.38374950E+00  -0.95596073E+00  -0.13231865E+01
  -0.12521384E+01  -0.85383721E+00  -0.43810717E+00  -0.21610699E+00  -0.14468000E+00
  -0.11705116E+00  -0.10709528E+00  -0.14010798E+00  -0.19125536E+00  -0.25381603E+00
  -0.30984044E+00  -0.34682129E+00  -0.36367403E+00  -0.36740352E+00  -0.36533323E+00
  -0.35881261E+00  -0.34273996E+00  -0.31112307E+00  -0.26443508E+00  -0.21255249E+00
  -0.16978596E+00  -0.14488036E+00  -0.13387932E+00  -0.12246766E+00  -0.97042268E-01
  -0.56270238E-01  -0.13746279E-01   0.16701589E-01   0.34640482E-01   0.42813586E-01
   0.44955120E-01   0.44559083E-01   0.43833817E-01   0.43520035E-01   0.43598933E-01
   0.44136730E-01   0.45489912E-01   0.47871325E-01   0.50936204E-01   0.53903671E-01
   0.56088616E-01   0.57322123E-01   0.57891287E-01   0.58097271E-01   0.57903460E-01
   0.57086163E-01   0.55784346E-01   0.54861510E-01   0.55648353E-01   0.59340806E-01
   0.66756524E-01   0.78764678E-01   0.96961270E-01   0.12390824E+00   0.16270168E+00
   0.21628704E+00   0.28722250E+00   0.37824965E+00   0.49321355E+00   0.63715933E+00
   0.81445059E+00   0.10223858E+01   0.12396175E+01   0.14323301E+01   0.15635002E+01
   0.16013939E+01   0.15279942E+01   0.13460507E+01   0.10812175E+01   0.77624035E+00
   0.47866589E+00   0.22787062E+00   0.46838116E-01  -0.59930603E-01  -0.10393591E+00
  -0.10676991E+00  -0.87553776E-01  -0.55914332E-01  -0.16958176E-01   0.25700707E-01
   0.68648782E-01   0.10818374E+00   0.12655324E+00   0.71993012E-01  -0.12021057E+00
  -0.49825035E+00  -0.10304960E+01  -0.15587399E+01  -0.18490428E+01  -0.17466233E+01
  -0.13203184E+01  -0.84922756E+00  -0.62576507E+00  -0.72767958E+00  -0.96425730E+00
  -0.10537996E+01  -0.87141148E+00  -0.53629233E+00  -0.26523303E+00  -0.15081495E+00
  -0.10894242E+00  -0.95144597E-01  -0.89443516E-01  -0.12161055E+00  -0.16746276E+00
  -0.22553888E+00  -0.28328677E+00  -0.32641628E+00  -0.34975421E+00  -0.35688060E+00
  -0.35401862E+00  -0.34347096E+00  -0.32191397E+00  -0.28488348E+00  -0.23349339E+00
  -0.17707636E+00  -0.12853806E+00  -0.95622752E-01  -0.75409677E-01  -0.57159095E-01
  -0.31732008E-01  -0.12331272E-03   0.26794716E-01   0.43651619E-01   0.51580376E-01
   0.52959443E-01   0.50828759E-01   0.47948406E-01   0.45986783E-01   0.45410298E-01
   0.46076280E-01   0.47898673E-01   0.50982908E-01   0.55272212E-01   0.60241644E-01
   0.65021212E-01   0.68829905E-01   0.71320707E-01   0.72559023E-01   0.72702312E-01
   0.71735728E-01   0.69586398E-01   0.66541833E-01   0.63515140E-01   0.61822909E-01
   0.62699056E-01   0.67097827E-01   0.76027554E-01   0.91081178E-01   0.11463770E+00
   0.14954373E+00   0.19856518E+00   0.26411069E+00   0.34848741E+00   0.45436328E+00
   0.58461244E+00   0.74080397E+00   0.92025231E+00   0.11099542E+01   0.12819473E+01
   0.14038628E+01   0.14478335E+01   0.13976960E+01   0.12543081E+01   0.10370986E+01
   0.78001641E+00   0.52248671E+00   0.29887105E+00   0.13051129E+00   0.22550705E-01
  -0.34280986E-01  -0.55689218E-01  -0.53960011E-01  -0.37062369E-01  -0.10189527E-01
   0.22492054E-01   0.56906564E-01   0.88352443E-01   0.10764852E+00   0.72935844E-01
  -0.88571217E-01  -0.43604233E+00  -0.95184065E+00  -0.14995433E+01  -0.18688913E+01
  -0.19065707E+01  -0.16357446E+01  -0.12491804E+01  -0.96290106E+00  -0.85206557E+00
  -0.81814926E+00  -0.71450067E+00  -0.50144408E+00  -0.27412562E+00  -0.14146688E+00
  -0.95705584E-01  -0.73998450E-01  -0.72544122E-01  -0.70855462E-01  -0.10001927E+00
  -0.13841372E+00  -0.18653933E+00  -0.24004529E+00  -0.28599571E+00  -0.31616564E+00
  -0.33026923E+00  -0.33224113E+00  -0.32442041E+00  -0.30490736E+00  -0.27036008E+00
  -0.22142466E+00  -0.16531663E+00  -0.11252916E+00  -0.70170578E-01  -0.37853027E-01
  -0.99770898E-02   0.17449319E-01   0.41468121E-01   0.56647967E-01   0.63494848E-01
   0.63825619E-01   0.60046116E-01   0.54790902E-01   0.50253237E-01   0.47660287E-01
   0.47288719E-01   0.48960128E-01   0.52517285E-01   0.57870153E-01   0.64707930E-01
   0.72296784E-01   0.79615029E-01   0.85708157E-01   0.89973950E-01   0.92190217E-01
   0.92329833E-01   0.90399932E-01   0.86523892E-01   0.81211307E-01   0.75497312E-01
   0.70732145E-01   0.68202443E-01   0.68985031E-01   0.74192773E-01   0.85362299E-01
   0.10460878E+00   0.13440883E+00   0.17719659E+00   0.23509683E+00   0.30995730E+00
   0.40345853E+00   0.51678058E+00   0.64943172E+00   0.79734686E+00   0.95085811E+00
   0.10925536E+01   0.11970762E+01   0.12408819E+01   0.12095808E+01   0.11023233E+01
   0.93305112E+00   0.72761955E+00   0.51708937E+00   0.32936129E+00   0.18223021E+00
   0.80304679E-01   0.17796121E-01  -0.14422258E-01  -0.24608040E-01  -0.18953310E-01
  -0.21606324E-02   0.21616408E-01   0.48155584E-01   0.72441799E-01   0.87149845E-01
   0.73606219E-01  -0.25940043E-01  -0.27273739E+00  -0.67141990E+00  -0.11301869E+01
  -0.14879295E+01  -0.16094705E+01  -0.14782100E+01  -0.12023040E+01  -0.92390553E+00
  -0.71400987E+00  -0.54951778E+00  -0.38318880E+00  -0.21966421E+00  -0.10883289E+00
  -0.67263402E-01  -0.49296879E-01  -0.43786786E-01  -0.51514157E-01  -0.52754395E-01
  -0.77269262E-01  -0.10701621E+00  -0.14281331E+00  -0.18500584E+00  -0.22752819E+00
  -0.26144629E+00  -0.28329287E+00  -0.29396634E+00  -0.29447373E+00  -0.28310691E+00
  -0.25676062E+00  -0.21495307E+00  -0.16238041E+00  -0.10721694E+00  -0.56575589E-01
  -0.13363383E-01   0.22636108E-01   0.50826055E-01   0.68391899E-01   0.76088746E-01
   0.76213099E-01   0.71273306E-01   0.63926424E-01   0.56629692E-01   0.51196709E-01
   0.48557640E-01   0.48909719E-01   0.52123673E-01   0.58038149E-01   0.66415395E-01
   0.76703980E-01   0.87924285E-01   0.98818539E-01   0.10814934E+00   0.11495153E+00
   0.11862885E+00   0.11891830E+00   0.11584298E+00   0.10976420E+00   0.10149386E+00
   0.92288651E-01   0.83625334E-01   0.76905113E-01   0.73347131E-01   0.74153976E-01
   0.80772236E-01   0.95006631E-01   0.11889765E+00   0.15446197E+00   0.20347088E+00
   0.26734625E+00   0.34703669E+00   0.44259273E+00   0.55229208E+00   0.67150392E+00
   0.79173327E+00   0.90035083E+00   0.98156104E+00   0.10188183E+01   0.10000669E+01
   0.92320200E+00   0.79744867E+00   0.64137619E+00   0.47794311E+00   0.32809822E+00
   0.20533945E+00   0.11417673E+00   0.52693142E-01   0.16036394E-01  -0.99659987E-03
  -0.29328955E-02   0.63101850E-02   0.23037020E-01   0.43402270E-01   0.62788939E-01
   0.74643134E-01   0.69487877E-01   0.25763428E-01  -0.10366567E+00  -0.34070164E+00
  -0.64234002E+00  -0.90811168E+00  -0.10378097E+01  -0.99631674E+00  -0.82947054E+00
  -0.61927569E+00  -0.42474241E+00  -0.26329211E+00  -0.13705338E+00  -0.56874782E-01
  -0.26195553E-01  -0.16132135E-01  -0.14008190E-01  -0.20047597E-01  -0.33394547E-01
  -0.36361335E-01  -0.55228706E-01  -0.75950812E-01  -0.99545084E-01  -0.12704007E+00
  -0.15854338E+00  -0.18984330E+00  -0.21618914E+00  -0.23579808E+00  -0.24746044E+00
  -0.24825558E+00  -0.23409822E+00  -0.20277951E+00  -0.15659102E+00  -0.10199825E+00
  -0.46727590E-01   0.29754583E-02   0.42748828E-01   0.69360423E-01   0.83195507E-01
   0.86675722E-01   0.82718824E-01   0.74448014E-01   0.64841947E-01   0.56341792E-01
   0.50582631E-01   0.48386330E-01   0.50009402E-01   0.55457426E-01   0.64617503E-01
   0.77134307E-01   0.92207039E-01   0.10854041E+00   0.12451113E+00   0.13844204E+00
   0.14886116E+00   0.15469419E+00   0.15538594E+00   0.15096482E+00   0.14206536E+00
   0.12988721E+00   0.11603872E+00   0.10227070E+00   0.90222606E-01   0.81326943E-01
   0.76896744E-01   0.78280974E-01   0.86954420E-01   0.10448905E+00   0.13243537E+00
   0.17216923E+00   0.22472213E+00   0.29052878E+00   0.36898732E+00   0.45783297E+00
   0.55251618E+00   0.64587156E+00   0.72831938E+00   0.78880317E+00   0.81665212E+00
   0.80428955E+00   0.75004145E+00   0.65968152E+00   0.54553825E+00   0.42318285E+00
   0.30714386E+00   0.20762781E+00   0.12946984E+00   0.73123466E-01   0.36519110E-01
   0.16635674E-01   0.10318056E-01   0.14509390E-01   0.26221568E-01   0.42340736E-01
   0.59119982E-01   0.71322585E-01   0.71630627E-01   0.51697857E-01   0.48575589E-03
  -0.10224738E+00  -0.24939139E+00  -0.39530453E+00  -0.48206220E+00  -0.47796516E+00
  -0.39508916E+00  -0.27382356E+00  -0.15423977E+00  -0.60961271E-01  -0.48102369E-02
   0.16878437E-01   0.22350036E-01   0.19375327E-01   0.10277185E-01  -0.29862403E-02
  -0.18860172E-01  -0.22662524E-01  -0.35418979E-01  -0.47262661E-01  -0.59401301E-01
  -0.73304634E-01  -0.90422919E-01  -0.11179666E+00  -0.13644461E+00  -0.16165574E+00
  -0.18423004E+00  -0.19916198E+00  -0.20014764E+00  -0.18241023E+00  -0.14576282E+00
  -0.95425953E-01  -0.40095940E-01   0.11007497E-01   0.50795698E-01   0.76673597E-01
   0.89176138E-01   0.90672190E-01   0.84499757E-01   0.74269975E-01   0.63269132E-01
   0.54039559E-01   0.48244611E-01   0.46809705E-01   0.50203168E-01   0.58653313E-01
   0.72149758E-01   0.90251501E-01   0.11189052E+00   0.13535203E+00   0.15845810E+00
   0.17886441E+00   0.19439086E+00   0.20335018E+00   0.20482891E+00   0.19884808E+00
   0.18635268E+00   0.16903181E+00   0.14901587E+00   0.12853543E+00   0.10964951E+00
   0.94118521E-01   0.83414966E-01   0.78804673E-01   0.81436343E-01   0.92405961E-01
   0.11276856E+00   0.14346597E+00   0.18514795E+00   0.23787650E+00   0.30072518E+00
   0.37134829E+00   0.44567163E+00   0.51786716E+00   0.58071028E+00   0.62637305E+00
   0.64769282E+00   0.63982243E+00   0.60183332E+00   0.53754079E+00   0.45494269E+00
   0.36429608E+00   0.27560080E+00   0.19655386E+00   0.13167369E+00   0.82573884E-01
   0.48836100E-01   0.28895732E-01   0.20666478E-01   0.21913488E-01   0.30425896E-01
   0.43939121E-01   0.59728061E-01   0.73972097E-01   0.81382687E-01   0.75934188E-01
   0.53277323E-01   0.13954200E-01  -0.39236744E-01  -0.95537061E-01  -0.13281106E+00
  -0.13413879E+00  -0.10030304E+00  -0.47759911E-01   0.30022299E-02   0.38119514E-01
   0.55856792E-01   0.60176092E-01   0.54028347E-01   0.41093689E-01   0.24803337E-01
   0.77911123E-02  -0.82778588E-02  -0.12367027E-01  -0.18840053E-01  -0.22165902E-01
  -0.23718127E-01  -0.25415735E-01  -0.29715553E-01  -0.39443892E-01  -0.57100556E-01
  -0.83374252E-01  -0.11519437E+00  -0.14538485E+00  -0.16430250E+00  -0.16335185E+00
  -0.13920134E+00  -0.95848853E-01  -0.43022370E-01   0.83192020E-02   0.49743840E-01
   0.77023186E-01   0.89878337E-01   0.90739056E-01   0.83392048E-01   0.71889704E-01
   0.59808936E-01   0.49887140E-01   0.44004422E-01   0.43388099E-01   0.48861108E-01
   0.60965500E-01   0.79872006E-01   0.10512730E+00   0.13541380E+00   0.16849397E+00
   0.20139495E+00   0.23078560E+00   0.25347444E+00   0.26694846E+00   0.26983088E+00
   0.26211891E+00   0.24512844E+00   0.22118326E+00   0.19316274E+00   0.16403940E+00
   0.13651534E+00   0.11281499E+00   0.94627826E-01   0.83159749E-01   0.79254769E-01
   0.83548447E-01   0.96588179E-01   0.11884247E+00   0.15055870E+00   0.19149282E+00
   0.24058081E+00   0.29564795E+00   0.35326274E+00   0.40882081E+00   0.45689527E+00
   0.49185753E+00   0.50875802E+00   0.50437582E+00   0.47816349E+00   0.43267497E+00
   0.37317177E+00   0.30646838E+00   0.23945381E+00   0.17784303E+00   0.12551514E+00
   0.84459692E-01   0.55112926E-01   0.36832139E-01   0.28358616E-01   0.28203886E-01
   0.34885228E-01   0.46906711E-01   0.62448348E-01   0.78906530E-01   0.92650460E-01
   0.99472113E-01   0.96003588E-01   0.81722025E-01   0.60352175E-01   0.39292508E-01
   0.26701452E-01   0.27599814E-01   0.41404468E-01   0.62270269E-01   0.82173922E-01
   0.94427070E-01   0.95875773E-01   0.87038103E-01   0.70825118E-01   0.50940740E-01
   0.30723517E-01   0.12612811E-01  -0.19404246E-02  -0.58836637E-02  -0.59493246E-02
  -0.10956462E-02   0.72681772E-02   0.16897761E-01   0.24381965E-01   0.25002805E-01
   0.13488548E-01  -0.13769556E-01  -0.55549283E-01  -0.10368980E+00  -0.14440926E+00
  -0.16353771E+00  -0.15310253E+00  -0.11518436E+00  -0.60625558E-01  -0.37311509E-02
   0.43522293E-01   0.74745621E-01   0.89198362E-01   0.89910459E-01   0.81497245E-01
   0.68600369E-01   0.55124645E-01   0.44064357E-01   0.37640077E-01   0.37523343E-01
   0.45010445E-01   0.61063248E-01   0.86165441E-01   0.12000852E+00   0.16113394E+00
   0.20673269E+00   0.25277084E+00   0.29449311E+00   0.32722090E+00   0.34724003E+00
   0.35251085E+00   0.34298542E+00   0.32047584E+00   0.28817953E+00   0.25003595E+00
   0.21007674E+00   0.17189540E+00   0.13831920E+00   0.11130378E+00   0.92011239E-01
   0.81005113E-01   0.78489970E-01   0.84511017E-01   0.99034049E-01   0.12187111E+00
   0.15248633E+00   0.18975748E+00   0.23177650E+00   0.27576367E+00   0.31815355E+00
   0.35487637E+00   0.38182703E+00   0.39548971E+00   0.39363270E+00   0.37588808E+00
   0.34397197E+00   0.30139623E+00   0.25274899E+00   0.20280802E+00   0.15577068E+00
   0.11476924E+00   0.81704634E-01   0.57344739E-01   0.41593535E-01   0.33829469E-01
   0.33215256E-01   0.38883612E-01   0.49923372E-01   0.65168931E-01   0.82920772E-01
   0.10082085E+00   0.11610305E+00   0.12630963E+00   0.13030428E+00   0.12907755E+00
   0.12566938E+00   0.12385920E+00   0.12610276E+00   0.13193804E+00   0.13800262E+00
   0.13975945E+00   0.13382888E+00   0.11947736E+00   0.98559616E-01   0.74333968E-01
   0.50134532E-01   0.28597579E-01   0.11498873E-01  -0.12915845E-03  -0.33382286E-02
   0.32332796E-02   0.16090528E-01   0.34080889E-01   0.54930628E-01   0.74342854E-01
   0.85297950E-01   0.78828418E-01   0.47371697E-01  -0.99299680E-02  -0.83090726E-01
  -0.15224237E+00  -0.19502284E+00  -0.19688456E+00  -0.15815132E+00  -0.93078821E-01
  -0.22201240E-01   0.36902841E-01   0.75100613E-01   0.91819760E-01   0.91757171E-01
   0.81207166E-01   0.65817499E-01   0.49921588E-01   0.36754679E-01   0.28872522E-01
   0.28435081E-01   0.37306123E-01   0.57017150E-01   0.88587503E-01   0.13213656E+00
   0.18631587E+00   0.24780246E+00   0.31122970E+00   0.36982100E+00   0.41665770E+00
   0.44616579E+00   0.45527419E+00   0.44387193E+00   0.41453358E+00   0.37175136E+00
   0.32097317E+00   0.26766946E+00   0.21658133E+00   0.17126280E+00   0.13396375E+00
   0.10579550E+00   0.87045576E-01   0.77508589E-01   0.76742072E-01   0.84200077E-01
   0.99238140E-01   0.12101891E+00   0.14836821E+00   0.17963360E+00   0.21260303E+00
   0.24454397E+00   0.27240133E+00   0.29314765E+00   0.30423628E+00   0.30407226E+00
   0.29237407E+00   0.27028602E+00   0.24017196E+00   0.20515711E+00   0.16857782E+00
   0.13348567E+00   0.10228940E+00   0.76578696E-01   0.57149033E-01   0.44190326E-01
   0.37537107E-01   0.36865768E-01   0.41772151E-01   0.51728563E-01   0.65975745E-01
   0.83442436E-01   0.10277249E+00   0.12247384E+00   0.14114693E+00   0.15774185E+00
   0.17176172E+00   0.18323195E+00   0.19226432E+00   0.19830341E+00   0.19967357E+00
   0.19403744E+00   0.17961901E+00   0.15655986E+00   0.12729392E+00   0.95602470E-01
   0.65247705E-01   0.38975598E-01   0.18365762E-01   0.42172904E-02  -0.30648275E-02
  -0.46178334E-02   0.89676523E-02   0.29860645E-01   0.57619936E-01   0.90399661E-01
   0.12314881E+00   0.14598772E+00   0.14490123E+00   0.10667155E+00   0.25449062E-01
  -0.90528782E-01  -0.21054197E+00  -0.29033886E+00  -0.29861601E+00  -0.23804211E+00
  -0.14033826E+00  -0.41433164E-01   0.36936348E-01   0.85052062E-01   0.10355104E+00
   0.10048686E+00   0.85216833E-01   0.65081061E-01   0.44958141E-01   0.28164599E-01
   0.17394808E-01   0.15203923E-01   0.24088198E-01   0.46370907E-01   0.83968469E-01
   0.13789410E+00   0.20736679E+00   0.28876987E+00   0.37513906E+00   0.45684803E+00
   0.52355823E+00   0.56672676E+00   0.58161632E+00   0.56806005E+00   0.52991994E+00
   0.47372874E+00   0.40712486E+00   0.33748639E+00   0.27094430E+00   0.21185376E+00
   0.16273928E+00   0.12461158E+00   0.97444798E-01   0.80612281E-01   0.73189549E-01
   0.74128921E-01   0.82335489E-01   0.96663702E-01   0.11585268E+00   0.13842744E+00
   0.16261063E+00   0.18630713E+00   0.20721828E+00   0.22309351E+00   0.23206356E+00
   0.23296421E+00   0.22556068E+00   0.21060192E+00   0.18967935E+00   0.16493191E+00
   0.13868948E+00   0.11313834E+00   0.90059018E-01   0.70680221E-01   0.55689981E-01
   0.45386720E-01   0.39865612E-01   0.39117723E-01   0.43007588E-01   0.51203234E-01
   0.63170290E-01   0.78293981E-01   0.96087051E-01   0.11633254E+00   0.13898734E+00
   0.16380048E+00   0.18990012E+00   0.21536686E+00   0.23636596E+00   0.24841933E+00
   0.24780614E+00   0.23250999E+00   0.20307830E+00   0.16318832E+00   0.11909438E+00
   0.77515990E-01   0.42877586E-01   0.16823846E-01  -0.47668528E-03  -0.95275511E-02
  -0.10817789E-01  -0.94151035E-02   0.11635069E-01   0.40720181E-01   0.78666039E-01
   0.12463406E+00   0.17311644E+00   0.21095453E+00   0.21819755E+00   0.16986698E+00
   0.39862293E-01  -0.16801815E+00  -0.39530478E+00  -0.54849436E+00  -0.55858612E+00
  -0.43080084E+00  -0.23780092E+00  -0.62780674E-01   0.53034455E-01   0.11295532E+00
   0.13082120E+00   0.12052260E+00   0.96278390E-01   0.67963927E-01   0.41048470E-01
   0.18576635E-01   0.29658318E-02  -0.30945827E-02   0.35286963E-02   0.26239603E-01
   0.68393158E-01   0.13263252E+00   0.21952100E+00   0.32563508E+00   0.44219215E+00
   0.55557802E+00   0.65023425E+00   0.71286693E+00   0.73603190E+00   0.71955153E+00
   0.66950144E+00   0.59570967E+00   0.50906024E+00   0.41944672E+00   0.33459043E+00
   0.25960977E+00   0.19718037E+00   0.14808886E+00   0.11190489E+00   0.87528028E-01
   0.73535691E-01   0.68393782E-01   0.70587119E-01   0.78673139E-01   0.91261592E-01
   0.10694928E+00   0.12424328E+00   0.14151146E+00   0.15701832E+00   0.16908268E+00
   0.17631724E+00   0.17785466E+00   0.17348581E+00   0.16368457E+00   0.14951540E+00
   0.13243761E+00   0.11405910E+00   0.95906588E-01   0.79251648E-01   0.65008732E-01
   0.53731643E-01   0.45712979E-01   0.41109862E-01   0.39982297E-01   0.42222469E-01
   0.47494847E-01   0.55340805E-01   0.65493584E-01   0.78281190E-01   0.94849544E-01
   0.11689081E+00   0.14640956E+00   0.18377811E+00   0.22374457E+00   0.25759943E+00
   0.27680744E+00   0.27559336E+00   0.25215388E+00   0.20908648E+00   0.15323219E+00
   0.94424639E-01   0.42768471E-01   0.50835279E-02  -0.17717288E-01  -0.28584950E-01
  -0.29863728E-01  -0.23215128E-01  -0.17273170E-01   0.11561425E-01   0.48808824E-01
   0.97092031E-01   0.15722608E+00   0.22387096E+00   0.28483589E+00   0.31935812E+00
   0.27380086E+00   0.83152292E-01  -0.26073424E+00  -0.65893174E+00  -0.93930288E+00
  -0.96635311E+00  -0.73896864E+00  -0.38864814E+00  -0.79056137E-01   0.10249655E+00
   0.17033336E+00   0.17848725E+00   0.15500810E+00   0.11636806E+00   0.75705698E-01
   0.38968824E-01   0.84041147E-02  -0.14437290E-01  -0.27161792E-01  -0.26116331E-01
  -0.65288147E-02   0.37112997E-01   0.11018214E+00   0.21585366E+00   0.35181882E+00
   0.50720097E+00   0.66287632E+00   0.79598754E+00   0.88628508E+00   0.92172601E+00
   0.90139731E+00   0.83499799E+00   0.73791114E+00   0.62583697E+00   0.51199212E+00
   0.40582506E+00   0.31299516E+00   0.23602799E+00   0.17524895E+00   0.12967699E+00
   0.97659847E-01   0.77245737E-01   0.66422667E-01   0.63290625E-01   0.66137097E-01
   0.73419438E-01   0.83717339E-01   0.95686786E-01   0.10800604E+00   0.11934855E+00
   0.12845219E+00   0.13427848E+00   0.13616821E+00   0.13392427E+00   0.12782500E+00
   0.11857153E+00   0.10715185E+00   0.94651612E-01   0.82094751E-01   0.70353692E-01
   0.60096860E-01   0.51756713E-01   0.45547722E-01   0.41518230E-01   0.39551296E-01
   0.39294984E-01   0.40159018E-01   0.41552398E-01   0.43393251E-01   0.46727118E-01
   0.54126507E-01   0.70756875E-01   0.10360026E+00   0.15161737E+00   0.20518598E+00
   0.25087600E+00   0.27671727E+00   0.27550207E+00   0.24587711E+00   0.19216690E+00
   0.12356132E+00   0.52520167E-01  -0.80034833E-02  -0.48383923E-01  -0.65980879E-01
  -0.66299516E-01  -0.56501284E-01  -0.39762960E-01  -0.27674066E-01   0.87733146E-02
   0.53357487E-01   0.11081379E+00   0.18423438E+00   0.27397700E+00   0.38765606E+00
   0.50009539E+00   0.51323209E+00   0.29955458E+00  -0.17954003E+00  -0.78495792E+00
  -0.12461403E+01  -0.13328285E+01  -0.10184109E+01  -0.49483746E+00  -0.26380084E-01
   0.22956985E+00   0.28743253E+00   0.25351764E+00   0.20309207E+00   0.14512867E+00
   0.88452699E-01   0.39176152E-01  -0.18163378E-02  -0.34452686E-01  -0.57173533E-01
  -0.66107094E-01  -0.54957505E-01  -0.15257835E-01   0.62591544E-01   0.18625026E+00
   0.35488566E+00   0.55495234E+00   0.76123882E+00   0.94255419E+00   0.10702481E+01
   0.11261360E+01   0.11067924E+01   0.10232589E+01   0.89714959E+00   0.75363296E+00
   0.61119210E+00   0.48108326E+00   0.36907346E+00   0.27701838E+00   0.20440622E+00
   0.14951175E+00   0.11005929E+00   0.83551882E-01   0.67507719E-01   0.59666220E-01
   0.58073765E-01   0.61043855E-01   0.67102715E-01   0.74966759E-01   0.83498644E-01
   0.91644657E-01   0.98441348E-01   0.10311055E+00   0.10515194E+00   0.10437675E+00
   0.10091631E+00   0.95211000E-01   0.87920803E-01   0.79764018E-01   0.71394443E-01
   0.63374484E-01   0.56168320E-01   0.50084246E-01   0.45205326E-01   0.41352080E-01
   0.38035729E-01   0.34397103E-01   0.29281800E-01   0.21633862E-01   0.11222517E-01
  -0.47450217E-03  -0.86174960E-02  -0.15932195E-03   0.33745719E-01   0.89137963E-01
   0.15209055E+00   0.20556145E+00   0.23564444E+00   0.23480903E+00   0.20241142E+00
   0.14385344E+00   0.69324993E-01  -0.77247366E-02  -0.72804413E-01  -0.11384283E+00
  -0.12562302E+00  -0.11297584E+00  -0.88487286E-01  -0.59614996E-01  -0.40202098E-01
   0.27363591E-02   0.52268068E-01   0.11512149E+00   0.19807425E+00   0.32285987E+00
   0.52755256E+00   0.78645925E+00   0.94808310E+00   0.80050974E+00   0.24910887E+00
  -0.54445677E+00  -0.12128622E+01  -0.14165345E+01  -0.10803385E+01  -0.43710705E+00
   0.15485880E+00   0.46059625E+00   0.48160594E+00   0.37029012E+00   0.26047938E+00
   0.17809487E+00   0.10429775E+00   0.41368924E-01  -0.11535262E-01  -0.56211225E-01
  -0.92438980E-01  -0.11662403E+00  -0.12107976E+00  -0.93569947E-01  -0.17549487E-01
   0.11961504E+00   0.31847500E+00   0.56359658E+00   0.82401041E+00   0.10596147E+01
   0.12322015E+01   0.13164484E+01   0.13059466E+01   0.12126247E+01   0.10615841E+01
   0.88421751E+00   0.70997663E+00   0.55458695E+00   0.42337303E+00   0.31684799E+00
   0.23318507E+00   0.16970043E+00   0.12346425E+00   0.91473844E-01   0.70814546E-01
   0.58884523E-01   0.53509493E-01   0.52892585E-01   0.55531751E-01   0.60180267E-01
   0.65796661E-01   0.71477147E-01   0.76450731E-01   0.80139507E-01   0.82184879E-01
   0.82415832E-01   0.80845264E-01   0.77707039E-01   0.73424158E-01   0.68471474E-01
   0.63255820E-01   0.58105000E-01   0.53286406E-01   0.48946212E-01   0.44984819E-01
   0.40929164E-01   0.35802136E-01   0.28030239E-01   0.15575857E-01  -0.35152427E-02
  -0.30149555E-01  -0.62864802E-01  -0.90446469E-01  -0.93195658E-01  -0.63042730E-01
  -0.73534063E-02   0.56730147E-01   0.11082167E+00   0.14138322E+00   0.14183800E+00
   0.11213911E+00   0.57553267E-01  -0.12561104E-01  -0.85808515E-01  -0.14796473E+00
  -0.18550490E+00  -0.19036748E+00  -0.16516700E+00  -0.12404674E+00  -0.81635899E-01
  -0.54720618E-01  -0.77004675E-02   0.42372865E-01   0.10350053E+00   0.18721341E+00
   0.34383921E+00   0.65328335E+00   0.11008993E+01   0.14863280E+01   0.15061703E+01
   0.98897135E+00   0.88330461E-01  -0.76057981E+00  -0.11208555E+01  -0.85458540E+00
  -0.20024197E+00   0.42709196E+00   0.73352437E+00   0.70043219E+00   0.50459413E+00
   0.32227921E+00   0.20612912E+00   0.11877473E+00   0.44146488E-01  -0.20352218E-01
  -0.78293583E-01  -0.13107119E+00  -0.17598439E+00  -0.20431849E+00  -0.19714071E+00
  -0.13095221E+00   0.10850292E-01   0.23137275E+00   0.51508965E+00   0.82663523E+00
   0.11171776E+01   0.13381695E+01   0.14563266E+01   0.14620377E+01   0.13682066E+01
   0.12029310E+01   0.10012110E+01   0.79778964E+00   0.61844286E+00   0.47012820E+00
   0.35141229E+00   0.25871929E+00   0.18824001E+00   0.13643153E+00   0.99911088E-01
   0.75436041E-01   0.60110026E-01   0.51558687E-01   0.47917783E-01   0.47721467E-01
   0.49791436E-01   0.53137832E-01   0.56907287E-01   0.60427060E-01   0.63271624E-01
   0.65220970E-01   0.66140180E-01   0.65944960E-01   0.64687665E-01   0.62604639E-01
   0.60020420E-01   0.57207652E-01   0.54332139E-01   0.51459336E-01   0.48517485E-01
   0.45174262E-01   0.40636545E-01   0.33397963E-01   0.21055238E-01   0.44253657E-03
  -0.31709909E-01  -0.77589161E-01  -0.13502108E+00  -0.18381279E+00  -0.20149162E+00
  -0.18202887E+00  -0.13594522E+00  -0.81521481E-01  -0.35385391E-01  -0.80805437E-02
  -0.42557656E-02  -0.24139723E-01  -0.64383845E-01  -0.11845867E+00  -0.17690262E+00
  -0.22744919E+00  -0.25634511E+00  -0.25294233E+00  -0.21665582E+00  -0.16058667E+00
  -0.10457617E+00  -0.71394745E-01  -0.23889365E-01   0.20778496E-01   0.69305886E-01
   0.12984633E+00   0.28214061E+00   0.65515108E+00   0.12612061E+01   0.18740219E+01
   0.21174376E+01   0.17409467E+01   0.85768944E+00  -0.81629883E-01  -0.58672439E+00
  -0.46374458E+00   0.80788519E-01   0.63485935E+00   0.89061460E+00   0.81422177E+00
   0.57617244E+00   0.35703777E+00   0.21883915E+00   0.12563877E+00   0.45164599E-01
  -0.28087475E-01  -0.98767825E-01  -0.16976115E+00  -0.23983329E+00  -0.29742913E+00
  -0.31624904E+00  -0.26895168E+00  -0.13520037E+00   0.92109917E-01   0.40000264E+00
   0.75138249E+00   0.10902515E+01   0.13578942E+01   0.15124989E+01   0.15407916E+01
   0.14564904E+01   0.12902408E+01   0.10792269E+01   0.86009000E+00   0.66327788E+00
   0.50291786E+00   0.37632308E+00   0.27802678E+00   0.20309887E+00   0.14753259E+00
   0.10778675E+00   0.80487767E-01   0.62557934E-01   0.51470014E-01   0.45335404E-01
   0.42790747E-01   0.42779133E-01   0.44355439E-01   0.46653805E-01   0.49026672E-01
   0.51156239E-01   0.52953110E-01   0.54335447E-01   0.55145499E-01   0.55273732E-01
   0.54797876E-01   0.53953805E-01   0.52970584E-01   0.51922603E-01   0.50681035E-01
   0.48916452E-01   0.46030273E-01   0.40910892E-01   0.31541087E-01   0.14679242E-01
  -0.14060319E-01  -0.59508541E-01  -0.12559588E+00  -0.20752806E+00  -0.27780218E+00
  -0.31358293E+00  -0.31153362E+00  -0.28439497E+00  -0.24913253E+00  -0.21763671E+00
  -0.19540102E+00  -0.18493814E+00  -0.18806234E+00  -0.20528545E+00  -0.23445299E+00
  -0.27004061E+00  -0.30259292E+00  -0.31903874E+00  -0.30675258E+00  -0.26168044E+00
  -0.19458202E+00  -0.12727851E+00  -0.90406779E-01  -0.46485141E-01  -0.13061138E-01
   0.80280747E-02   0.10179960E-01   0.95170849E-01   0.43748301E+00   0.10908626E+01
   0.18402340E+01   0.22818233E+01   0.21097675E+01   0.13754634E+01   0.48284613E+00
  -0.93246830E-01  -0.13490502E+00   0.20931923E+00   0.59620967E+00   0.76487567E+00
   0.68437743E+00   0.48939149E+00   0.31576636E+00   0.20246193E+00   0.11919842E+00
   0.42003886E-01  -0.34644468E-01  -0.11531183E+00  -0.20382721E+00  -0.29995869E+00
  -0.38654291E+00  -0.43415810E+00  -0.41398165E+00  -0.30289080E+00  -0.88801279E-01
   0.22076097E+00   0.59096175E+00   0.96232125E+00   0.12681058E+01   0.14582507E+01
   0.15148451E+01   0.14510995E+01   0.12989395E+01   0.10962543E+01   0.87950481E+00
   0.67950897E+00   0.51564654E+00   0.38761395E+00   0.28847999E+00   0.21251452E+00
   0.15554693E+00   0.11418544E+00   0.85205940E-01   0.65544806E-01   0.52620586E-01
   0.44567041E-01   0.40164449E-01   0.38515320E-01   0.38730874E-01   0.39910584E-01
   0.41392079E-01   0.42927834E-01   0.44539688E-01   0.46206592E-01   0.47725898E-01
   0.48856225E-01   0.49540734E-01   0.49961017E-01   0.50359022E-01   0.50775846E-01
   0.50917402E-01   0.50196958E-01   0.47752551E-01   0.42186335E-01   0.31038365E-01
   0.10327270E-01  -0.25448960E-01  -0.82636987E-01  -0.16691196E+00  -0.26985963E+00
  -0.35978565E+00  -0.41447987E+00  -0.43307966E+00  -0.42924804E+00  -0.41678447E+00
  -0.40126582E+00  -0.38261496E+00  -0.36198679E+00  -0.34432610E+00  -0.33532703E+00
  -0.33761107E+00  -0.34919572E+00  -0.36301039E+00  -0.36686648E+00  -0.34691080E+00
  -0.29618989E+00  -0.22283128E+00  -0.14875923E+00  -0.11140642E+00  -0.74473943E-01
  -0.55796001E-01  -0.73788822E-01  -0.15587539E+00  -0.19457874E+00   0.13479276E-01
   0.56778617E+00   0.13021807E+01   0.18440154E+01   0.18772963E+01   0.13900685E+01
   0.68601321E+00   0.15013790E+00  -0.23936924E-01   0.80156869E-01   0.24086619E+00
   0.30328093E+00   0.26488381E+00   0.20509808E+00   0.17155949E+00   0.14572101E+00
   0.97271026E-01   0.33464519E-01  -0.39705663E-01  -0.12546206E+00  -0.22776500E+00
  -0.34507527E+00  -0.45572665E+00  -0.53078063E+00  -0.54264052E+00  -0.46737446E+00
  -0.28825036E+00  -0.52120936E-02   0.35383941E+00   0.73188563E+00   0.10591135E+01
   0.12792476E+01   0.13686581E+01   0.13372440E+01   0.12153938E+01   0.10396104E+01
   0.84444830E+00   0.65908753E+00   0.50383253E+00   0.38253391E+00   0.28828095E+00
   0.21525756E+00   0.15960202E+00   0.11843856E+00   0.89011999E-01   0.68524302E-01
   0.54490781E-01   0.45128711E-01   0.39377320E-01   0.36505808E-01   0.35693424E-01
   0.36014958E-01   0.36789696E-01   0.37819282E-01   0.39212483E-01   0.41006683E-01
   0.42983362E-01   0.44810873E-01   0.46327396E-01   0.47676538E-01   0.49133667E-01
   0.50740707E-01   0.52078835E-01   0.52344624E-01   0.50460606E-01   0.44814691E-01
   0.32623970E-01   0.93635989E-02  -0.31294086E-01  -0.96847410E-01  -0.19422140E+00
  -0.31242190E+00  -0.41775328E+00  -0.48855955E+00  -0.52531836E+00  -0.54135226E+00
  -0.54685622E+00  -0.54181586E+00  -0.52208693E+00  -0.48903478E+00  -0.45170386E+00
  -0.42093077E+00  -0.40300455E+00  -0.39772093E+00  -0.39882626E+00  -0.39449419E+00
  -0.37037881E+00  -0.31791748E+00  -0.24335094E+00  -0.16805864E+00  -0.13298590E+00
  -0.10476172E+00  -0.10047353E+00  -0.15464100E+00  -0.31457325E+00  -0.48590168E+00
  -0.46370966E+00  -0.11536580E+00   0.46313830E+00   0.98130398E+00   0.11649855E+01
   0.95789737E+00   0.53630743E+00   0.14028990E+00  -0.10756092E+00  -0.23670213E+00
  -0.32151488E+00  -0.37317962E+00  -0.34375113E+00  -0.21439021E+00  -0.48736508E-01
   0.55872778E-01   0.62819087E-01   0.20540277E-01  -0.42486696E-01  -0.12703411E+00
  -0.23628481E+00  -0.36545904E+00  -0.49133348E+00  -0.58774088E+00  -0.63094301E+00
  -0.59902125E+00  -0.47269531E+00  -0.24405832E+00   0.69867057E-01   0.42158275E+00
   0.74558704E+00   0.98377615E+00   0.11066732E+01   0.11174528E+01   0.10408754E+01
   0.90912081E+00   0.75315055E+00   0.59918343E+00   0.46606777E+00   0.36031790E+00
   0.27686948E+00   0.21083430E+00   0.15925810E+00   0.12015667E+00   0.91536540E-01
   0.71111296E-01   0.56665619E-01   0.46579796E-01   0.39960635E-01   0.36231657E-01
   0.34646152E-01   0.34281263E-01   0.34459880E-01   0.35028406E-01   0.36160792E-01
   0.37944269E-01   0.40168647E-01   0.42457166E-01   0.44578789E-01   0.46648351E-01
   0.48969828E-01   0.51594476E-01   0.54016350E-01   0.55278625E-01   0.54170913E-01
   0.48977843E-01   0.36762749E-01   0.12730605E-01  -0.29846595E-01  -0.99013844E-01
  -0.20233333E+00  -0.32839773E+00  -0.44283564E+00  -0.52362558E+00  -0.57078836E+00
  -0.59631452E+00  -0.60786309E+00  -0.60271150E+00  -0.57579604E+00  -0.53050005E+00
  -0.47985637E+00  -0.43825590E+00  -0.41333059E+00  -0.40418647E+00  -0.40336698E+00
  -0.39853482E+00  -0.37548808E+00  -0.32568841E+00  -0.25488545E+00  -0.18395415E+00
  -0.15256594E+00  -0.13271710E+00  -0.13791245E+00  -0.20802693E+00  -0.40129896E+00
  -0.64960115E+00  -0.77711741E+00  -0.64727187E+00  -0.29199199E+00   0.10451817E+00
   0.35077436E+00   0.37941516E+00   0.24772901E+00   0.34763647E-01  -0.23434564E+00
  -0.55590540E+00  -0.86533164E+00  -0.10275021E+01  -0.93678763E+00  -0.62790235E+00
  -0.27086646E+00  -0.39333536E-01   0.23896457E-01   0.63638678E-02  -0.41789193E-01
  -0.11866817E+00  -0.22595687E+00  -0.35590273E+00  -0.48580213E+00  -0.59349395E+00
  -0.66089219E+00  -0.67096713E+00  -0.60535508E+00  -0.45040394E+00  -0.21067997E+00
   0.81706423E-01   0.37349512E+00   0.61095286E+00   0.76060524E+00   0.81668888E+00
   0.79447981E+00   0.71864270E+00   0.61472026E+00   0.50486599E+00   0.40518179E+00
   0.32272444E+00   0.25518151E+00   0.19961639E+00   0.15456509E+00   0.11924353E+00
   0.92620484E-01   0.73095205E-01   0.58867673E-01   0.48566334E-01   0.41484174E-01
   0.37189344E-01   0.35016801E-01   0.34078824E-01   0.33730905E-01   0.33864921E-01
   0.34700494E-01   0.36363674E-01   0.38670309E-01   0.41239577E-01   0.43808865E-01
   0.46473605E-01   0.49551168E-01   0.53095038E-01   0.56542544E-01   0.58852262E-01
   0.58775904E-01   0.54623542E-01   0.43501432E-01   0.20655789E-01  -0.20563490E-01
  -0.88052634E-01  -0.18934177E+00  -0.31503507E+00  -0.43122818E+00  -0.51436617E+00
  -0.56205825E+00  -0.58421628E+00  -0.58778871E+00  -0.57116207E+00  -0.53197804E+00
  -0.47705641E+00  -0.42227941E+00  -0.38304430E+00  -0.36567720E+00  -0.36641510E+00
  -0.37500404E+00  -0.37787394E+00  -0.36146951E+00  -0.31874997E+00  -0.25636165E+00
  -0.19479984E+00  -0.16688526E+00  -0.15349776E+00  -0.16065092E+00  -0.21930806E+00
  -0.38298863E+00  -0.61183728E+00  -0.78266705E+00  -0.79127280E+00  -0.63671527E+00
  -0.40674271E+00  -0.19319049E+00  -0.37949912E-01   0.38009980E-01  -0.19175806E-01
  -0.27820722E+00  -0.72510778E+00  -0.11952045E+01  -0.14424315E+01  -0.13168845E+01
  -0.89263467E+00  -0.41534954E+00  -0.10767074E+00  -0.94062381E-02  -0.49684569E-02
  -0.36413734E-01  -0.10032253E+00  -0.19687351E+00  -0.31698735E+00  -0.43962915E+00
  -0.54677423E+00  -0.62638539E+00  -0.66816359E+00  -0.65824414E+00  -0.58113141E+00
  -0.43061005E+00  -0.22106993E+00   0.12171143E-01   0.22601787E+00   0.38693127E+00
   0.48079241E+00   0.51169272E+00   0.49456060E+00   0.44780484E+00   0.38831568E+00
   0.32839097E+00   0.27403747E+00   0.22563789E+00   0.18285929E+00   0.14609402E+00
   0.11591284E+00   0.92311265E-01   0.74436870E-01   0.60985179E-01   0.50897772E-01
   0.43678017E-01   0.39041591E-01   0.36422968E-01   0.35005208E-01   0.34200028E-01
   0.33938182E-01   0.34462705E-01   0.35926853E-01   0.38185647E-01   0.40888180E-01
   0.43774558E-01   0.46930463E-01   0.50670380E-01   0.55040774E-01   0.59453259E-01
   0.62850574E-01   0.64033042E-01   0.61449325E-01   0.52430555E-01   0.32558606E-01
  -0.42982452E-02  -0.65266581E-01  -0.15705578E+00  -0.27412691E+00  -0.38483035E+00
  -0.46343838E+00  -0.50363469E+00  -0.51258919E+00  -0.49798520E+00  -0.46238682E+00
  -0.40885856E+00  -0.34826141E+00  -0.29772302E+00  -0.27119506E+00  -0.27175738E+00
  -0.29169708E+00  -0.31740327E+00  -0.33387369E+00  -0.32855811E+00  -0.29680082E+00
  -0.24691811E+00  -0.19872657E+00  -0.17293409E+00  -0.16351436E+00  -0.16606267E+00
  -0.19423012E+00  -0.28067645E+00  -0.40459402E+00  -0.50300016E+00  -0.53235361E+00
  -0.50003129E+00  -0.43297770E+00  -0.33273373E+00  -0.18767543E+00  -0.39609496E-01
  -0.15253961E-01  -0.24720490E+00  -0.72999862E+00  -0.12567427E+01  -0.15330638E+01
  -0.13952451E+01  -0.94041610E+00  -0.44340659E+00  -0.13265010E+00  -0.30114454E-01
  -0.10059126E-01  -0.25737431E-01  -0.73486401E-01  -0.15254341E+00  -0.25454484E+00
  -0.36081750E+00  -0.45683771E+00  -0.53563004E+00  -0.59368505E+00  -0.62384882E+00
  -0.61293909E+00  -0.54827469E+00  -0.42864245E+00  -0.27004610E+00  -0.10078371E+00
   0.50394232E-01   0.16457161E+00   0.23612875E+00   0.27003988E+00   0.27652953E+00
   0.26602116E+00   0.24595816E+00   0.22032935E+00   0.19176553E+00   0.16254182E+00
   0.13489407E+00   0.11068270E+00   0.90848595E-01   0.75241894E-01   0.63058127E-01
   0.53573657E-01   0.46509127E-01   0.41730621E-01   0.38796955E-01   0.37000337E-01
   0.35825926E-01   0.35227066E-01   0.35443046E-01   0.36642354E-01   0.38730573E-01
   0.41415862E-01   0.44470935E-01   0.47979594E-01   0.52238035E-01   0.57281487E-01
   0.62534941E-01   0.66994672E-01   0.69576140E-01   0.68936920E-01   0.62757890E-01
   0.47178015E-01   0.16909647E-01  -0.33981455E-01  -0.11071928E+00  -0.21167756E+00
  -0.31054784E+00  -0.37987833E+00  -0.40884211E+00  -0.40123174E+00  -0.36572772E+00
  -0.31017109E+00  -0.24393350E+00  -0.18160668E+00  -0.14016196E+00  -0.13064555E+00
  -0.15228090E+00  -0.19367695E+00  -0.23843979E+00  -0.27055182E+00  -0.27870122E+00
  -0.26075050E+00  -0.22655825E+00  -0.19419144E+00  -0.16890566E+00  -0.16135443E+00
  -0.15581561E+00  -0.15135963E+00  -0.15209977E+00  -0.14133255E+00  -0.10535086E+00
  -0.68549870E-01  -0.77817673E-01  -0.14245422E+00  -0.20229794E+00  -0.18177162E+00
  -0.91344091E-01  -0.62931163E-01  -0.25103656E+00  -0.67058261E+00  -0.11318934E+01
  -0.13612182E+01  -0.12163940E+01  -0.80187297E+00  -0.37325191E+00  -0.12090704E+00
  -0.36299562E-01  -0.74578616E-02  -0.10150340E-01  -0.40987440E-01  -0.98852007E-01
  -0.17779807E+00  -0.26219299E+00  -0.34024117E+00  -0.40829162E+00  -0.46797914E+00
  -0.51883702E+00  -0.55269275E+00  -0.55546459E+00  -0.51574399E+00  -0.43335280E+00
  -0.32112928E+00  -0.19912994E+00  -0.86026810E-01   0.68278285E-02   0.76317679E-01
   0.12454031E+00   0.15469575E+00   0.16863493E+00   0.16810454E+00   0.15747968E+00
   0.14099654E+00   0.12231527E+00   0.10429388E+00   0.88613416E-01   0.75705239E-01
   0.65212237E-01   0.56718815E-01   0.50132268E-01   0.45449082E-01   0.42366882E-01
   0.40320955E-01   0.38883922E-01   0.38012935E-01   0.37915151E-01   0.38761763E-01
   0.40520053E-01   0.42987029E-01   0.45999725E-01   0.49650222E-01   0.54203501E-01
   0.59682276E-01   0.65565642E-01   0.70966353E-01   0.74956907E-01   0.76424425E-01
   0.73448607E-01   0.62840132E-01   0.40322611E-01   0.13282056E-02  -0.57731441E-01
  -0.13693640E+00  -0.21883222E+00  -0.27620020E+00  -0.29427012E+00  -0.27302744E+00
  -0.22120578E+00  -0.15088029E+00  -0.76678261E-01  -0.15858475E-01   0.15609736E-01
   0.97892744E-02  -0.29355313E-01  -0.88059818E-01  -0.14851129E+00  -0.19455712E+00
  -0.21627770E+00  -0.21355440E+00  -0.19687538E+00  -0.18060151E+00  -0.15473629E+00
  -0.14785594E+00  -0.13404120E+00  -0.10666841E+00  -0.49471466E-01   0.62221993E-01
   0.21649311E+00   0.33809674E+00   0.33338438E+00   0.17855861E+00  -0.40234118E-01
  -0.19384104E+00  -0.23339050E+00  -0.24569737E+00  -0.36996123E+00  -0.64536249E+00
  -0.94266742E+00  -0.10607905E+01  -0.90448668E+00  -0.57098624E+00  -0.25925314E+00
  -0.92191235E-01  -0.29560211E-01   0.20484036E-02   0.88623365E-02  -0.64580120E-02
  -0.42722312E-01  -0.97115722E-01  -0.15793509E+00  -0.21571836E+00  -0.26852391E+00
  -0.32064856E+00  -0.37630654E+00  -0.43267686E+00  -0.47802477E+00  -0.49694142E+00
  -0.47893061E+00  -0.42405421E+00  -0.34218576E+00  -0.24746728E+00  -0.15241358E+00
  -0.65220508E-01   0.92580102E-02   0.67179364E-01   0.10491174E+00   0.12279292E+00
   0.12623525E+00   0.12040787E+00   0.10970589E+00   0.97532702E-01   0.86023904E-01
   0.76031581E-01   0.67563919E-01   0.60453625E-01   0.54728747E-01   0.50462213E-01
   0.47474543E-01   0.45357044E-01   0.43778264E-01   0.42686939E-01   0.42236951E-01
   0.42591144E-01   0.43789100E-01   0.45750135E-01   0.48416678E-01   0.51911685E-01
   0.56465396E-01   0.62084748E-01   0.68326270E-01   0.74455512E-01   0.79714920E-01
   0.83205141E-01   0.83391442E-01   0.77767434E-01   0.63078001E-01   0.36069823E-01
  -0.53933174E-02  -0.60911281E-01  -0.12201115E+00  -0.16584364E+00  -0.17530164E+00
  -0.14665425E+00  -0.87200921E-01  -0.10841802E-01   0.64900884E-01   0.12162461E+00
   0.14472508E+00   0.12869535E+00   0.79300929E-01   0.10962311E-01  -0.58717976E-01
  -0.11451490E+00  -0.14801519E+00  -0.16029155E+00  -0.16100859E+00  -0.15866953E+00
  -0.13204566E+00  -0.12549464E+00  -0.10582084E+00  -0.65904102E-01   0.10936393E-01
   0.15769669E+00   0.36154452E+00   0.52919429E+00   0.53771794E+00   0.33768654E+00
   0.10189872E-01  -0.28895643E+00  -0.45500969E+00  -0.51100038E+00  -0.55954195E+00
  -0.65992143E+00  -0.75891248E+00  -0.74785540E+00  -0.58405386E+00  -0.34482743E+00
  -0.15449152E+00  -0.62369447E-01  -0.14427652E-01   0.16023260E-01   0.29011145E-01
   0.26344804E-01   0.91393122E-02  -0.22151829E-01  -0.60760556E-01  -0.99623591E-01
  -0.13759531E+00  -0.17941039E+00  -0.23113033E+00  -0.29365252E+00  -0.35897826E+00
  -0.41236711E+00  -0.43906585E+00  -0.43092826E+00  -0.38884114E+00  -0.32049604E+00
  -0.23630726E+00  -0.14666608E+00  -0.61464525E-01   0.97250411E-02   0.59258319E-01
   0.87686834E-01   0.10035854E+00   0.10235833E+00   0.98090839E-01   0.91013074E-01
   0.83402377E-01   0.76353937E-01   0.70145905E-01   0.64788500E-01   0.60353481E-01
   0.56914005E-01   0.54359242E-01   0.52410970E-01   0.50826535E-01   0.49544102E-01
   0.48660214E-01   0.48326339E-01   0.48664347E-01   0.49749011E-01   0.51677226E-01
   0.54644076E-01   0.58861106E-01   0.64315305E-01   0.70631324E-01   0.77216178E-01
   0.83460855E-01   0.88645169E-01   0.91577714E-01   0.90377952E-01   0.82707134E-01
   0.66421872E-01   0.40487038E-01   0.60188942E-02  -0.32485254E-01  -0.61523439E-01
  -0.64284864E-01  -0.34142369E-01   0.24211154E-01   0.97661408E-01   0.16852472E+00
   0.21890948E+00   0.23575278E+00   0.21505125E+00   0.16293824E+00   0.92937571E-01
   0.21012257E-01  -0.39489455E-01  -0.81732088E-01  -0.10713473E+00  -0.12221994E+00
  -0.13032641E+00  -0.10358996E+00  -0.97503690E-01  -0.75355540E-01  -0.30565760E-01
   0.43855499E-01   0.17239671E+00   0.35536494E+00   0.51404175E+00   0.52676770E+00
   0.32678958E+00  -0.28576140E-01  -0.38964583E+00  -0.62350429E+00  -0.70073107E+00
  -0.68376145E+00  -0.64128331E+00  -0.58368793E+00  -0.48141191E+00  -0.33081519E+00
  -0.18075788E+00  -0.84286175E-01  -0.34296295E-01   0.39614242E-02   0.31367853E-01
   0.47728832E-01   0.54165377E-01   0.51514696E-01   0.39425710E-01   0.19649276E-01
  -0.35614593E-02  -0.29642771E-01  -0.62487804E-01  -0.10763815E+00  -0.16736043E+00
  -0.23679048E+00  -0.30405599E+00  -0.35454515E+00  -0.37655520E+00  -0.36497746E+00
  -0.32169447E+00  -0.25388626E+00  -0.17219295E+00  -0.89372458E-01  -0.18488992E-01
   0.32010327E-01   0.63705009E-01   0.80801408E-01   0.87602229E-01   0.87973277E-01
   0.85018105E-01   0.80869680E-01   0.76682934E-01   0.72897442E-01   0.69631237E-01
   0.66936678E-01   0.64812598E-01   0.63133063E-01   0.61679061E-01   0.60261143E-01
   0.58808119E-01   0.57375958E-01   0.56118433E-01   0.55252769E-01   0.55036280E-01
   0.55767531E-01   0.57769725E-01   0.61277199E-01   0.66261580E-01   0.72377901E-01
   0.79113049E-01   0.85949255E-01   0.92303530E-01   0.97283611E-01   0.99553035E-01
   0.97531169E-01   0.89917819E-01   0.76394702E-01   0.58341837E-01   0.39406162E-01
   0.26037098E-01   0.29533558E-01   0.57877810E-01   0.10928138E+00   0.17328518E+00
   0.23432197E+00   0.27648533E+00   0.28847253E+00   0.26709643E+00   0.21782947E+00
   0.15224266E+00   0.83709435E-01   0.23093212E-01  -0.24320367E-01  -0.59201437E-01
  -0.83472070E-01  -0.98262346E-01  -0.72512079E-01  -0.67101041E-01  -0.45369323E-01
  -0.21423253E-02   0.65902152E-01   0.16116480E+00   0.28973429E+00   0.40552938E+00
   0.41526532E+00   0.25277615E+00  -0.52770655E-01  -0.38385664E+00  -0.61428015E+00
  -0.68951130E+00  -0.64004754E+00  -0.53034938E+00  -0.40481650E+00  -0.27965648E+00
  -0.16775496E+00  -0.88304406E-01  -0.43451864E-01  -0.85566483E-02   0.21469163E-01
   0.45222584E-01   0.62735225E-01   0.74692336E-01   0.81538332E-01   0.82799516E-01
   0.77324853E-01   0.65957450E-01   0.48622398E-01   0.22597990E-01  -0.15940518E-01
  -0.68804514E-01  -0.13286586E+00  -0.19934756E+00  -0.25603764E+00  -0.29121990E+00
  -0.29724701E+00  -0.27242877E+00  -0.22127892E+00  -0.15370908E+00  -0.83227967E-01
  -0.23329717E-01   0.20640421E-01   0.49927130E-01   0.67338751E-01   0.76121783E-01
   0.79330404E-01   0.79468604E-01   0.78310493E-01   0.76897103E-01   0.75706827E-01
   0.74893894E-01   0.74446911E-01   0.74231208E-01   0.74008453E-01   0.73508418E-01
   0.72521910E-01   0.70956493E-01   0.68855668E-01   0.66409369E-01   0.63955531E-01
   0.61959321E-01   0.60961758E-01   0.61476184E-01   0.63823270E-01   0.67983088E-01
   0.73598354E-01   0.80147709E-01   0.87121794E-01   0.94023989E-01   0.10021909E+00
   0.10483308E+00   0.10688355E+00   0.10566020E+00   0.10123612E+00   0.94937006E-01
   0.89611102E-01   0.89549167E-01   0.99920033E-01   0.12611356E+00   0.16855989E+00
   0.22016919E+00   0.26883631E+00   0.30167263E+00   0.30941818E+00   0.28940765E+00
   0.24595476E+00   0.18819187E+00   0.12651823E+00   0.69156140E-01   0.20259055E-01
  -0.18672950E-01  -0.47226966E-01  -0.65322080E-01  -0.41673364E-01  -0.36993874E-01
  -0.17388809E-01   0.20593753E-01   0.78881402E-01   0.15342387E+00   0.23565345E+00
   0.30686216E+00   0.31376504E+00   0.20679066E+00  -0.61596363E-02  -0.25025553E+00
  -0.43091529E+00  -0.49470068E+00  -0.45198212E+00  -0.35150365E+00  -0.24089284E+00
  -0.14793162E+00  -0.83508490E-01  -0.44754868E-01  -0.14960442E-01   0.11965369E-01
   0.35483070E-01   0.55523745E-01   0.72467034E-01   0.86768338E-01   0.98468998E-01
   0.10684163E+00   0.11029147E+00   0.10700755E+00   0.96045017E-01   0.75700381E-01
   0.43998109E-01   0.36382811E-03  -0.52675125E-01  -0.10882289E+00  -0.15899557E+00
  -0.19365155E+00  -0.20553700E+00  -0.19194182E+00  -0.15593831E+00  -0.10621748E+00
  -0.55023812E-01  -0.11599899E-01   0.21493994E-01   0.44469229E-01   0.59007222E-01
   0.67364308E-01   0.71754118E-01   0.74000623E-01   0.75401551E-01   0.76747314E-01
   0.78431641E-01   0.80564477E-01   0.83026921E-01   0.85497323E-01   0.87522450E-01
   0.88645515E-01   0.88527639E-01   0.87012593E-01   0.84150560E-01   0.80215139E-01
   0.75713027E-01   0.71358132E-01   0.67979199E-01   0.66343863E-01   0.66933212E-01
   0.69780193E-01   0.74494035E-01   0.80468861E-01   0.87118841E-01   0.93970122E-01
   0.10058814E+00   0.10647601E+00   0.11110866E+00   0.11416626E+00   0.11588718E+00
   0.11737114E+00   0.12067978E+00   0.12864094E+00   0.14425023E+00   0.16953661E+00
   0.20413435E+00   0.24378146E+00   0.28014833E+00   0.30379482E+00   0.30770659E+00
   0.28972886E+00   0.25295000E+00   0.20405767E+00   0.15059734E+00   0.98651355E-01
   0.52246545E-01   0.13804025E-01  -0.15233800E-01  -0.33979378E-01  -0.13228905E-01
  -0.91502302E-02   0.77463925E-02   0.39355305E-01   0.86358691E-01   0.14517372E+00
   0.20501437E+00   0.24914204E+00   0.25540937E+00   0.19752029E+00   0.74022786E-01
  -0.77161309E-01  -0.19943504E+00  -0.25440948E+00  -0.24183231E+00  -0.18970512E+00
  -0.13002096E+00  -0.81811812E-01  -0.47576097E-01  -0.19357185E-01   0.51548600E-02
   0.26322445E-01   0.44754376E-01   0.61172814E-01   0.76257320E-01   0.90355621E-01
   0.10319540E+00   0.11378448E+00   0.12054983E+00   0.12157160E+00   0.11505033E+00
   0.99998276E-01   0.75964246E-01   0.43625041E-01   0.54329741E-02  -0.34202785E-01
  -0.69422076E-01  -0.94089268E-01  -0.10342630E+00  -0.95738631E-01  -0.73667773E-01
  -0.44141723E-01  -0.14545628E-01   0.11145699E-01   0.31107703E-01   0.45229832E-01
   0.54526482E-01   0.60495643E-01   0.64616882E-01   0.68069684E-01   0.71653753E-01
   0.75836605E-01   0.80830170E-01   0.86614094E-01   0.92897434E-01   0.99099767E-01
   0.10444009E+00   0.10812661E+00   0.10955248E+00   0.10841640E+00   0.10476635E+00
   0.99006946E-01   0.91887704E-01   0.84447056E-01   0.77871320E-01   0.73253328E-01
   0.71307490E-01   0.72174130E-01   0.75440539E-01   0.80382269E-01   0.86276336E-01
   0.92598990E-01   0.99029312E-01   0.10533892E+00   0.11132964E+00   0.11692911E+00
   0.12241254E+00   0.12859956E+00   0.13687554E+00   0.14896988E+00   0.16647455E+00
   0.19009635E+00   0.21876327E+00   0.24900686E+00   0.27522984E+00   0.29115482E+00
   0.29197593E+00   0.27611821E+00   0.24563028E+00   0.20510713E+00   0.15993128E+00
   0.11486472E+00   0.73512486E-01   0.38452659E-01   0.11521018E-01  -0.60107367E-02
   0.11523197E-01   0.15238125E-01   0.29553519E-01   0.55205703E-01   0.91909889E-01
   0.13648268E+00   0.18098162E+00   0.21275956E+00   0.21803100E+00   0.18707487E+00
   0.11933059E+00   0.31093222E-01  -0.49642829E-01  -0.10008266E+00  -0.11490883E+00
  -0.10407213E+00  -0.81180311E-01  -0.53992433E-01  -0.26692272E-01  -0.25000879E-02
   0.17779717E-01   0.34612187E-01   0.48964499E-01   0.61895948E-01   0.74238817E-01
   0.86288451E-01   0.97606049E-01   0.10707279E+00   0.11320409E+00   0.11456120E+00
   0.11008472E+00   0.99366098E-01   0.83117790E-01   0.63166417E-01   0.42123322E-01
   0.22890696E-01   0.81012616E-02  -0.31273462E-03  -0.14940168E-02   0.38470426E-02
   0.13133576E-01   0.23639192E-01   0.33435100E-01   0.41304109E-01   0.46829749E-01
   0.50320014E-01   0.52574108E-01   0.54567053E-01   0.57171684E-01   0.61006674E-01
   0.66422485E-01   0.73564569E-01   0.82417060E-01   0.92755956E-01   0.10403290E+00
   0.11530644E+00   0.12533492E+00   0.13283029E+00   0.13675633E+00   0.13654604E+00
   0.13219773E+00   0.12428077E+00   0.11388210E+00   0.10248371E+00   0.91740604E-01
   0.83160010E-01   0.77757733E-01   0.75832292E-01   0.76982270E-01   0.80374958E-01
   0.85126979E-01   0.90596041E-01   0.96460474E-01   0.10261930E+00   0.10906378E+00
   0.11586109E+00   0.12326578E+00   0.13184151E+00   0.14245101E+00   0.15605492E+00
   0.17334569E+00   0.19427558E+00   0.21758567E+00   0.24056136E+00   0.25930665E+00
   0.26965944E+00   0.26847572E+00   0.25469240E+00   0.22963381E+00   0.19645282E+00
   0.15908431E+00   0.12128675E+00   0.86148657E-01   0.56043131E-01   0.32760542E-01
   0.17611768E-01   0.32074119E-01   0.35668677E-01   0.47803219E-01   0.68472051E-01
   0.96715445E-01   0.12959796E+00   0.16123479E+00   0.18291309E+00   0.18528253E+00
   0.16241328E+00   0.11574484E+00   0.55121303E-01  -0.45271587E-02  -0.49309611E-01
  -0.71824529E-01  -0.72706242E-01  -0.58272851E-01  -0.36429073E-01  -0.13483676E-01
   0.70033653E-02   0.23835254E-01   0.37277177E-01   0.48277401E-01   0.57925416E-01
   0.67047540E-01   0.75892935E-01   0.83979062E-01   0.90200777E-01   0.93216624E-01
   0.91983913E-01   0.86262989E-01   0.76974798E-01   0.66317077E-01   0.57455863E-01
   0.53618649E-01   0.56714922E-01   0.66225957E-01   0.79188466E-01   0.91346544E-01
   0.99010548E-01   0.10042647E+00   0.95994623E-01   0.87527484E-01   0.77233525E-01
   0.67023289E-01   0.58285293E-01   0.51947702E-01   0.48600753E-01   0.48579066E-01
   0.52012745E-01   0.58881049E-01   0.69061918E-01   0.82322109E-01   0.98199119E-01
   0.11581345E+00   0.13375111E+00   0.15015717E+00   0.16305850E+00   0.17078754E+00
   0.17234024E+00   0.16757264E+00   0.15723290E+00   0.14285593E+00   0.12653038E+00
   0.11054117E+00   0.96930880E-01   0.87088257E-01   0.81508798E-01   0.79831957E-01
   0.81143623E-01   0.84403424E-01   0.88799730E-01   0.93894458E-01   0.99559045E-01
   0.10582722E+00   0.11280980E+00   0.12071989E+00   0.12993076E+00   0.14094745E+00
   0.15423887E+00   0.16997015E+00   0.18771576E+00   0.20623969E+00   0.22345022E+00
   0.23664556E+00   0.24308404E+00   0.24073304E+00   0.22890290E+00   0.20848515E+00
   0.18169641E+00   0.15146825E+00   0.12077599E+00   0.92180693E-01   0.67683502E-01
   0.48794296E-01   0.36646459E-01   0.48507132E-01   0.52166116E-01   0.62505455E-01
   0.79084374E-01   0.10051780E+00   0.12401942E+00   0.14507268E+00   0.15769699E+00
   0.15580064E+00   0.13559697E+00   0.98099471E-01   0.50046964E-01   0.21115670E-02
  -0.35090729E-01  -0.55052885E-01  -0.57231779E-01  -0.45969127E-01  -0.27632105E-01
  -0.78726150E-02   0.97772443E-02   0.23941575E-01   0.34729981E-01   0.42977001E-01
   0.49656779E-01   0.55476562E-01   0.60598721E-01   0.64510901E-01   0.66127866E-01
   0.64178368E-01   0.57824121E-01   0.47375992E-01   0.34933313E-01   0.24650356E-01
   0.22145141E-01   0.32665643E-01   0.58378003E-01   0.96184126E-01   0.13777989E+00
   0.17251994E+00   0.19173226E+00   0.19201978E+00   0.17580074E+00   0.14924363E+00
   0.11925009E+00   0.91214072E-01   0.68270358E-01   0.51686695E-01   0.41652137E-01
   0.37919543E-01   0.40143359E-01   0.47992958E-01   0.61149655E-01   0.79216346E-01
   0.10151967E+00   0.12684174E+00   0.15322927E+00   0.17805982E+00   0.19842967E+00
   0.21174623E+00   0.21630507E+00   0.21166782E+00   0.19876263E+00   0.17971201E+00
   0.15742841E+00   0.13504583E+00   0.11530499E+00   0.10005284E+00   0.90006487E-01
   0.84846411E-01   0.83579132E-01   0.85007580E-01   0.88122028E-01   0.92286779E-01
   0.97218415E-01   0.10285878E+00   0.10927127E+00   0.11661498E+00   0.12514764E+00
   0.13517021E+00   0.14687932E+00   0.16017262E+00   0.17448365E+00   0.18870587E+00
   0.20124607E+00   0.21023443E+00   0.21388226E+00   0.21091092E+00   0.20091894E+00
   0.18455406E+00   0.16341321E+00   0.13969167E+00   0.11570976E+00   0.93509256E-01
   0.74667620E-01   0.60337946E-01   0.51390115E-01   0.61261353E-01   0.65091800E-01
   0.73879301E-01   0.86898431E-01   0.10252664E+00   0.11813272E+00   0.13014081E+00
   0.13440308E+00   0.12707856E+00   0.10606434E+00   0.72537774E-01   0.31662157E-01
  -0.84353053E-02  -0.39384704E-01  -0.55728268E-01  -0.56691427E-01  -0.45760007E-01
  -0.28514827E-01  -0.10175836E-01   0.58679677E-02   0.18269204E-01   0.27130548E-01
   0.33229609E-01   0.37416184E-01   0.40229721E-01   0.41662441E-01   0.41047513E-01
   0.37149589E-01   0.28544812E-01   0.14304737E-01  -0.50533816E-02  -0.26460009E-01
  -0.43469813E-01  -0.46703688E-01  -0.26595092E-01   0.21772029E-01   0.94053125E-01
   0.17576210E+00   0.24673210E+00   0.28938585E+00   0.29581507E+00   0.26980468E+00
   0.22322849E+00   0.16983084E+00   0.12022851E+00   0.80112294E-01   0.51148828E-01
   0.32880131E-01   0.24253063E-01   0.24350018E-01   0.32534587E-01   0.48346136E-01
   0.71308076E-01   0.10064980E+00   0.13493332E+00   0.17171089E+00   0.20746484E+00
   0.23802385E+00   0.25940392E+00   0.26876909E+00   0.26514350E+00   0.24964177E+00
   0.22518576E+00   0.19582088E+00   0.16582505E+00   0.13884429E+00   0.11728050E+00
   0.10207671E+00   0.92906457E-01   0.88641115E-01   0.87893201E-01   0.89441589E-01
   0.92431352E-01   0.96366963E-01   0.10101154E+00   0.10630548E+00   0.11233536E+00
   0.11930083E+00   0.12741915E+00   0.13677040E+00   0.14714591E+00   0.15796708E+00
   0.16830095E+00   0.17696161E+00   0.18267808E+00   0.18431048E+00   0.18108815E+00
   0.17282170E+00   0.16002345E+00   0.14387245E+00   0.12600034E+00   0.10815419E+00
   0.91872003E-01   0.78314312E-01   0.68298500E-01   0.62443213E-01   0.70927816E-01
   0.74968528E-01   0.82289769E-01   0.91880263E-01   0.10198947E+00   0.11022136E+00
   0.11375966E+00   0.10973656E+00   0.95835916E-01   0.71204517E-01   0.37706998E-01
   0.16488535E-03  -0.34928350E-01  -0.60937832E-01  -0.73379911E-01  -0.71642936E-01
  -0.58923183E-01  -0.40490072E-01  -0.21514544E-01  -0.54772479E-02   0.63761365E-02
   0.14259278E-01   0.18999494E-01   0.21401404E-01   0.21847668E-01   0.20058419E-01
   0.15002282E-01   0.50363843E-02  -0.11680748E-01  -0.36492260E-01  -0.69111369E-01
  -0.10585230E+00  -0.13786947E+00  -0.15584676E+00  -0.14649262E+00  -0.88714343E-01
   0.26502727E-01   0.17754458E+00   0.31771642E+00   0.40442348E+00   0.42436139E+00
   0.38872117E+00   0.31711504E+00   0.23337408E+00   0.15594896E+00   0.94165844E-01
   0.49951280E-01   0.21600420E-01   0.67412793E-02   0.36164533E-02   0.11203388E-01
   0.28931032E-01   0.56370439E-01   0.92887832E-01   0.13712501E+00   0.18635624E+00
   0.23609774E+00   0.28045026E+00   0.31330918E+00   0.33000516E+00   0.32863500E+00
   0.31052957E+00   0.27976312E+00   0.24198709E+00   0.20303197E+00   0.16769917E+00
   0.13903230E+00   0.11816260E+00   0.10464537E+00   0.97090051E-01   0.93836003E-01
   0.93442655E-01   0.94877095E-01   0.97462796E-01   0.10076871E+00   0.10456811E+00
   0.10885002E+00   0.11378192E+00   0.11957007E+00   0.12626852E+00   0.13364012E+00
   0.14114000E+00   0.14801011E+00   0.15341304E+00   0.15654293E+00   0.15671591E+00
   0.15348463E+00   0.14678355E+00   0.13703837E+00   0.12515090E+00   0.11233051E+00
   0.99833466E-01   0.88728261E-01   0.79794203E-01   0.73576724E-01   0.70505867E-01
   0.78118338E-01   0.82353977E-01   0.88177545E-01   0.94182921E-01   0.98505940E-01
   0.99052060E-01   0.93706432E-01   0.80582036E-01   0.58558582E-01   0.29026506E-01
  -0.52903351E-02  -0.40899884E-01  -0.72812182E-01  -0.95409471E-01  -0.10470447E+00
  -0.10027082E+00  -0.85311273E-01  -0.64921936E-01  -0.43980157E-01  -0.25983523E-01
  -0.12836839E-01  -0.44568403E-02   0.11894546E-03   0.17685415E-02   0.77492586E-03
  -0.34957615E-02  -0.12626701E-01  -0.28836466E-01  -0.54477378E-01  -0.91458559E-01
  -0.14011393E+00  -0.20173765E+00  -0.28795806E+00  -0.38825674E+00  -0.45116548E+00
  -0.40502476E+00  -0.21145632E+00   0.89489731E-01   0.38926432E+00   0.57846845E+00
   0.61803773E+00   0.54992130E+00   0.43854839E+00   0.31404811E+00   0.19995451E+00
   0.11055532E+00   0.47656371E-01   0.72629350E-02  -0.15205382E-01  -0.22829656E-01
  -0.17187372E-01   0.10706478E-02   0.31772733E-01   0.74829530E-01   0.12950351E+00
   0.19323621E+00   0.26060107E+00   0.32337727E+00   0.37227313E+00   0.39970447E+00
   0.40223032E+00   0.38144264E+00   0.34313497E+00   0.29528914E+00   0.24586204E+00
   0.20110320E+00   0.16473951E+00   0.13797319E+00   0.12004918E+00   0.10912071E+00
   0.10313030E+00   0.10041054E+00   0.99837619E-01   0.10065803E+00   0.10229916E+00
   0.10436056E+00   0.10670894E+00   0.10947818E+00   0.11289409E+00   0.11702479E+00
   0.12162539E+00   0.12617532E+00   0.13006217E+00   0.13275409E+00   0.13383690E+00
   0.13296153E+00   0.12986038E+00   0.12449656E+00   0.11722016E+00   0.10876317E+00
   0.10004928E+00   0.91947281E-01   0.85115328E-01   0.79999891E-01   0.76942172E-01
   0.76252655E-01   0.83412625E-01   0.87781774E-01   0.92015870E-01   0.94165399E-01
   0.92174620E-01   0.84217663E-01   0.68800249E-01   0.45043145E-01   0.15292050E-01
  -0.17524897E-01  -0.52146893E-01  -0.86787796E-01  -0.11743417E+00  -0.13863242E+00
  -0.14629182E+00  -0.14007987E+00  -0.12342185E+00  -0.10138368E+00  -0.78416562E-01
  -0.57541798E-01  -0.40843638E-01  -0.29707379E-01  -0.23525592E-01  -0.21223036E-01
  -0.22528606E-01  -0.28463672E-01  -0.41236109E-01  -0.63561157E-01  -0.97984889E-01
  -0.14662170E+00  -0.22028713E+00  -0.35380829E+00  -0.56461593E+00  -0.81163670E+00
  -0.98108043E+00  -0.93116335E+00  -0.58777642E+00  -0.23818821E-01   0.55508514E+00
   0.92849401E+00   0.99931086E+00   0.83987074E+00   0.60794336E+00   0.41041963E+00
   0.25039445E+00   0.12762020E+00   0.43139220E-01  -0.10688252E-01  -0.41815474E-01
  -0.55288176E-01  -0.53454334E-01  -0.36978729E-01  -0.54430165E-02   0.42241578E-01
   0.10680480E+00   0.18659278E+00   0.27516015E+00   0.36082850E+00   0.43003291E+00
   0.47179507E+00   0.48089043E+00   0.45876150E+00   0.41255299E+00   0.35303026E+00
   0.29162011E+00   0.23662022E+00   0.19239798E+00   0.15999084E+00   0.13804736E+00
   0.12402085E+00   0.11531996E+00   0.11004989E+00   0.10710428E+00   0.10579209E+00
   0.10549342E+00   0.10565842E+00   0.10601610E+00   0.10665679E+00   0.10783943E+00
   0.10966583E+00   0.11188019E+00   0.11395209E+00   0.11536703E+00   0.11585385E+00
   0.11533888E+00   0.11372755E+00   0.11082717E+00   0.10654633E+00   0.10115268E+00
   0.95289660E-01   0.89723397E-01   0.85051263E-01   0.81595571E-01   0.79517490E-01
   0.79003150E-01   0.80291730E-01   0.87360463E-01   0.91769319E-01   0.94323369E-01
   0.92409702E-01   0.83644914E-01   0.66314603E-01   0.39428748E-01   0.57459594E-02
  -0.29086380E-01  -0.63401149E-01  -0.98274164E-01  -0.13360612E+00  -0.16558990E+00
  -0.18795082E+00  -0.19587133E+00  -0.18906908E+00  -0.17149330E+00  -0.14840969E+00
  -0.12377188E+00  -0.99830767E-01  -0.78403378E-01  -0.61857798E-01  -0.51746401E-01
  -0.47083860E-01  -0.47510031E-01  -0.54421804E-01  -0.70599688E-01  -0.98893349E-01
  -0.14117150E+00  -0.20680344E+00  -0.33956281E+00  -0.58253785E+00  -0.93766855E+00
  -0.13236358E+01  -0.15639285E+01  -0.14521293E+01  -0.88552260E+00   0.21908986E-01
   0.95467337E+00   0.15615506E+01   0.16655366E+01   0.13580684E+01   0.90254889E+00
   0.52991457E+00   0.29768492E+00   0.13987648E+00   0.33799235E-01  -0.33023607E-01
  -0.72908618E-01  -0.93398079E-01  -0.97759287E-01  -0.86541558E-01  -0.58286468E-01
  -0.98660296E-02   0.62242600E-01   0.15776750E+00   0.26802609E+00   0.37734742E+00
   0.46802654E+00   0.52597290E+00   0.54444433E+00   0.52477614E+00   0.47488411E+00
   0.40688457E+00   0.33438803E+00   0.26930782E+00   0.21801615E+00   0.18110920E+00
   0.15627432E+00   0.14001275E+00   0.12909275E+00   0.12141717E+00   0.11600994E+00
   0.11238318E+00   0.10997857E+00   0.10814428E+00   0.10647516E+00   0.10502048E+00
   0.10409564E+00   0.10386223E+00   0.10405352E+00   0.10409592E+00   0.10352145E+00
   0.10226538E+00   0.10053953E+00   0.98443179E-01   0.95792531E-01   0.92387351E-01
   0.88400730E-01   0.84440687E-01   0.81220456E-01   0.79175471E-01   0.78366009E-01
   0.78704445E-01   0.80245193E-01   0.83174860E-01   0.90497638E-01   0.94861228E-01
   0.95725856E-01   0.89770909E-01   0.74151601E-01   0.47038247E-01   0.91812739E-02
  -0.31242837E-01  -0.68446774E-01  -0.10321128E+00  -0.13937904E+00  -0.17809610E+00
  -0.21474550E+00  -0.24121262E+00  -0.25140997E+00  -0.24514077E+00  -0.22723798E+00
  -0.20349328E+00  -0.17744746E+00  -0.15043434E+00  -0.12376255E+00  -0.10029660E+00
  -0.83780884E-01  -0.74997686E-01  -0.73477672E-01  -0.80968511E-01  -0.10072000E+00
  -0.13518853E+00  -0.18748530E+00  -0.29487019E+00  -0.50604156E+00  -0.84360768E+00
  -0.12818464E+01  -0.17099168E+01  -0.19195446E+01  -0.16752567E+01  -0.86614344E+00
   0.35849297E+00   0.15992468E+01   0.24006984E+01   0.25140249E+01   0.20355961E+01
   0.13133488E+01   0.69681071E+00   0.32976236E+00   0.13688837E+00   0.15187829E-01
  -0.60810688E-01  -0.10787723E+00  -0.13601454E+00  -0.14930995E+00  -0.14800015E+00
  -0.12910532E+00  -0.85628430E-01  -0.96069271E-02   0.98397219E-01   0.22702975E+00
   0.35699556E+00   0.46707987E+00   0.54070870E+00   0.57009880E+00   0.55665933E+00
   0.50876906E+00   0.43904203E+00   0.36194729E+00   0.29105355E+00   0.23542037E+00
   0.19663741E+00   0.17117355E+00   0.15439609E+00   0.14241885E+00   0.13302457E+00
   0.12548813E+00   0.11965577E+00   0.11514700E+00   0.11128156E+00   0.10755275E+00
   0.10399421E+00   0.10101740E+00   0.98881757E-01   0.97321198E-01   0.95700694E-01
   0.93557859E-01   0.90974671E-01   0.88380587E-01   0.86014455E-01   0.83669510E-01
   0.81016160E-01   0.78123207E-01   0.75588160E-01   0.74143786E-01   0.74153866E-01
   0.75480995E-01   0.77814790E-01   0.81081506E-01   0.85410106E-01   0.93334998E-01
   0.97651103E-01   0.97003542E-01   0.87417457E-01   0.65526464E-01   0.29343615E-01
  -0.16119095E-01  -0.59583627E-01  -0.96694725E-01  -0.13141582E+00  -0.17034807E+00
  -0.21521865E+00  -0.25968632E+00  -0.29307184E+00  -0.30768083E+00  -0.30338799E+00
  -0.28604993E+00  -0.26215920E+00  -0.23499783E+00  -0.20506988E+00  -0.17313511E+00
  -0.14238313E+00  -0.11801867E+00  -0.10371787E+00  -0.99517856E-01  -0.10751375E+00
  -0.13136179E+00  -0.17275617E+00  -0.25184148E+00  -0.42318205E+00  -0.70572604E+00
  -0.10782468E+01  -0.14847324E+01  -0.18126239E+01  -0.18746252E+01  -0.14615930E+01
  -0.48261217E+00   0.89690411E+00   0.22557088E+01   0.31084040E+01   0.31803063E+01
   0.25661361E+01   0.16482945E+01   0.83804709E+00   0.33986586E+00   0.10532842E+00
  -0.18102897E-01  -0.95086487E-01  -0.14562186E+00  -0.18115049E+00  -0.20606671E+00
  -0.22005755E+00  -0.21712517E+00  -0.18308198E+00  -0.10802693E+00   0.64140780E-02
   0.14663416E+00   0.29073944E+00   0.41514278E+00   0.50167623E+00   0.54204276E+00
   0.53784119E+00   0.49753713E+00   0.43338875E+00   0.35964920E+00   0.29058552E+00
   0.23674134E+00   0.20085087E+00   0.17852587E+00   0.16401009E+00   0.15291999E+00
   0.14310170E+00   0.13423340E+00   0.12663171E+00   0.12022930E+00   0.11442927E+00
   0.10869244E+00   0.10308020E+00   0.98139251E-01   0.94257827E-01   0.91184036E-01
   0.88219796E-01   0.84886822E-01   0.81358282E-01   0.78205070E-01   0.75752834E-01
   0.73764336E-01   0.71789833E-01   0.69791543E-01   0.68360946E-01   0.68292158E-01
   0.69946276E-01   0.73046448E-01   0.77087179E-01   0.81867358E-01   0.87442934E-01
   0.96303431E-01   0.10073203E+00   0.99040596E-01   0.86753895E-01   0.60059073E-01
   0.17524098E-01  -0.31121478E-01  -0.73732326E-01  -0.10810726E+00  -0.14157957E+00
  -0.18323413E+00  -0.23497573E+00  -0.28853879E+00  -0.33071579E+00  -0.35220716E+00
  -0.35267086E+00  -0.33848069E+00  -0.31642695E+00  -0.28948527E+00  -0.25757733E+00
  -0.22116918E+00  -0.18380401E+00  -0.15180840E+00  -0.13145370E+00  -0.12433221E+00
  -0.13291461E+00  -0.16125819E+00  -0.21397654E+00  -0.34122094E+00  -0.58747252E+00
  -0.92134288E+00  -0.12652633E+01  -0.15381709E+01  -0.16551793E+01  -0.15000711E+01
  -0.94321123E+00   0.58138661E-01   0.13437010E+01   0.25437442E+01   0.32402611E+01
   0.32060191E+01   0.25434074E+01   0.16103277E+01   0.78908675E+00   0.27597786E+00
   0.37427030E-01  -0.69856717E-01  -0.13597782E+00  -0.18439831E+00  -0.22598704E+00
  -0.26451662E+00  -0.29849507E+00  -0.31443104E+00  -0.29330061E+00  -0.22506026E+00
  -0.11253178E+00   0.29406318E-01   0.17789101E+00   0.30862368E+00   0.40309992E+00
   0.45314959E+00   0.46049884E+00   0.43297201E+00   0.38135433E+00   0.31862239E+00
   0.25906685E+00   0.21439074E+00   0.18813207E+00   0.17434713E+00   0.16591914E+00
   0.15837172E+00   0.14994255E+00   0.14092923E+00   0.13228280E+00   0.12441460E+00
   0.11696432E+00   0.10946298E+00   0.10204722E+00   0.95412921E-01   0.90076727E-01
   0.85801159E-01   0.81833823E-01   0.77679443E-01   0.73561210E-01   0.70119583E-01
   0.67718707E-01   0.66097394E-01   0.64715100E-01   0.63436284E-01   0.62841358E-01
   0.63803295E-01   0.66730005E-01   0.71263722E-01   0.76747720E-01   0.82870262E-01
   0.89606061E-01   0.99676020E-01   0.10457615E+00   0.10264816E+00   0.89155741E-01
   0.60072550E-01   0.15320484E-01  -0.31908111E-01  -0.69589326E-01  -0.97677332E-01
  -0.12646750E+00  -0.16723322E+00  -0.22239649E+00  -0.28280572E+00  -0.33387517E+00
  -0.36511667E+00  -0.37526083E+00  -0.36976523E+00  -0.35442433E+00  -0.33137041E+00
  -0.30015085E+00  -0.26142772E+00  -0.21940374E+00  -0.18147903E+00  -0.15584368E+00
  -0.14608410E+00  -0.15512672E+00  -0.18738468E+00  -0.25853881E+00  -0.44294894E+00
  -0.76100441E+00  -0.11289850E+01  -0.14172275E+01  -0.15274146E+01  -0.14145457E+01
  -0.10538497E+01  -0.42257199E+00   0.45255169E+00   0.14226719E+01   0.22176465E+01
   0.25665484E+01   0.23643455E+01   0.17479528E+01   0.10104006E+01   0.41832574E+00
   0.75752397E-01  -0.73722332E-01  -0.13876394E+00  -0.18154730E+00  -0.22164730E+00
  -0.26698788E+00  -0.31963873E+00  -0.37405836E+00  -0.40846555E+00  -0.40243061E+00
  -0.34695601E+00  -0.24601616E+00  -0.11452506E+00   0.25650848E-01   0.15167093E+00
   0.24658216E+00   0.30344420E+00   0.32403495E+00   0.31433724E+00   0.28196122E+00
   0.23724592E+00   0.19394892E+00   0.16498447E+00   0.15484658E+00   0.15598767E+00
   0.15815973E+00   0.15721029E+00   0.15225146E+00   0.14449294E+00   0.13571723E+00
   0.12699737E+00   0.11838147E+00   0.10958772E+00   0.10086684E+00   0.93043842E-01
   0.86726131E-01   0.81672398E-01   0.77087358E-01   0.72472052E-01   0.68077839E-01
   0.64561755E-01   0.62290089E-01   0.60990108E-01   0.60068028E-01   0.59309822E-01
   0.59279012E-01   0.60926490E-01   0.64736193E-01   0.70326382E-01   0.76951313E-01
   0.84229937E-01   0.92070812E-01   0.10351341E+00   0.10940034E+00   0.10832055E+00
   0.95565299E-01   0.67242806E-01   0.24781034E-01  -0.16693425E-01  -0.45360919E-01
  -0.62597103E-01  -0.80736223E-01  -0.11305021E+00  -0.16365108E+00  -0.22476197E+00
  -0.28260077E+00  -0.32629725E+00  -0.35263022E+00  -0.36398273E+00  -0.36310751E+00
  -0.35023063E+00  -0.32450632E+00  -0.28730596E+00  -0.24396502E+00  -0.20306119E+00
  -0.17417393E+00  -0.16245932E+00  -0.17123190E+00  -0.20508907E+00  -0.29450873E+00
  -0.52295290E+00  -0.88988376E+00  -0.12790683E+01  -0.15307740E+01  -0.15357980E+01
  -0.12736754E+01  -0.78655986E+00  -0.14595790E+00   0.54232153E+00   0.11205480E+01
   0.14121838E+01   0.13181444E+01   0.90197511E+00   0.37241752E+00  -0.43224292E-01
  -0.23700737E+00  -0.25726169E+00  -0.22482797E+00  -0.21620279E+00  -0.22709038E+00
  -0.25399407E+00  -0.30017994E+00  -0.36498475E+00  -0.43557100E+00  -0.48531777E+00
  -0.49447653E+00  -0.45621716E+00  -0.37572365E+00  -0.26703458E+00  -0.14930979E+00
  -0.41577358E-01   0.43329370E-01   0.10160997E+00   0.13546888E+00   0.14774132E+00
   0.14070463E+00   0.12025412E+00   0.98854919E-01   0.90753047E-01   0.10174291E+00
   0.12319916E+00   0.14037907E+00   0.14893353E+00   0.14941848E+00   0.14428821E+00
   0.13635634E+00   0.12751514E+00   0.11836285E+00   0.10890280E+00   0.99524707E-01
   0.91145697E-01   0.84411114E-01   0.79050770E-01   0.74235870E-01   0.69479782E-01
   0.65056000E-01   0.61611639E-01   0.59496727E-01   0.58439144E-01   0.57825533E-01
   0.57388568E-01   0.57673907E-01   0.59697338E-01   0.64025202E-01   0.70294380E-01
   0.77734418E-01   0.85952983E-01   0.94838596E-01   0.10766849E+00   0.11509211E+00
   0.11603975E+00   0.10611087E+00   0.81906462E-01   0.45796358E-01   0.13626831E-01
  -0.26338010E-02  -0.45926381E-02  -0.53789716E-02  -0.20069535E-01  -0.55959827E-01
  -0.10937685E+00  -0.16991873E+00  -0.22737152E+00  -0.27564486E+00  -0.31192237E+00
  -0.33381534E+00  -0.33840946E+00  -0.32418988E+00  -0.29352682E+00  -0.25325696E+00
  -0.21322182E+00  -0.18390987E+00  -0.17110053E+00  -0.17812956E+00  -0.20955525E+00
  -0.30346088E+00  -0.53858464E+00  -0.90750322E+00  -0.12974825E+01  -0.15543353E+01
  -0.15634296E+01  -0.12909000E+01  -0.78187974E+00  -0.15092985E+00   0.42253734E+00
   0.72843216E+00   0.62009049E+00   0.12587399E+00  -0.52407696E+00  -0.10156743E+01
  -0.11464696E+01  -0.94615833E+00  -0.62226545E+00  -0.38217606E+00  -0.28763627E+00
  -0.26565310E+00  -0.27761693E+00  -0.32164982E+00  -0.39350894E+00  -0.47320972E+00
  -0.53249595E+00  -0.55380121E+00  -0.53332653E+00  -0.47786262E+00  -0.40059171E+00
  -0.31730546E+00  -0.24146626E+00  -0.17911215E+00  -0.12831851E+00  -0.85190252E-01
  -0.50571299E-01  -0.29224636E-01  -0.21458844E-01  -0.17150393E-01  -0.10101539E-02
   0.34149016E-01   0.78881968E-01   0.11420259E+00   0.13431062E+00   0.14167251E+00
   0.14025924E+00   0.13405238E+00   0.12583679E+00   0.11681812E+00   0.10733084E+00
   0.97915870E-01   0.89557095E-01   0.82905039E-01   0.77648846E-01   0.72932569E-01
   0.68287768E-01   0.64008904E-01   0.60730026E-01   0.58784116E-01   0.57906413E-01
   0.57484073E-01   0.57221445E-01   0.57653763E-01   0.59845069E-01   0.64429126E-01
   0.71076432E-01   0.79035264E-01   0.87957569E-01   0.97783925E-01   0.11185005E+00
   0.12123574E+00   0.12522658E+00   0.11993979E+00   0.10271340E+00   0.76053513E-01
   0.55406103E-01   0.53229803E-01   0.68856461E-01   0.89662511E-01   0.99223945E-01
   0.86119100E-01   0.47918071E-01  -0.10367366E-01  -0.80194168E-01  -0.15232186E+00
  -0.21762622E+00  -0.26737934E+00  -0.29471566E+00  -0.29708974E+00  -0.27779127E+00
  -0.24514348E+00  -0.21008116E+00  -0.18338885E+00  -0.17033092E+00  -0.17374919E+00
  -0.19727388E+00  -0.27336152E+00  -0.46485225E+00  -0.77280349E+00  -0.11271161E+01
  -0.14195097E+01  -0.15384283E+01  -0.13943473E+01  -0.95620403E+00  -0.30803624E+00
   0.31978404E+00   0.61796784E+00   0.37409513E+00  -0.35280857E+00  -0.12174248E+01
  -0.17866752E+01  -0.18197134E+01  -0.14091257E+01  -0.87188205E+00  -0.49208049E+00
  -0.33648400E+00  -0.28994947E+00  -0.28902335E+00  -0.32824207E+00  -0.40016826E+00
  -0.48032470E+00  -0.54093603E+00  -0.56737685E+00  -0.55927368E+00  -0.52574526E+00
  -0.48029316E+00  -0.43629529E+00  -0.40146607E+00  -0.37343779E+00  -0.34216519E+00
  -0.29993969E+00  -0.25013580E+00  -0.20444197E+00  -0.16996853E+00  -0.13988371E+00
  -0.98839822E-01  -0.38985210E-01   0.29156393E-01   0.83164232E-01   0.11532773E+00
   0.13006831E+00   0.13294681E+00   0.12910739E+00   0.12216993E+00   0.11389043E+00
   0.10491194E+00   0.95926707E-01   0.87986977E-01   0.81754157E-01   0.76889811E-01
   0.72515552E-01   0.68170486E-01   0.64163626E-01   0.61126649E-01   0.59386451E-01
   0.58683308E-01   0.58406021E-01   0.58249304E-01   0.58753315E-01   0.61017795E-01
   0.65716409E-01   0.72541354E-01   0.80772366E-01   0.90142882E-01   0.10072628E+00
   0.11571549E+00   0.12722502E+00   0.13486599E+00   0.13537055E+00   0.12687395E+00
   0.11152157E+00   0.10300052E+00   0.11422680E+00   0.14618449E+00   0.18783990E+00
   0.22230420E+00   0.23431694E+00   0.21503159E+00   0.16341891E+00   0.85632717E-01
  -0.65869344E-02  -0.98341239E-01  -0.17491890E+00  -0.22559601E+00  -0.24659878E+00
  -0.24172848E+00  -0.22029956E+00  -0.19377444E+00  -0.17235917E+00  -0.15981670E+00
  -0.15814028E+00  -0.16912454E+00  -0.20940587E+00  -0.31668172E+00  -0.50810897E+00
  -0.78311326E+00  -0.11126269E+01  -0.14027525E+01  -0.14835127E+01  -0.11852562E+01
  -0.49023312E+00   0.35888660E+00   0.93013391E+00   0.86150472E+00   0.13376727E+00
  -0.87526789E+00  -0.16304964E+01  -0.17988939E+01  -0.14433564E+01  -0.90765998E+00
  -0.51552470E+00  -0.35078913E+00  -0.29493121E+00  -0.28601896E+00  -0.31832625E+00
  -0.38298446E+00  -0.45440788E+00  -0.50651331E+00  -0.52755693E+00  -0.52039517E+00
  -0.49719764E+00  -0.47369410E+00  -0.46326196E+00  -0.46973335E+00  -0.48289966E+00
  -0.48363964E+00  -0.45815909E+00  -0.40933763E+00  -0.35295074E+00  -0.30131738E+00
  -0.25109130E+00  -0.18841861E+00  -0.10654245E+00  -0.17981887E-01   0.52077804E-01
   0.94821924E-01   0.11628141E+00   0.12336779E+00   0.12218394E+00   0.11698549E+00
   0.10991885E+00   0.10185398E+00   0.93618029E-01   0.86345693E-01   0.80738356E-01
   0.76460443E-01   0.72616485E-01   0.68730926E-01   0.65113326E-01   0.62407619E-01
   0.60949654E-01   0.60473760E-01   0.60354722E-01   0.60286184E-01   0.60830228E-01
   0.63115371E-01   0.67828341E-01   0.74662696E-01   0.82924745E-01   0.92445641E-01
   0.10349775E+00   0.11896185E+00   0.13241507E+00   0.14375323E+00   0.15031120E+00
   0.15090419E+00   0.14735454E+00   0.15016922E+00   0.17207512E+00   0.21577199E+00
   0.27248058E+00   0.32604066E+00   0.35889233E+00   0.35727992E+00   0.31502718E+00
   0.23566202E+00   0.13200977E+00   0.22703558E-01  -0.73409062E-01  -0.14279829E+00
  -0.18058832E+00  -0.19054840E+00  -0.18214651E+00  -0.16650031E+00  -0.15208205E+00
  -0.14077477E+00  -0.13370264E+00  -0.13086644E+00  -0.13253072E+00  -0.14622158E+00
  -0.20072529E+00  -0.36851245E+00  -0.71449433E+00  -0.11810904E+01  -0.15242045E+01
  -0.14157079E+01  -0.69160564E+00   0.44047767E+00   0.14443081E+01   0.17761917E+01
   0.12624092E+01   0.22875789E+00  -0.73474051E+00  -0.11865409E+01  -0.10917171E+01
  -0.74222173E+00  -0.45441408E+00  -0.32949133E+00  -0.27968720E+00  -0.26846146E+00
  -0.29238528E+00  -0.34329185E+00  -0.39751159E+00  -0.43128722E+00  -0.43517562E+00
  -0.41457543E+00  -0.38500037E+00  -0.36611524E+00  -0.37414952E+00  -0.41239219E+00
  -0.46570292E+00  -0.50718604E+00  -0.51562034E+00  -0.48940039E+00  -0.44330031E+00
  -0.39105043E+00  -0.33187622E+00  -0.25506224E+00  -0.15734410E+00  -0.54593064E-01
   0.25903619E-01   0.75842493E-01   0.10223583E+00   0.11278119E+00   0.11413837E+00
   0.11088997E+00   0.10535691E+00   0.98524358E-01   0.91315237E-01   0.84940143E-01
   0.80156105E-01   0.76658175E-01   0.73542387E-01   0.70296846E-01   0.67212423E-01
   0.64952973E-01   0.63874190E-01   0.63691635E-01   0.63746927E-01   0.63734168E-01
   0.64247185E-01   0.66436011E-01   0.70984024E-01   0.77581890E-01   0.85565785E-01
   0.94868303E-01   0.10599190E+00   0.12140086E+00   0.13626845E+00   0.15076918E+00
   0.16276476E+00   0.17153774E+00   0.17886546E+00   0.19143851E+00   0.22041243E+00
   0.26971902E+00   0.33301997E+00   0.39604560E+00   0.44110228E+00   0.45213647E+00
   0.41978007E+00   0.34519887E+00   0.24066768E+00   0.12581426E+00   0.21001446E-01
  -0.59060882E-01  -0.10882372E+00  -0.13155957E+00  -0.13600056E+00  -0.13195857E+00
  -0.12495998E+00  -0.11559437E+00  -0.10432620E+00  -0.90061129E-01  -0.65537191E-01
  -0.12310019E-01   0.42850321E-01  -0.24019790E-01  -0.36131071E+00  -0.96306655E+00
  -0.15471419E+01  -0.16582163E+01  -0.98428378E+00   0.34425461E+00   0.17460605E+01
   0.25317949E+01   0.23587640E+01   0.14426622E+01   0.36396567E+00  -0.35807247E+00
  -0.57403300E+00  -0.47955821E+00  -0.34572088E+00  -0.28136891E+00  -0.24765817E+00
  -0.23844402E+00  -0.25315817E+00  -0.28559042E+00  -0.31620982E+00  -0.32400224E+00
  -0.30122617E+00  -0.25496731E+00  -0.20371266E+00  -0.17166060E+00  -0.17979100E+00
  -0.23417148E+00  -0.31887260E+00  -0.40250568E+00  -0.45680103E+00  -0.47236976E+00
  -0.45752647E+00  -0.42274449E+00  -0.36814395E+00  -0.28737098E+00  -0.18282380E+00
  -0.74817113E-01   0.84379461E-02   0.60909912E-01   0.89662221E-01   0.10240787E+00
   0.10583344E+00   0.10449200E+00   0.10066481E+00   0.95343533E-01   0.89484811E-01
   0.84325564E-01   0.80653697E-01   0.78204593E-01   0.76079887E-01   0.73719696E-01
   0.71370497E-01   0.69702166E-01   0.69087578E-01   0.69219795E-01   0.69406366E-01
   0.69347579E-01   0.69666534E-01   0.71518218E-01   0.75577220E-01   0.81555513E-01
   0.88848075E-01   0.97490043E-01   0.10819986E+00   0.12301367E+00   0.13847119E+00
   0.15511066E+00   0.17124195E+00   0.18640674E+00   0.20228905E+00   0.22283866E+00
   0.25564145E+00   0.30507633E+00   0.36703745E+00   0.42993575E+00   0.47790574E+00
   0.49524010E+00   0.47157451E+00   0.40633361E+00   0.30996774E+00   0.20063849E+00
   0.97745180E-01   0.15544763E-01  -0.40303811E-01  -0.72311175E-01  -0.87795690E-01
  -0.94191579E-01  -0.93905164E-01  -0.87103232E-01  -0.73945354E-01  -0.53107613E-01
  -0.19030848E-01   0.55474095E-01   0.15952662E+00   0.15535373E+00  -0.15496117E+00
  -0.82018093E+00  -0.15706381E+01  -0.18947537E+01  -0.13748385E+01  -0.42571105E-01
   0.15541930E+01   0.26703716E+01   0.28428236E+01   0.21610630E+01   0.11342017E+01
   0.29410154E+00  -0.12991175E+00  -0.23606297E+00  -0.23170685E+00  -0.21936619E+00
  -0.20515593E+00  -0.19982152E+00  -0.20520541E+00  -0.21697510E+00  -0.22084425E+00
  -0.19904184E+00  -0.14529530E+00  -0.67721223E-01   0.13128132E-01   0.69342285E-01
   0.75165076E-01   0.19979609E-01  -0.83087393E-01  -0.20213102E+00  -0.30391437E+00
  -0.37010466E+00  -0.39899470E+00  -0.39424583E+00  -0.35530969E+00  -0.28070163E+00
  -0.17953535E+00  -0.76601472E-01   0.13351144E-02   0.51434361E-01   0.79731392E-01
   0.93190111E-01   0.97983214E-01   0.98299839E-01   0.96210799E-01   0.92630970E-01
   0.88477831E-01   0.84930237E-01   0.82746425E-01   0.81693844E-01   0.80899108E-01
   0.79753074E-01   0.78419855E-01   0.77526840E-01   0.77439553E-01   0.77841143E-01
   0.78039170E-01   0.77762006E-01   0.77649191E-01   0.78831045E-01   0.81972403E-01
   0.86851557E-01   0.92972955E-01   0.10047550E+00   0.11023825E+00   0.12397557E+00
   0.13900564E+00   0.15644153E+00   0.17499851E+00   0.19434080E+00   0.21579368E+00
   0.24200330E+00   0.27646556E+00   0.32254819E+00   0.37793375E+00   0.43398174E+00
   0.47786111E+00   0.49608137E+00   0.47902642E+00   0.42512961E+00   0.34242062E+00
   0.24604575E+00   0.15273861E+00   0.75093063E-01   0.18377232E-01  -0.19085165E-01
  -0.42780386E-01  -0.56747312E-01  -0.61745954E-01  -0.57878661E-01  -0.45368040E-01
  -0.23460512E-01   0.97952733E-02   0.68815674E-01   0.16037888E+00   0.17089331E+00
  -0.10065929E+00  -0.74412791E+00  -0.15462347E+01  -0.20233997E+01  -0.17242622E+01
  -0.59003445E+00   0.93268408E+00   0.21501843E+01   0.25655646E+01   0.21656983E+01
   0.13474019E+01   0.58329210E+00   0.12058963E+00  -0.71250003E-01  -0.13569236E+00
  -0.15646632E+00  -0.15913883E+00  -0.15730392E+00  -0.15399739E+00  -0.14596466E+00
  -0.12379033E+00  -0.73619404E-01   0.92064910E-02   0.11584458E+00   0.22475993E+00
   0.30613873E+00   0.33117907E+00   0.28509854E+00   0.17651551E+00   0.34666130E-01
  -0.10523754E+00  -0.21729079E+00  -0.28941497E+00  -0.31743654E+00  -0.29947399E+00
  -0.23868607E+00  -0.15038525E+00  -0.62349838E-01   0.38775280E-02   0.47512288E-01
   0.72883607E-01   0.85655126E-01   0.91057562E-01   0.92661148E-01   0.92216786E-01
   0.90512017E-01   0.88361303E-01   0.86799804E-01   0.86488921E-01   0.87211836E-01
   0.88138697E-01   0.88611704E-01   0.88659214E-01   0.88782604E-01   0.89291674E-01
   0.89884441E-01   0.89934476E-01   0.89238615E-01   0.88438460E-01   0.88605374E-01
   0.90394299E-01   0.93696937E-01   0.98178938E-01   0.10407956E+00   0.11235763E+00
   0.12463595E+00   0.13816468E+00   0.15494791E+00   0.17409727E+00   0.19534597E+00
   0.21954850E+00   0.24830597E+00   0.28303523E+00   0.32444111E+00   0.37117034E+00
   0.41733348E+00   0.45348823E+00   0.46921206E+00   0.45663650E+00   0.41388025E+00
   0.34660151E+00   0.26640110E+00   0.18657676E+00   0.11742649E+00   0.63513488E-01
   0.23970194E-01  -0.41419814E-02  -0.22321876E-01  -0.30852444E-01  -0.29880752E-01
  -0.19920800E-01  -0.12005433E-02   0.26091539E-01   0.60240777E-01   0.10698100E+00
   0.99399503E-01  -0.12405229E+00  -0.66739271E+00  -0.13945536E+01  -0.19178255E+01
  -0.18285834E+01  -0.10119702E+01   0.22018406E+00   0.13097280E+01   0.18134717E+01
   0.16614314E+01   0.11266011E+01   0.57113900E+00   0.20266821E+00   0.21026127E-01
  -0.62816526E-01  -0.10161298E+00  -0.11539888E+00  -0.11549056E+00  -0.10483755E+00
  -0.80734756E-01  -0.36886232E-01   0.36071369E-01   0.14098107E+00   0.26839304E+00
   0.39675203E+00   0.49633315E+00   0.53780129E+00   0.50414508E+00   0.39979671E+00
   0.24974770E+00   0.88313861E-01  -0.54174756E-01  -0.15785191E+00  -0.21229124E+00
  -0.21468794E+00  -0.17202154E+00  -0.10385961E+00  -0.37443118E-01   0.13551270E-01
   0.48147175E-01   0.68884134E-01   0.79897859E-01   0.85244700E-01   0.87736677E-01
   0.88757262E-01   0.88947444E-01   0.88981449E-01   0.89696715E-01   0.91611342E-01
   0.94505417E-01   0.97596862E-01   0.10016863E+00   0.10204848E+00   0.10350937E+00
   0.10473951E+00   0.10547305E+00   0.10522295E+00   0.10390409E+00   0.10215805E+00
   0.10097968E+00   0.10102249E+00   0.10232834E+00   0.10475711E+00   0.10863486E+00
   0.11491456E+00   0.12545092E+00   0.13649296E+00   0.15127973E+00   0.16931016E+00
   0.19038638E+00   0.21491621E+00   0.24357274E+00   0.27662322E+00   0.31336094E+00
   0.35177552E+00   0.38800525E+00   0.41571284E+00   0.42757199E+00   0.41778665E+00
   0.38465376E+00   0.33190876E+00   0.26783029E+00   0.20226338E+00   0.14308459E+00
   0.94064574E-01   0.55551494E-01   0.26804083E-01   0.73240899E-02  -0.29822016E-02
  -0.44135572E-02   0.21762159E-02   0.15630562E-01   0.34046473E-01   0.51543821E-01
   0.57899768E-01   0.25141399E-01  -0.14478529E+00  -0.54020014E+00  -0.10953845E+01
  -0.15493762E+01  -0.15910917E+01  -0.10946860E+01  -0.24364635E+00   0.57553014E+00
   0.10297788E+01   0.10376067E+01   0.76237861E+00   0.43963439E+00   0.20728389E+00
   0.70132869E-01  -0.13345191E-01  -0.58780275E-01  -0.77771032E-01  -0.78145773E-01
  -0.61974606E-01  -0.27030921E-01   0.31310569E-01   0.11854658E+00   0.23562144E+00
   0.37274281E+00   0.50913589E+00   0.61673795E+00   0.66788762E+00   0.64561303E+00
   0.55163759E+00   0.40659270E+00   0.24183532E+00   0.88486136E-01  -0.29891418E-01
  -0.99723292E-01  -0.11830663E+00  -0.95191595E-01  -0.51390332E-01  -0.79898929E-02
   0.27088510E-01   0.51744560E-01   0.67037522E-01   0.75654063E-01   0.80458682E-01
   0.83492490E-01   0.85782454E-01   0.87832283E-01   0.90172516E-01   0.93431105E-01
   0.97962357E-01   0.10351551E+00   0.10932959E+00   0.11459391E+00   0.11886704E+00
   0.12209530E+00   0.12427247E+00   0.12516716E+00   0.12448038E+00   0.12229040E+00
   0.11926350E+00   0.11634259E+00   0.11421454E+00   0.11310246E+00   0.11307229E+00
   0.11451571E+00   0.11830819E+00   0.12689351E+00   0.13466543E+00   0.14638105E+00
   0.16188082E+00   0.18104846E+00   0.20395134E+00   0.23057713E+00   0.26040675E+00
   0.29214385E+00   0.32360891E+00   0.35162786E+00   0.37202987E+00   0.38011914E+00
   0.37204980E+00   0.34657948E+00   0.30609773E+00   0.25618215E+00   0.20367658E+00
   0.15433230E+00   0.11155840E+00   0.76662078E-01   0.49899084E-01   0.31291264E-01
   0.20744184E-01   0.17750439E-01   0.21186817E-01   0.29304485E-01   0.39199070E-01
   0.44693741E-01   0.33205598E-01  -0.13523950E-01  -0.13438690E+00  -0.38125450E+00
  -0.73236162E+00  -0.10437436E+01  -0.11195621E+01  -0.85950511E+00  -0.35295022E+00
   0.17188198E+00   0.50424953E+00   0.57918872E+00   0.47847849E+00   0.32729274E+00
   0.19579948E+00   0.90709477E-01   0.16089782E-01  -0.28367826E-01  -0.48246020E-01
  -0.47843150E-01  -0.28139804E-01   0.12580069E-01   0.77428563E-01   0.16944920E+00
   0.28809136E+00   0.42382209E+00   0.55742534E+00   0.66353765E+00   0.71754165E+00
   0.70416098E+00   0.62396126E+00   0.49384444E+00   0.34106857E+00   0.19447184E+00
   0.77287915E-01   0.30139473E-02  -0.26720306E-01  -0.22534579E-01  -0.25714300E-02
   0.20868519E-01   0.41467633E-01   0.56638420E-01   0.66449708E-01   0.72420376E-01
   0.76381718E-01   0.79704124E-01   0.83122575E-01   0.87040924E-01   0.91872711E-01
   0.98055807E-01   0.10577183E+00   0.11469038E+00   0.12400328E+00   0.13274064E+00
   0.14012414E+00   0.14569443E+00   0.14917859E+00   0.15034198E+00   0.14907547E+00
   0.14565207E+00   0.14082159E+00   0.13555667E+00   0.13065466E+00   0.12656307E+00
   0.12356189E+00   0.12209327E+00   0.12291118E+00   0.12938171E+00   0.13334615E+00
   0.14126088E+00   0.15321104E+00   0.16915869E+00   0.18896403E+00   0.21220282E+00
   0.23792885E+00   0.26458429E+00   0.29006240E+00   0.31178348E+00   0.32678455E+00
   0.33204375E+00   0.32521515E+00   0.30558732E+00   0.27472611E+00   0.23627373E+00
   0.19486766E+00   0.15475982E+00   0.11892588E+00   0.89007384E-01   0.65756469E-01
   0.49419139E-01   0.39812828E-01   0.36237481E-01   0.37404536E-01   0.41327882E-01
   0.44816506E-01   0.42196625E-01   0.23831392E-01  -0.23104701E-01  -0.11028849E+00
  -0.25064580E+00  -0.43587794E+00  -0.60166337E+00  -0.64929280E+00  -0.51926222E+00
  -0.24832246E+00   0.48946973E-01   0.25993646E+00   0.34250874E+00   0.32613087E+00
   0.25994999E+00   0.17399282E+00   0.92762577E-01   0.30527213E-01  -0.91720362E-02
  -0.27514714E-01  -0.25954175E-01  -0.45436120E-02   0.37911232E-01   0.10304403E+00
   0.19183462E+00   0.30275139E+00   0.42762465E+00   0.54963472E+00   0.64683068E+00
   0.69829888E+00   0.69129470E+00   0.62626527E+00   0.51710679E+00   0.38652043E+00
   0.25900188E+00   0.15447029E+00   0.83962584E-01   0.47561361E-01   0.35752324E-01
   0.37842420E-01   0.45814062E-01   0.54503328E-01   0.61458893E-01   0.66247675E-01
   0.69585272E-01   0.72534299E-01   0.75973191E-01   0.80452140E-01   0.86339626E-01
   0.93983490E-01   0.10366781E+00   0.11539180E+00   0.12867311E+00   0.14254935E+00
   0.15579429E+00   0.16722110E+00   0.17590104E+00   0.18122116E+00   0.18286803E+00
   0.18087480E+00   0.17572341E+00   0.16833538E+00   0.15984644E+00   0.15128654E+00
   0.14339948E+00   0.13670702E+00   0.13171101E+00   0.12903508E+00   0.13325070E+00
   0.13307888E+00   0.13678740E+00   0.14457164E+00   0.15644234E+00   0.17216726E+00
   0.19114351E+00   0.21227771E+00   0.23398810E+00   0.25433452E+00   0.27117800E+00
   0.28232691E+00   0.28576425E+00   0.28005839E+00   0.26487755E+00   0.24133182E+00
   0.21186546E+00   0.17966436E+00   0.14785834E+00   0.11892299E+00   0.94492366E-01
   0.75463735E-01   0.62133980E-01   0.54243551E-01   0.50979372E-01   0.50976685E-01
   0.52219642E-01   0.51660737E-01   0.44528659E-01   0.23848613E-01  -0.18444114E-01
  -0.87281087E-01  -0.17775539E+00  -0.27387634E+00  -0.34739217E+00  -0.35857734E+00
  -0.28255206E+00  -0.13513818E+00   0.31938050E-01   0.16425555E+00   0.23425189E+00
   0.24241377E+00   0.20477748E+00   0.14510859E+00   0.83988533E-01   0.33899788E-01
   0.20060180E-03  -0.15555053E-01  -0.12885224E-01   0.88020634E-02   0.50246422E-01
   0.11187048E+00   0.19303212E+00   0.29080168E+00   0.39821684E+00   0.50227141E+00
   0.58504680E+00   0.62966756E+00   0.62626551E+00   0.57574590E+00   0.48959504E+00
   0.38594511E+00   0.28390747E+00   0.19840467E+00   0.13675846E+00   0.98124887E-01
   0.77348945E-01   0.68211038E-01   0.65312963E-01   0.64972280E-01   0.65285121E-01
   0.65716646E-01   0.66542069E-01   0.68354246E-01   0.71750276E-01   0.77224856E-01
   0.85197536E-01   0.96025990E-01   0.10989741E+00   0.12662959E+00   0.14551268E+00
   0.16530288E+00   0.18439059E+00   0.20108498E+00   0.21391136E+00   0.22182728E+00
   0.22433412E+00   0.22152688E+00   0.21409914E+00   0.20324837E+00   0.19043717E+00
   0.17708252E+00   0.16432810E+00   0.15299789E+00   0.14369687E+00   0.13694580E+00
   0.13875862E+00   0.13423419E+00   0.13356505E+00   0.13691459E+00   0.14428655E+00
   0.15542251E+00   0.16969423E+00   0.18603584E+00   0.20297953E+00   0.21880279E+00
   0.23171576E+00   0.24002675E+00   0.24231357E+00   0.23766352E+00   0.22595328E+00
   0.20802337E+00   0.18560125E+00   0.16095510E+00   0.13641411E+00   0.11395561E+00
   0.94991342E-01   0.80337544E-01   0.70253314E-01   0.64459150E-01   0.62133553E-01
   0.61902416E-01   0.61771024E-01   0.58927286E-01   0.49482951E-01   0.28536247E-01
  -0.87179208E-02  -0.64200809E-01  -0.13298603E+00  -0.20061751E+00  -0.24520220E+00
  -0.24575205E+00  -0.19345388E+00  -0.98689892E-01   0.11711488E-01   0.10643509E+00
   0.16326610E+00   0.17640531E+00   0.15458463E+00   0.11342229E+00   0.67856874E-01
   0.28324875E-01   0.69117659E-03  -0.12090785E-01  -0.84312010E-02   0.12631831E-01
   0.51503354E-01   0.10776925E+00   0.17971031E+00   0.26350573E+00   0.35223893E+00
   0.43541565E+00   0.50009678E+00   0.53407996E+00   0.53062386E+00   0.49156728E+00
   0.42663616E+00   0.34980818E+00   0.27463984E+00   0.21051671E+00   0.16133568E+00
   0.12666139E+00   0.10367060E+00   0.88863261E-01   0.79170202E-01   0.72468952E-01
   0.67641402E-01   0.64353530E-01   0.62756622E-01   0.63249893E-01   0.66345236E-01
   0.72606494E-01   0.82603336E-01   0.96810698E-01   0.11542228E+00   0.13812743E+00
   0.16395363E+00   0.19125666E+00   0.21788275E+00   0.24147891E+00   0.25988263E+00
   0.27148541E+00   0.27547438E+00   0.27192251E+00   0.26174475E+00   0.24652742E+00
   0.22823154E+00   0.20882718E+00   0.18998188E+00   0.17290921E+00   0.15838990E+00
   0.14689968E+00   0.13030853E+00   0.12114531E+00   0.11530883E+00   0.11283826E+00
   0.11371332E+00   0.11775473E+00   0.12453067E+00   0.13329933E+00   0.14302647E+00
   0.15249132E+00   0.16043287E+00   0.16567491E+00   0.16723271E+00   0.16445155E+00
   0.15717864E+00   0.14588143E+00   0.13161491E+00   0.11582000E+00   0.10002375E+00
   0.85552621E-01   0.73354470E-01   0.63953608E-01   0.57472826E-01   0.53625910E-01
   0.51649009E-01   0.50216289E-01   0.47385051E-01   0.40580079E-01   0.26665703E-01
   0.22911096E-02  -0.35171112E-01  -0.85840068E-01  -0.14497858E+00  -0.20140123E+00
  -0.23873777E+00  -0.24083883E+00  -0.19976109E+00  -0.12175845E+00  -0.26661608E-01
   0.60015067E-01   0.11777919E+00   0.13836683E+00   0.12607499E+00   0.92736759E-01
   0.51576931E-01   0.13285910E-01  -0.15011335E-01  -0.29079638E-01  -0.26589287E-01
  -0.65241187E-02   0.30948360E-01   0.84290898E-01   0.15019258E+00   0.22303201E+00
   0.29452977E+00   0.35427155E+00   0.39175105E+00   0.39972543E+00   0.37739220E+00
   0.33133755E+00   0.27323160E+00   0.21532851E+00   0.16629694E+00   0.12949726E+00
   0.10397192E+00   0.86747362E-01   0.74798125E-01   0.65942218E-01   0.58905946E-01
   0.53087914E-01   0.48327936E-01   0.44745516E-01   0.42645847E-01   0.42490516E-01
   0.44903843E-01   0.50662289E-01   0.60623172E-01   0.75571425E-01   0.95989721E-01
   0.12179487E+00   0.15211491E+00   0.18518942E+00   0.21846598E+00   0.24893367E+00
   0.27364978E+00   0.29030160E+00   0.29760737E+00   0.29545578E+00   0.28481904E+00
   0.26751808E+00   0.24588085E+00   0.22232816E+00   0.19897863E+00   0.17739167E+00
   0.15850979E+00   0.14277101E+00   0.13880321E+00   0.12566894E+00   0.11623591E+00
   0.11033070E+00   0.10778175E+00   0.10834375E+00   0.11160312E+00   0.11690261E+00
   0.12333554E+00   0.12983900E+00   0.13534454E+00   0.13890704E+00   0.13978467E+00
   0.13751313E+00   0.13200288E+00   0.12361499E+00   0.11314332E+00   0.10167509E+00
   0.90363307E-01   0.80188291E-01   0.71802345E-01   0.65507980E-01   0.61309715E-01
   0.58907908E-01   0.57571406E-01   0.55967693E-01   0.52090998E-01   0.43379833E-01
   0.27059179E-01   0.74001891E-03  -0.36673468E-01  -0.83754023E-01  -0.13521391E+00
  -0.18122696E+00  -0.20872373E+00  -0.20554497E+00  -0.16644797E+00  -0.97751726E-01
  -0.16510632E-01   0.55979083E-01   0.10286631E+00   0.11754063E+00   0.10390677E+00
   0.72267982E-01   0.34144612E-01  -0.10512504E-02  -0.26962772E-01  -0.39828494E-01
  -0.37735903E-01  -0.20144028E-01   0.12247663E-01   0.57360900E-01   0.11140218E+00
   0.16847429E+00   0.22053213E+00   0.25831790E+00   0.27369600E+00   0.26289658E+00
   0.22902123E+00   0.18185186E+00   0.13435848E+00   0.97552447E-01   0.76035407E-01
   0.67888763E-01   0.67308074E-01   0.68395622E-01   0.67607822E-01   0.64027222E-01
   0.58322733E-01   0.51636347E-01   0.44999855E-01   0.39211701E-01   0.34917218E-01
   0.32749388E-01   0.33474778E-01   0.38089622E-01   0.47806723E-01   0.63895115E-01
   0.87366455E-01   0.11855490E+00   0.15670068E+00   0.19969080E+00   0.24410971E+00
   0.28569317E+00   0.32013073E+00   0.34396634E+00   0.35525815E+00   0.35379262E+00
   0.34089585E+00   0.31902072E+00   0.29124343E+00   0.26073152E+00   0.23026079E+00
   0.20189503E+00   0.17689594E+00   0.15583293E+00   0.14863302E+00   0.13124126E+00
   0.11814032E+00   0.10889047E+00   0.10309666E+00   0.10039624E+00   0.10037893E+00
   0.10247800E+00   0.10591397E+00   0.10976082E+00   0.11310471E+00   0.11518518E+00
   0.11545386E+00   0.11359015E+00   0.10953627E+00   0.10354568E+00   0.96186984E-01
   0.88260622E-01   0.80627029E-01   0.73996426E-01   0.68780766E-01   0.65086832E-01
   0.62798006E-01   0.61580245E-01   0.60718751E-01   0.58888417E-01   0.54066057E-01
   0.43726328E-01   0.25340223E-01  -0.28848180E-02  -0.41118375E-01  -0.86970757E-01
  -0.13466934E+00  -0.17470159E+00  -0.19486761E+00  -0.18551825E+00  -0.14414102E+00
  -0.78152415E-01  -0.39810398E-02   0.58739089E-01   0.95258088E-01   0.10116483E+00
   0.81983461E-01   0.48095695E-01   0.10214986E-01  -0.23198024E-01  -0.46834902E-01
  -0.57916635E-01  -0.55407039E-01  -0.39529224E-01  -0.11604591E-01   0.25855856E-01
   0.68857236E-01   0.11157310E+00   0.14636085E+00   0.16479233E+00   0.15977050E+00
   0.12523617E+00   0.65990998E-01   0.15374976E-02  -0.44066496E-01  -0.56289839E-01
  -0.38335073E-01  -0.62889149E-02   0.24059512E-01   0.45816066E-01   0.57521062E-01
   0.59836841E-01   0.55733131E-01   0.48315485E-01   0.39819249E-01   0.31638198E-01
   0.24683763E-01   0.19716475E-01   0.17612187E-01   0.19575321E-01   0.27249088E-01
   0.42628992E-01   0.67688652E-01   0.10371197E+00   0.15048814E+00   0.20567695E+00
   0.26469475E+00   0.32135139E+00   0.36916598E+00   0.40290542E+00   0.41970567E+00
   0.41936862E+00   0.40391730E+00   0.37680465E+00   0.34211324E+00   0.30387161E+00
   0.26552637E+00   0.22963033E+00   0.19777819E+00   0.17073144E+00   0.15949703E+00
   0.13762734E+00   0.12082733E+00   0.10837325E+00   0.99600607E-01   0.93982218E-01
   0.91081030E-01   0.90403746E-01   0.91277252E-01   0.92878454E-01   0.94405769E-01
   0.95240057E-01   0.94985079E-01   0.93430725E-01   0.90537366E-01   0.86463207E-01
   0.81585072E-01   0.76462493E-01   0.71718118E-01   0.67853858E-01   0.65101201E-01
   0.63413222E-01   0.62558299E-01   0.62128564E-01   0.61353670E-01   0.58852049E-01
   0.52565963E-01   0.40021942E-01   0.18905754E-01  -0.12134818E-01  -0.52585236E-01
  -0.99201203E-01  -0.14453288E+00  -0.17691568E+00  -0.18644531E+00  -0.16702462E+00
  -0.11864376E+00  -0.50048774E-01   0.21641942E-01   0.76593700E-01   0.10086754E+00
   0.92431462E-01   0.60490489E-01   0.18946386E-01  -0.21144640E-01  -0.53484864E-01
  -0.74462554E-01  -0.82865974E-01  -0.78976567E-01  -0.64075499E-01  -0.40264353E-01
  -0.10451644E-01   0.21497360E-01   0.50454236E-01   0.69812966E-01   0.66104305E-01
   0.18477662E-01  -0.75368980E-01  -0.19544666E+00  -0.30272249E+00  -0.35374629E+00
  -0.32578798E+00  -0.23377262E+00  -0.12090560E+00  -0.28839893E-01   0.25943324E-01
   0.50484189E-01   0.56991449E-01   0.52951858E-01   0.43791918E-01   0.32843890E-01
   0.21780781E-01   0.11494819E-01   0.26951024E-02  -0.37424388E-02  -0.64679325E-02
  -0.33606470E-02   0.85792916E-02   0.32868435E-01   0.72538704E-01   0.12866900E+00
   0.19900521E+00   0.27741708E+00   0.35475408E+00   0.42105670E+00   0.46827288E+00
   0.49222429E+00   0.49300976E+00   0.47401507E+00   0.44036817E+00   0.39759265E+00
   0.35072163E+00   0.30381877E+00   0.25981450E+00   0.22057022E+00   0.18704897E+00
   0.17085185E+00   0.14445548E+00   0.12402036E+00   0.10854824E+00   0.97092955E-01
   0.88941718E-01   0.83608286E-01   0.80645328E-01   0.79448347E-01   0.79255510E-01
   0.79342227E-01   0.79200593E-01   0.78551994E-01   0.77258794E-01   0.75276107E-01
   0.72675847E-01   0.69684562E-01   0.66679082E-01   0.64100571E-01   0.62286038E-01
   0.61318194E-01   0.61022120E-01   0.61063767E-01   0.60932937E-01   0.59712857E-01
   0.55832705E-01   0.47083057E-01   0.30984722E-01   0.54371787E-02  -0.30431898E-01
  -0.75294806E-01  -0.12331733E+00  -0.16198174E+00  -0.18143998E+00  -0.17606276E+00
  -0.14313785E+00  -0.84447969E-01  -0.98905520E-02   0.61940286E-01   0.10974739E+00
   0.11953726E+00   0.91742242E-01   0.40298179E-01  -0.15571497E-01  -0.61279014E-01
  -0.92274500E-01  -0.10943979E+00  -0.11391751E+00  -0.10769882E+00  -0.93364960E-01
  -0.73962894E-01  -0.52755865E-01  -0.32935714E-01  -0.17842643E-01  -0.25430561E-01
  -0.87050289E-01  -0.20967354E+00  -0.38277712E+00  -0.57736899E+00  -0.73793715E+00
  -0.79638324E+00  -0.71396845E+00  -0.51648623E+00  -0.28366115E+00  -0.96702961E-01
   0.95785484E-02   0.50330251E-01   0.57419217E-01   0.50510695E-01   0.37919390E-01
   0.23717517E-01   0.92848811E-02  -0.49834778E-02  -0.18725880E-01  -0.31256624E-01
  -0.41222705E-01  -0.46041097E-01  -0.41410868E-01  -0.21520450E-01   0.19556177E-01
   0.85587312E-01   0.17497435E+00   0.27909112E+00   0.38429037E+00   0.47563170E+00
   0.54097713E+00   0.57404059E+00   0.57537283E+00   0.55087917E+00   0.50849934E+00
   0.45589943E+00   0.39932485E+00   0.34332062E+00   0.29094520E+00   0.24413565E+00
   0.20398308E+00   0.18193582E+00   0.15122698E+00   0.12737314E+00   0.10913492E+00
   0.95304151E-01   0.84995720E-01   0.77675048E-01   0.72915547E-01   0.70131949E-01
   0.68574128E-01   0.67566918E-01   0.66703505E-01   0.65806820E-01   0.64778201E-01
   0.63531696E-01   0.62043487E-01   0.60424422E-01   0.58937598E-01   0.57911285E-01
   0.57552237E-01   0.57793571E-01   0.58325362E-01   0.58715573E-01   0.58340508E-01
   0.56059696E-01   0.49951689E-01   0.37448622E-01   0.15886296E-01  -0.16696667E-01
  -0.60581368E-01  -0.11238983E+00  -0.15842038E+00  -0.18520738E+00  -0.18746644E+00
  -0.16443870E+00  -0.11619332E+00  -0.45521212E-01   0.36596848E-01   0.10946350E+00
   0.14970645E+00   0.14320468E+00   0.93196217E-01   0.18719663E-01  -0.55296768E-01
  -0.10995473E+00  -0.13973618E+00  -0.15102362E+00  -0.14995605E+00  -0.14056675E+00
  -0.12691572E+00  -0.11314723E+00  -0.10276623E+00  -0.97400959E-01  -0.11247763E+00
  -0.19060156E+00  -0.33206598E+00  -0.51612132E+00  -0.73360774E+00  -0.97026105E+00
  -0.11686155E+01  -0.12338355E+01  -0.10996718E+01  -0.79432278E+00  -0.43472522E+00
  -0.14789726E+00   0.86415576E-02   0.59229980E-01   0.59652942E-01   0.46098919E-01
   0.28967957E-01   0.11402688E-01  -0.62951198E-02  -0.24775282E-01  -0.44347855E-01
  -0.64766805E-01  -0.84928364E-01  -0.10192181E+00  -0.10988736E+00  -0.99441139E-01
  -0.58614907E-01   0.19465755E-01   0.13223476E+00   0.26760551E+00   0.40672838E+00
   0.52888117E+00   0.61704143E+00   0.66214119E+00   0.66452310E+00   0.63244920E+00
   0.57843979E+00   0.51388687E+00   0.44655903E+00   0.38126778E+00   0.32079774E+00
   0.26682240E+00   0.22038525E+00   0.19181594E+00   0.15732800E+00   0.13046695E+00
   0.10981205E+00   0.93938445E-01   0.81830498E-01   0.72932247E-01   0.66826709E-01
   0.62899184E-01   0.60357276E-01   0.58547939E-01   0.57166417E-01   0.56142488E-01
   0.55403499E-01   0.54790737E-01   0.54158860E-01   0.53515818E-01   0.53071030E-01
   0.53113344E-01   0.53755935E-01   0.54766806E-01   0.55665994E-01   0.55905207E-01
   0.54737286E-01   0.50748402E-01   0.41530798E-01   0.23928439E-01  -0.51839320E-02
  -0.47840347E-01  -0.10364713E+00  -0.16239077E+00  -0.20346694E+00  -0.21587432E+00
  -0.19976233E+00  -0.15880344E+00  -0.94878494E-01  -0.11460908E-01   0.78715634E-01
   0.15202690E+00   0.18312302E+00   0.15883819E+00   0.86223325E-01  -0.10649911E-01
  -0.10213650E+00  -0.16580700E+00  -0.19473150E+00  -0.19796975E+00  -0.18940621E+00
  -0.17611345E+00  -0.16376197E+00  -0.15774253E+00  -0.16160006E+00  -0.18254341E+00
  -0.27700886E+00  -0.45456037E+00  -0.65192175E+00  -0.82378941E+00  -0.99262728E+00
  -0.11950855E+01  -0.13932049E+01  -0.14658250E+01  -0.13066163E+01  -0.93249002E+00
  -0.48858906E+00  -0.14205899E+00   0.32021480E-01   0.71273639E-01   0.55598601E-01
   0.33545316E-01   0.13241260E-01  -0.58646339E-02  -0.25368869E-01  -0.47374870E-01
  -0.73048919E-01  -0.10281388E+00  -0.13617512E+00  -0.17021268E+00  -0.19637243E+00
  -0.19727704E+00  -0.15652794E+00  -0.66004976E-01   0.70985389E-01   0.23940502E+00
   0.41529027E+00   0.57164381E+00   0.68584367E+00   0.74556083E+00   0.75078693E+00
   0.71185378E+00   0.64496627E+00   0.56672529E+00   0.48814076E+00   0.41409331E+00
   0.34659325E+00   0.28660086E+00   0.23485297E+00   0.19944401E+00   0.16205110E+00
   0.13281460E+00   0.11022223E+00   0.92698707E-01   0.79155883E-01   0.69060219E-01
   0.62012093E-01   0.57335427E-01   0.54148757E-01   0.51789387E-01   0.50049762E-01
   0.48979645E-01   0.48542687E-01   0.48497728E-01   0.48554719E-01   0.48613474E-01
   0.48866184E-01   0.49622638E-01   0.50940662E-01   0.52413076E-01   0.53347903E-01
   0.53039565E-01   0.50592072E-01   0.44291711E-01   0.31172954E-01   0.73219233E-02
  -0.31131554E-01  -0.86617902E-01  -0.15700011E+00  -0.22192487E+00  -0.25794764E+00
  -0.25744868E+00  -0.22551097E+00  -0.16879269E+00  -0.89929658E-01   0.65268687E-02
   0.10459057E+00   0.17668855E+00   0.19622619E+00   0.15306807E+00   0.59697374E-01
  -0.55085439E-01  -0.15889990E+00  -0.22782929E+00  -0.25419228E+00  -0.24814016E+00
  -0.23002294E+00  -0.21217589E+00  -0.20196034E+00  -0.20614823E+00  -0.22868555E+00
  -0.31490426E+00  -0.53115301E+00  -0.80519355E+00  -0.99496762E+00  -0.10468721E+01
  -0.10509607E+01  -0.11294904E+01  -0.12828480E+01  -0.13654362E+01  -0.12230733E+01
  -0.85002478E+00  -0.40548084E+00  -0.79213464E-01   0.53361365E-01   0.52570234E-01
   0.18876008E-01  -0.57495905E-03  -0.14285954E-01  -0.30106769E-01  -0.48021548E-01
  -0.71559128E-01  -0.10259637E+00  -0.14230006E+00  -0.19118424E+00  -0.24598435E+00
  -0.29073694E+00  -0.30321858E+00  -0.26489128E+00  -0.16612679E+00  -0.95508967E-02
   0.18849952E+00   0.39982442E+00   0.59091514E+00   0.73269994E+00   0.80891661E+00
   0.81907767E+00   0.77570883E+00   0.69847999E+00   0.60777664E+00   0.51885426E+00
   0.43775938E+00   0.36529129E+00   0.30126455E+00   0.24584451E+00   0.20374638E+00
   0.16465050E+00   0.13389401E+00   0.10999004E+00   0.91299666E-01   0.76727362E-01
   0.65808670E-01   0.58182672E-01   0.53105934E-01   0.49582854E-01   0.46910534E-01
   0.44958588E-01   0.43899076E-01   0.43751303E-01   0.44207088E-01   0.44830931E-01
   0.45410943E-01   0.46136601E-01   0.47371000E-01   0.49144854E-01   0.50879311E-01
   0.51644606E-01   0.50534169E-01   0.46465560E-01   0.37414214E-01   0.19855510E-01
  -0.10941601E-01  -0.59784480E-01  -0.12983533E+00  -0.21525570E+00  -0.28696576E+00
  -0.32085087E+00  -0.31248376E+00  -0.27034470E+00  -0.20219435E+00  -0.11057550E+00
  -0.19092572E-02   0.10298504E+00   0.17187699E+00   0.17803242E+00   0.11652061E+00
   0.66763807E-02  -0.11858584E+00  -0.22647930E+00  -0.29410544E+00  -0.31426496E+00
  -0.29774553E+00  -0.26867471E+00  -0.24575370E+00  -0.23826290E+00  -0.25439532E+00
  -0.30812912E+00  -0.49940332E+00  -0.85367044E+00  -0.11955064E+01  -0.13070564E+01
  -0.11486179E+01  -0.90359577E+00  -0.79661908E+00  -0.87308543E+00  -0.96613550E+00
  -0.87738198E+00  -0.57811570E+00  -0.22943188E+00  -0.18707307E-01   0.58909107E-02
  -0.57674961E-01  -0.94276574E-01  -0.79434090E-01  -0.60272965E-01  -0.62491846E-01
  -0.73562788E-01  -0.95288583E-01  -0.12968069E+00  -0.17843938E+00  -0.24322926E+00
  -0.31663048E+00  -0.37762754E+00  -0.40290819E+00  -0.37281555E+00  -0.27538636E+00
  -0.11020714E+00   0.10785584E+00   0.34826363E+00   0.57135324E+00   0.74074682E+00
   0.83514237E+00   0.85299874E+00   0.80901748E+00   0.72628994E+00   0.62834133E+00
   0.53295341E+00   0.44819887E+00   0.37395618E+00   0.30868208E+00   0.25183177E+00
   0.20378631E+00   0.16445599E+00   0.13322646E+00   0.10876828E+00   0.89485071E-01
   0.74343656E-01   0.62987630E-01   0.55117962E-01   0.49940654E-01   0.46350776E-01
   0.43589373E-01   0.41575291E-01   0.40586478E-01   0.40707084E-01   0.41588162E-01
   0.42674369E-01   0.43657421E-01   0.44729795E-01   0.46310560E-01   0.48411180E-01
   0.50294313E-01   0.50796127E-01   0.48790493E-01   0.42983867E-01   0.31049002E-01
   0.89566416E-02  -0.28788555E-01  -0.87971484E-01  -0.17265460E+00  -0.27243000E+00
  -0.35271798E+00  -0.38932988E+00  -0.38003171E+00  -0.33487920E+00  -0.26123507E+00
  -0.16114911E+00  -0.43424467E-01   0.65801617E-01   0.12999645E+00   0.12342023E+00
   0.47398851E-01  -0.71822355E-01  -0.19842170E+00  -0.30120263E+00  -0.36023313E+00
  -0.36992856E+00  -0.34162958E+00  -0.30139941E+00  -0.27317771E+00  -0.26827533E+00
  -0.29611021E+00  -0.39697071E+00  -0.70592803E+00  -0.11830879E+01  -0.15539277E+01
  -0.15449510E+01  -0.11487729E+01  -0.64460716E+00  -0.34804072E+00  -0.33969391E+00
  -0.43677722E+00  -0.41501520E+00  -0.23748221E+00  -0.61973209E-01  -0.47085282E-01
  -0.18190772E+00  -0.31383968E+00  -0.32017954E+00  -0.22288046E+00  -0.13150728E+00
  -0.10191174E+00  -0.10007386E+00  -0.11577844E+00  -0.15025034E+00  -0.20518519E+00
  -0.28176044E+00  -0.36750492E+00  -0.44132179E+00  -0.48124283E+00  -0.46757142E+00
  -0.38522296E+00  -0.22821391E+00  -0.64539964E-02   0.25036799E+00   0.49816137E+00
   0.69310340E+00   0.80748074E+00   0.83722618E+00   0.79837142E+00   0.71706979E+00
   0.61949658E+00   0.52484222E+00   0.44188283E+00   0.37020087E+00   0.30712708E+00
   0.25153384E+00   0.19899381E+00   0.16103488E+00   0.13048900E+00   0.10631270E+00
   0.87068236E-01   0.71855972E-01   0.60454467E-01   0.52641682E-01   0.47601629E-01
   0.44152375E-01   0.41488659E-01   0.39559034E-01   0.38719272E-01   0.39107989E-01
   0.40354069E-01   0.41821039E-01   0.43138726E-01   0.44510151E-01   0.46393634E-01
   0.48770031E-01   0.50760321E-01   0.50999819E-01   0.48166800E-01   0.40773471E-01
   0.26233701E-01   0.11272662E-03  -0.43706104E-01  -0.11186225E+00  -0.20923233E+00
  -0.32220787E+00  -0.41319495E+00  -0.45766693E+00  -0.45410193E+00  -0.41266886E+00
  -0.33983557E+00  -0.23738621E+00  -0.11632620E+00  -0.68047212E-02   0.52163205E-01
   0.36747854E-01  -0.46251275E-01  -0.16560245E+00  -0.28444528E+00  -0.37434924E+00
  -0.41903980E+00  -0.41505792E+00  -0.37439169E+00  -0.32397787E+00  -0.29072528E+00
  -0.28728781E+00  -0.32417451E+00  -0.47402421E+00  -0.87763127E+00  -0.14334055E+01
  -0.17964462E+01  -0.16690906E+01  -0.10840778E+01  -0.39234036E+00   0.37721470E-01
   0.11329511E+00   0.24966175E-01  -0.68391396E-02   0.37493247E-01   0.21709692E-02
  -0.22061125E+00  -0.53409892E+00  -0.71902680E+00  -0.65363653E+00  -0.42613636E+00
  -0.22554154E+00  -0.14434190E+00  -0.12430182E+00  -0.12986450E+00  -0.16021927E+00
  -0.21624286E+00  -0.29632261E+00  -0.38635661E+00  -0.46816817E+00  -0.52334971E+00
  -0.53356835E+00  -0.48078617E+00  -0.35192727E+00  -0.14859530E+00   0.10478952E+00
   0.36353858E+00   0.57803447E+00   0.71327196E+00   0.76035164E+00   0.73444544E+00
   0.66346538E+00   0.57553104E+00   0.49049276E+00   0.41661830E+00   0.35273473E+00
   0.29568896E+00   0.24423036E+00   0.18937949E+00   0.15433919E+00   0.12561485E+00
   0.10255443E+00   0.83983607E-01   0.69198519E-01   0.58126352E-01   0.50626711E-01
   0.45892674E-01   0.42715114E-01   0.40276387E-01   0.38552517E-01   0.37949647E-01
   0.38637026E-01   0.40226298E-01   0.42035643E-01   0.43671988E-01   0.45356881E-01
   0.47563749E-01   0.50224229E-01   0.52338353E-01   0.52395513E-01   0.48942325E-01
   0.40364452E-01   0.23909896E-01  -0.51150979E-02  -0.53230635E-01  -0.12766243E+00
  -0.23399959E+00  -0.35812206E+00  -0.46112915E+00  -0.51730954E+00  -0.52411485E+00
  -0.49086771E+00  -0.42367872E+00  -0.32496962E+00  -0.20731658E+00  -0.10221668E+00
  -0.48270884E-01  -0.66748943E-01  -0.14762828E+00  -0.25804315E+00  -0.36220889E+00
  -0.43467595E+00  -0.46227840E+00  -0.44356768E+00  -0.39138022E+00  -0.33295991E+00
  -0.29555419E+00  -0.29160767E+00  -0.33263562E+00  -0.51094514E+00  -0.95510006E+00
  -0.15243391E+01  -0.18482053E+01  -0.16397982E+01  -0.96840783E+00  -0.21418681E+00
   0.25413878E+00   0.35942323E+00   0.29027182E+00   0.23184107E+00   0.16136725E+00
  -0.77836195E-01  -0.52960117E+00  -0.99973259E+00  -0.12036756E+01  -0.10318412E+01
  -0.64865714E+00  -0.32424978E+00  -0.18339254E+00  -0.14224538E+00  -0.13475000E+00
  -0.15653731E+00  -0.20663195E+00  -0.28056955E+00  -0.36575737E+00  -0.44871450E+00
  -0.51627754E+00  -0.55330497E+00  -0.54053515E+00  -0.45829808E+00  -0.29780638E+00
  -0.73382574E-01   0.17549508E+00   0.39748664E+00   0.55094536E+00   0.61986011E+00
   0.61529387E+00   0.56441586E+00   0.49595013E+00   0.42965381E+00   0.37255239E+00
   0.32194469E+00   0.27466596E+00   0.23005413E+00   0.17561286E+00   0.14475816E+00
   0.11882700E+00   0.97624007E-01   0.80307642E-01   0.66407164E-01   0.55997822E-01
   0.49018907E-01   0.44702982E-01   0.41868828E-01   0.39730147E-01   0.38298277E-01
   0.38008460E-01   0.39037925E-01   0.40982596E-01   0.43142911E-01   0.45130214E-01
   0.47182895E-01   0.49763768E-01   0.52743529E-01   0.55032826E-01   0.55043469E-01
   0.51275335E-01   0.42088043E-01   0.24699530E-01  -0.56452006E-02  -0.55582437E-01
  -0.13254277E+00  -0.24263283E+00  -0.37425565E+00  -0.48881999E+00  -0.55842809E+00
  -0.57767708E+00  -0.55424693E+00  -0.49483738E+00  -0.40382782E+00  -0.29491134E+00
  -0.19821995E+00  -0.14902139E+00  -0.16556278E+00  -0.23710458E+00  -0.33248255E+00
  -0.41864954E+00  -0.47266631E+00  -0.48339418E+00  -0.45111190E+00  -0.38982383E+00
  -0.32669292E+00  -0.28655762E+00  -0.27983549E+00  -0.31724487E+00  -0.48949851E+00
  -0.90591251E+00  -0.14173145E+01  -0.16756531E+01  -0.14357620E+01  -0.79296497E+00
  -0.11073836E+00   0.29172876E+00   0.37661333E+00   0.32250684E+00   0.25832627E+00
   0.10659386E+00  -0.28958186E+00  -0.90904372E+00  -0.14712623E+01  -0.16468657E+01
  -0.13528248E+01  -0.82592020E+00  -0.39875352E+00  -0.21062550E+00  -0.15042898E+00
  -0.12900366E+00  -0.13839189E+00  -0.17525831E+00  -0.23387112E+00  -0.30484244E+00
  -0.38013890E+00  -0.45272671E+00  -0.51256298E+00  -0.54216883E+00  -0.51795280E+00
  -0.42083329E+00  -0.25133707E+00  -0.37414121E-01   0.17379180E+00   0.33678970E+00
   0.42754822E+00   0.44994939E+00   0.42727400E+00   0.38676230E+00   0.34696728E+00
   0.31301744E+00   0.28026392E+00   0.24574510E+00   0.21010209E+00   0.15890300E+00
   0.13304422E+00   0.11059014E+00   0.91815653E-01   0.76231774E-01   0.63602822E-01
   0.54135895E-01   0.47845208E-01   0.44032609E-01   0.41595646E-01   0.39815573E-01
   0.38740880E-01   0.38816589E-01   0.40216288E-01   0.42532334E-01   0.45072473E-01
   0.47463274E-01   0.49942479E-01   0.52936256E-01   0.56257393E-01   0.58775318E-01
   0.58899651E-01   0.55165960E-01   0.46007092E-01   0.28760832E-01  -0.11553520E-02
  -0.50155597E-01  -0.12543252E+00  -0.23312587E+00  -0.36656382E+00  -0.48987298E+00
  -0.57245405E+00  -0.60443465E+00  -0.59080243E+00  -0.53927284E+00  -0.45726954E+00
  -0.35966762E+00  -0.27367569E+00  -0.22935873E+00  -0.24162689E+00  -0.30062540E+00
  -0.37890787E+00  -0.44694441E+00  -0.48374537E+00  -0.47950334E+00  -0.43626819E+00
  -0.36955422E+00  -0.30581473E+00  -0.26471146E+00  -0.25343891E+00  -0.27960879E+00
  -0.41337260E+00  -0.74295386E+00  -0.11384756E+01  -0.13126907E+01  -0.10835557E+01
  -0.56093758E+00  -0.56637758E-01   0.19295607E+00   0.20296870E+00   0.13945229E+00
   0.72948009E-01  -0.12189831E+00  -0.59647065E+00  -0.12775235E+01  -0.18332557E+01
  -0.19278698E+01  -0.15199537E+01  -0.89969245E+00  -0.42447515E+00  -0.21965491E+00
  -0.14733885E+00  -0.11339042E+00  -0.10803722E+00  -0.12592156E+00  -0.16180801E+00
  -0.21024413E+00  -0.26853643E+00  -0.33578007E+00  -0.40832088E+00  -0.47354841E+00
  -0.50781815E+00  -0.48416930E+00  -0.38833965E+00  -0.23225824E+00  -0.52939022E-01
   0.10483395E+00   0.21048167E+00   0.25936534E+00   0.26825839E+00   0.26048375E+00
   0.25177772E+00   0.24453799E+00   0.23201573E+00   0.21180090E+00   0.18626318E+00
   0.14073339E+00   0.12015363E+00   0.10151701E+00   0.85525797E-01   0.72016718E-01
   0.60958286E-01   0.52657709E-01   0.47195631E-01   0.43970427E-01   0.42000330E-01
   0.40654470E-01   0.40004391E-01   0.40479813E-01   0.42247298E-01   0.44921121E-01
   0.47845957E-01   0.50666937E-01   0.53594976E-01   0.56995526E-01   0.60639083E-01
   0.63414444E-01   0.63804062E-01   0.60443033E-01   0.51907611E-01   0.35783338E-01
   0.78892574E-02  -0.37627316E-01  -0.10729453E+00  -0.20669099E+00  -0.33435261E+00
  -0.46112834E+00  -0.55432453E+00  -0.59871822E+00  -0.59526846E+00  -0.55197649E+00
  -0.47937201E+00  -0.39373701E+00  -0.31919240E+00  -0.28020690E+00  -0.28827146E+00
  -0.33479299E+00  -0.39646592E+00  -0.44738187E+00  -0.46846101E+00  -0.45145039E+00
  -0.40061536E+00  -0.33303062E+00  -0.27297190E+00  -0.23274589E+00  -0.21630565E+00
  -0.22746622E+00  -0.30635970E+00  -0.51893985E+00  -0.77116078E+00  -0.85697411E+00
  -0.66595955E+00  -0.31377812E+00  -0.44105748E-01   0.13473558E-04  -0.11144823E+00
  -0.22094919E+00  -0.29974153E+00  -0.49793868E+00  -0.95361050E+00  -0.15667983E+01
  -0.20060125E+01  -0.19755952E+01  -0.14857239E+01  -0.84797687E+00  -0.39590098E+00
  -0.21023569E+00  -0.13422421E+00  -0.91016471E-01  -0.70681471E-01  -0.66646054E-01
  -0.75361687E-01  -0.95538436E-01  -0.12929765E+00  -0.18115794E+00  -0.25393897E+00
  -0.34164331E+00  -0.42400136E+00  -0.47006421E+00  -0.45311593E+00  -0.36828770E+00
  -0.23867942E+00  -0.10341608E+00   0.41447043E-02   0.72081596E-01   0.10961064E+00
   0.13405797E+00   0.15649239E+00   0.17559127E+00   0.18260665E+00   0.17632058E+00
   0.16081361E+00   0.12257252E+00   0.10707587E+00   0.92273492E-01   0.79199223E-01
   0.67957554E-01   0.58671304E-01   0.51704880E-01   0.47189081E-01   0.44637539E-01
   0.43220047E-01   0.42401460E-01   0.42251035E-01   0.43150698E-01   0.45254471E-01
   0.48226403E-01   0.51482726E-01   0.54697079E-01   0.58035184E-01   0.61784682E-01
   0.65692287E-01   0.68723310E-01   0.69496746E-01   0.66788380E-01   0.59351694E-01
   0.45101279E-01   0.20433000E-01  -0.19676372E-01  -0.80768509E-01  -0.16751057E+00
  -0.28127116E+00  -0.40403622E+00  -0.50357129E+00  -0.55970822E+00  -0.56825463E+00
  -0.53571250E+00  -0.47433586E+00  -0.40143530E+00  -0.33852890E+00  -0.30518534E+00
  -0.30974753E+00  -0.34459217E+00  -0.39013521E+00  -0.42414704E+00  -0.43019602E+00
  -0.40255390E+00  -0.34811709E+00  -0.28487995E+00  -0.23199104E+00  -0.19434813E+00
  -0.17350939E+00  -0.17043044E+00  -0.19843756E+00  -0.29925764E+00  -0.41768438E+00
  -0.42921151E+00  -0.29002309E+00  -0.11570713E+00  -0.83141288E-01  -0.25219465E+00
  -0.50685221E+00  -0.69089892E+00  -0.79092069E+00  -0.95269298E+00  -0.12956687E+01
  -0.17247096E+01  -0.19616012E+01  -0.17900738E+01  -0.12702531E+01  -0.69577184E+00
  -0.32991883E+00  -0.18763405E+00  -0.11474635E+00  -0.66549366E-01  -0.33223858E-01
  -0.77880084E-02   0.11347690E-01   0.21368672E-01   0.15864400E-01  -0.14100753E-01
  -0.76695616E-01  -0.17223963E+00  -0.28551367E+00  -0.38552582E+00  -0.43793733E+00
  -0.42424869E+00  -0.35322571E+00  -0.25458531E+00  -0.15965841E+00  -0.84333976E-01
  -0.26226019E-01   0.24828342E-01   0.73690970E-01   0.11454754E+00   0.13729407E+00
   0.14266384E+00   0.13595275E+00   0.10565712E+00   0.94696290E-01   0.83493897E-01
   0.73279378E-01   0.64352540E-01   0.56938411E-01   0.51413586E-01   0.47933378E-01
   0.46128982E-01   0.45337292E-01   0.45121332E-01   0.45526466E-01   0.46856748E-01
   0.49241306E-01   0.52410702E-01   0.55884672E-01   0.59387666E-01   0.63041851E-01
   0.67052058E-01   0.71153423E-01   0.74423511E-01   0.75657357E-01   0.73792087E-01
   0.67766155E-01   0.55854733E-01   0.35118385E-01   0.15023178E-02  -0.49393922E-01
  -0.12117581E+00  -0.21533127E+00  -0.32515245E+00  -0.42449616E+00  -0.49018343E+00
  -0.51270108E+00  -0.49504271E+00  -0.44870831E+00  -0.39061025E+00  -0.33982435E+00
  -0.31200695E+00  -0.31297939E+00  -0.33592825E+00  -0.36470806E+00  -0.38123637E+00
  -0.37294807E+00  -0.33763752E+00  -0.28461808E+00  -0.23096464E+00  -0.18696064E+00
  -0.15329462E+00  -0.12990894E+00  -0.11582778E+00  -0.11024162E+00  -0.13048792E+00
  -0.15243212E+00  -0.11756099E+00  -0.32532947E-01  -0.78062132E-02  -0.16598825E+00
  -0.50731834E+00  -0.88694690E+00  -0.11459855E+01  -0.12629068E+01  -0.13559587E+01
  -0.15255291E+01  -0.17088589E+01  -0.17177770E+01  -0.14328385E+01  -0.94783608E+00
  -0.50086021E+00  -0.25479799E+00  -0.15791802E+00  -0.93628008E-01  -0.44785903E-01
  -0.22555250E-02   0.40680354E-01   0.84395984E-01   0.12244655E+00   0.14454475E+00
   0.13824038E+00   0.91728334E-01   0.23929479E-03  -0.12576123E+00  -0.25801780E+00
  -0.36002779E+00  -0.40518951E+00  -0.39048829E+00  -0.33469241E+00  -0.26302939E+00
  -0.19151493E+00  -0.12279846E+00  -0.53996042E-01   0.12875135E-01   0.67467916E-01
   0.10000577E+00   0.11343074E+00   0.11344674E+00   0.90868135E-01   0.83693688E-01
   0.75696159E-01   0.68145866E-01   0.61460828E-01   0.55923724E-01   0.51886312E-01
   0.49497451E-01   0.48486909E-01   0.48351771E-01   0.48751682E-01   0.49703551E-01
   0.51422784E-01   0.54003320E-01   0.57244355E-01   0.60787917E-01   0.64435081E-01
   0.68283739E-01   0.72464855E-01   0.76707123E-01   0.80207306E-01   0.81943256E-01
   0.81013645E-01   0.76534880E-01   0.67136292E-01   0.50543398E-01   0.23669001E-01
  -0.16764468E-01  -0.73331068E-01  -0.14695408E+00  -0.23565429E+00  -0.32612017E+00
  -0.39603060E+00  -0.43181687E+00  -0.43180670E+00  -0.40420102E+00  -0.36338969E+00
  -0.32543377E+00  -0.30274702E+00  -0.29943159E+00  -0.30982048E+00  -0.32146387E+00
  -0.32117222E+00  -0.30123252E+00  -0.26320296E+00  -0.21765223E+00  -0.17634917E+00
  -0.14157010E+00  -0.11283111E+00  -0.89172992E-01  -0.68583860E-01  -0.46893977E-01
  -0.24876210E-01   0.41498892E-02   0.56023082E-01   0.95639445E-01   0.23576138E-01
  -0.24422267E+00  -0.67630497E+00  -0.11212010E+01  -0.14215806E+01  -0.15373392E+01
  -0.15492448E+01  -0.15416844E+01  -0.14979058E+01  -0.13283303E+01  -0.99987797E+00
  -0.61277884E+00  -0.32408866E+00  -0.19208329E+00  -0.12729430E+00  -0.75006997E-01
  -0.29224470E-01   0.17807648E-01   0.71903451E-01   0.13347921E+00   0.19381331E+00
   0.23928037E+00   0.25457965E+00   0.22577461E+00   0.14584840E+00   0.21936645E-01
  -0.12164407E+00  -0.25049278E+00  -0.33544753E+00  -0.36568779E+00  -0.34972666E+00
  -0.30466294E+00  -0.24390260E+00  -0.17330337E+00  -0.96523817E-01  -0.21958007E-01
   0.36692172E-01   0.72651936E-01   0.90114096E-01   0.94443265E-01   0.78672673E-01
   0.74466346E-01   0.69203501E-01   0.64049393E-01   0.59460987E-01   0.55739640E-01
   0.53187068E-01   0.51916275E-01   0.51718197E-01   0.52217451E-01   0.53160284E-01
   0.54549604E-01   0.56532442E-01   0.59175644E-01   0.62344509E-01   0.65804549E-01
   0.69447136E-01   0.73367936E-01   0.77643280E-01   0.82000124E-01   0.85740992E-01
   0.88002172E-01   0.88020756E-01   0.85070181E-01   0.78101597E-01   0.65444757E-01
   0.44879972E-01   0.14113463E-01  -0.28549659E-01  -0.83552822E-01  -0.14946261E+00
  -0.22181690E+00  -0.28723396E+00  -0.33081443E+00  -0.34661639E+00  -0.33807834E+00
  -0.31520938E+00  -0.29013413E+00  -0.27225957E+00  -0.26468430E+00  -0.26348046E+00
  -0.26033936E+00  -0.24737819E+00  -0.22178596E+00  -0.18798547E+00  -0.15461504E+00
  -0.12489629E+00  -0.98771912E-01  -0.75391361E-01  -0.53474954E-01  -0.30775012E-01
  -0.35234265E-02   0.31911614E-01   0.76685330E-01   0.12640810E+00   0.13883779E+00
   0.31937371E-01  -0.25289177E+00  -0.67697875E+00  -0.11045874E+01  -0.13922592E+01
  -0.14858515E+01  -0.14319418E+01  -0.13019432E+01  -0.11204662E+01  -0.87646662E+00
  -0.59089493E+00  -0.34217164E+00  -0.20087331E+00  -0.14370276E+00  -0.10043107E+00
  -0.61261479E-01  -0.21249141E-01   0.25654923E-01   0.83910195E-01   0.15432279E+00
   0.22858279E+00   0.29081596E+00   0.32351924E+00   0.31151904E+00   0.24700307E+00
   0.13513453E+00  -0.37474739E-02  -0.13957761E+00  -0.24447620E+00  -0.30359993E+00
  -0.31742956E+00  -0.29526898E+00  -0.24706585E+00  -0.18067557E+00  -0.10496452E+00
  -0.33053019E-01   0.21014438E-01   0.55101073E-01   0.73056355E-01   0.79425762E-01
   0.69114017E-01   0.67099158E-01   0.64102715E-01   0.61074034E-01   0.58429454E-01
   0.56446231E-01   0.55356145E-01   0.55211894E-01   0.55820014E-01   0.56882096E-01
   0.58210556E-01   0.59819326E-01   0.61835430E-01   0.64335064E-01   0.67258129E-01
   0.70484454E-01   0.73988992E-01   0.77874077E-01   0.82180532E-01   0.86642641E-01
   0.90650171E-01   0.93456773E-01   0.94393460E-01   0.92849737E-01   0.88044195E-01
   0.78819827E-01   0.63686352E-01   0.41153599E-01   0.10211446E-01  -0.29237819E-01
  -0.76037647E-01  -0.12742185E+00  -0.17857618E+00  -0.22041760E+00  -0.24478415E+00
  -0.25059825E+00  -0.24282203E+00  -0.22912122E+00  -0.21597964E+00  -0.20593105E+00
  -0.19712226E+00  -0.18536917E+00  -0.16760050E+00  -0.14475772E+00  -0.12126406E+00
  -0.99299136E-01  -0.79267235E-01  -0.60667514E-01  -0.42566535E-01  -0.23720567E-01
  -0.21494274E-02   0.25083040E-01   0.60572388E-01   0.10367711E+00   0.14558100E+00
   0.15183535E+00   0.62446622E-01  -0.16395234E+00  -0.49740843E+00  -0.83459856E+00
  -0.10605939E+01  -0.11207564E+01  -0.10383125E+01  -0.87204817E+00  -0.66903796E+00
  -0.45975054E+00  -0.28026561E+00  -0.16951011E+00  -0.12784782E+00  -0.10355146E+00
  -0.79110897E-01  -0.52684986E-01  -0.20153475E-01   0.22820549E-01   0.79224909E-01
   0.14939547E+00   0.22776090E+00   0.29868375E+00   0.34347441E+00   0.34620647E+00
   0.29869419E+00   0.20469949E+00   0.80954849E-01  -0.47321381E-01  -0.15532572E+00
  -0.22695795E+00  -0.25752683E+00  -0.25059386E+00  -0.21339088E+00  -0.15513835E+00
  -0.88128354E-01  -0.27602088E-01   0.16873357E-01   0.45692820E-01   0.61633307E-01
   0.68257900E-01   0.61856837E-01   0.61390421E-01   0.60260370E-01   0.59140422E-01
   0.58333933E-01   0.58040892E-01   0.58396294E-01   0.59368706E-01   0.60737598E-01
   0.62231135E-01   0.63705943E-01   0.65215179E-01   0.66929094E-01   0.68993698E-01
   0.71452276E-01   0.74292486E-01   0.77550899E-01   0.81323851E-01   0.85621779E-01
   0.90193093E-01   0.94501417E-01   0.97879918E-01   0.99702701E-01   0.99416118E-01
   0.96429064E-01   0.89992637E-01   0.79211573E-01   0.63239807E-01   0.41581540E-01
   0.14355456E-01  -0.17532734E-01  -0.52237958E-01  -0.86858626E-01  -0.11764331E+00
  -0.14049966E+00  -0.15221348E+00  -0.15353423E+00  -0.14805189E+00  -0.13960641E+00
  -0.13030158E+00  -0.12010529E+00  -0.10811476E+00  -0.94515641E-01  -0.80396192E-01
  -0.66532128E-01  -0.53424110E-01  -0.40958530E-01  -0.28503172E-01  -0.15197786E-01
   0.52533600E-05   0.18629436E-01   0.42756653E-01   0.74021026E-01   0.11118271E+00
   0.14714553E+00   0.16115293E+00   0.11610246E+00  -0.16170090E-01  -0.22025249E+00
  -0.43167181E+00  -0.57327312E+00  -0.60306602E+00  -0.53224016E+00  -0.40492470E+00
  -0.26783037E+00  -0.15644455E+00  -0.93108300E-01  -0.77079061E-01  -0.75372578E-01
  -0.70921111E-01  -0.62583848E-01  -0.47918284E-01  -0.23800581E-01   0.12586939E-01
   0.62870548E-01   0.12651852E+00   0.19945269E+00   0.27025969E+00   0.32090758E+00
   0.33530480E+00   0.30477501E+00   0.23153712E+00   0.12896756E+00   0.17759517E-01
  -0.80808302E-01  -0.15116823E+00  -0.18626014E+00  -0.18660261E+00  -0.15810384E+00
  -0.11084772E+00  -0.58435140E-01  -0.13521511E-01   0.19919338E-01   0.41992287E-01
   0.54567412E-01   0.60297566E-01   0.56289627E-01   0.56929437E-01   0.57382035E-01
   0.58035394E-01   0.59024825E-01   0.60412602E-01   0.62194027E-01   0.64221472E-01
   0.66212847E-01   0.67892295E-01   0.69156777E-01   0.70136563E-01   0.71114802E-01
   0.72379955E-01   0.74123252E-01   0.76442433E-01   0.79406378E-01   0.83070606E-01
   0.87392931E-01   0.92124657E-01   0.96791291E-01   0.10078529E+00   0.10348988E+00
   0.10434997E+00   0.10287375E+00   0.98603275E-01   0.91112494E-01   0.80075289E-01
   0.65392014E-01   0.47309623E-01   0.26498168E-01   0.41177069E-02  -0.18122881E-01
  -0.38066591E-01  -0.53556687E-01  -0.63165796E-01  -0.66783523E-01  -0.65609154E-01
  -0.61492274E-01  -0.56048206E-01  -0.50137438E-01  -0.43945349E-01  -0.37437499E-01
  -0.30715546E-01  -0.23995678E-01  -0.17335150E-01  -0.10441687E-01  -0.27344195E-02
   0.64892676E-02   0.18034836E-01   0.32982975E-01   0.52725943E-01   0.78320930E-01
   0.10893648E+00   0.14018679E+00   0.16277821E+00   0.15910399E+00   0.11237010E+00
   0.25942775E-01  -0.69898111E-01  -0.13485477E+00  -0.14543227E+00  -0.10814421E+00
  -0.50808869E-01  -0.38717302E-02   0.13927744E-01   0.34759151E-02  -0.14937195E-01
  -0.31345039E-01  -0.43375597E-01  -0.48655973E-01  -0.44767958E-01  -0.29512238E-01
  -0.12976001E-02   0.40388519E-01   0.94298397E-01   0.15643660E+00   0.21897728E+00
   0.26860758E+00   0.29024946E+00   0.27479889E+00   0.22265820E+00   0.14392531E+00
   0.55191311E-01  -0.25792753E-01  -0.85197760E-01  -0.11592217E+00  -0.11782984E+00
  -0.96648155E-01  -0.62584743E-01  -0.27135089E-01   0.33173671E-02   0.26251151E-01
   0.41484991E-01   0.50284045E-01   0.54573689E-01   0.51655993E-01   0.53183526E-01
   0.55071475E-01   0.57440139E-01   0.60220819E-01   0.63276838E-01   0.66404660E-01
   0.69295550E-01   0.71580154E-01   0.72979869E-01   0.73467573E-01   0.73318477E-01
   0.73014844E-01   0.73068033E-01   0.73866093E-01   0.75618914E-01   0.78388330E-01
   0.82129099E-01   0.86686956E-01   0.91769713E-01   0.96939133E-01   0.10164256E+00
   0.10527233E+00   0.10724449E+00   0.10708797E+00   0.10451394E+00   0.99432426E-01
   0.91923573E-01   0.82203119E-01   0.70608748E-01   0.57613754E-01   0.43874890E-01
   0.30295565E-01   0.18010231E-01   0.81738498E-02   0.15737488E-02  -0.17169955E-02
  -0.23788250E-02  -0.15073495E-02  -0.10495803E-03   0.12764697E-02   0.25571511E-02
   0.38947594E-02   0.54428371E-02   0.72945996E-02   0.95918944E-02   0.12630151E-01
   0.16845498E-01   0.22738229E-01   0.30867685E-01   0.41950716E-01   0.56888986E-01
   0.76419054E-01   0.10024496E+00   0.12606445E+00   0.14947250E+00   0.16535457E+00
   0.16789217E+00   0.15516962E+00   0.13540179E+00   0.12202133E+00   0.12248503E+00
   0.13189440E+00   0.13714941E+00   0.12743122E+00   0.10329703E+00   0.72368845E-01
   0.39126312E-01   0.78130113E-02  -0.17849817E-01  -0.34876098E-01  -0.41030125E-01
  -0.34823710E-01  -0.15562998E-01   0.16464365E-01   0.59547312E-01   0.10986352E+00
   0.16085399E+00   0.20332112E+00   0.22661735E+00   0.22213820E+00   0.18862698E+00
   0.13308796E+00   0.68335575E-01   0.86014823E-02  -0.34866017E-01  -0.56535796E-01
  -0.57165009E-01  -0.42768837E-01  -0.21508081E-01   0.37711628E-03   0.19077320E-01
   0.32964738E-01   0.42023407E-01   0.47232589E-01   0.49995143E-01   0.47166814E-01
   0.49551215E-01   0.52850397E-01   0.56932590E-01   0.61491087E-01   0.66126594E-01
   0.70368244E-01   0.73694981E-01   0.75634480E-01   0.75938736E-01   0.74740659E-01
   0.72581463E-01   0.70272706E-01   0.68653960E-01   0.68361090E-01   0.69701642E-01
   0.72661917E-01   0.76996983E-01   0.82334025E-01   0.88244149E-01   0.94268073E-01
   0.99901537E-01   0.10457779E+00   0.10770932E+00   0.10881626E+00   0.10767828E+00
   0.10439864E+00   0.99330583E-01   0.92925703E-01   0.85606723E-01   0.77726345E-01
   0.69612322E-01   0.61654901E-01   0.54356519E-01   0.48259808E-01   0.43747516E-01
   0.40833006E-01   0.39109923E-01   0.37929701E-01   0.36705469E-01   0.35151332E-01
   0.33325266E-01   0.31493055E-01   0.29947506E-01   0.28916607E-01   0.28587788E-01
   0.29171240E-01   0.30920878E-01   0.34115682E-01   0.39065941E-01   0.46173087E-01
   0.55968563E-01   0.68986396E-01   0.85392602E-01   0.10453453E+00   0.12483167E+00
   0.14436722E+00   0.16197231E+00   0.17792240E+00   0.19335836E+00   0.20860969E+00
   0.22182828E+00   0.22860199E+00   0.22423077E+00   0.20600120E+00   0.17455526E+00
   0.13363464E+00   0.88672180E-01   0.45252194E-01   0.80869763E-02  -0.19399514E-01
  -0.35078409E-01  -0.37929312E-01  -0.27846499E-01  -0.56163389E-02   0.26823770E-01
   0.65918616E-01   0.10613966E+00   0.14023621E+00   0.16053071E+00   0.16124512E+00
   0.14104349E+00   0.10449549E+00   0.61091701E-01   0.21697956E-01  -0.53796635E-02
  -0.16941568E-01  -0.15021954E-01  -0.46438321E-02   0.88543898E-02   0.21562976E-01
   0.31468199E-01   0.38105666E-01   0.41987984E-01   0.44103393E-01   0.45532069E-01
   0.42060730E-01   0.45374040E-01   0.50139352E-01   0.55961540E-01   0.62235891E-01
   0.68220977E-01   0.73107670E-01   0.76117640E-01   0.76670796E-01   0.74602220E-01
   0.70328863E-01   0.64846674E-01   0.59508975E-01   0.55654337E-01   0.54238560E-01
   0.55624546E-01   0.59595295E-01   0.65540614E-01   0.72702567E-01   0.80370759E-01
   0.87964491E-01   0.94996535E-01   0.10098246E+00   0.10540809E+00   0.10782976E+00
   0.10805515E+00   0.10625562E+00   0.10290573E+00   0.98590499E-01   0.93812460E-01
   0.88900106E-01   0.84030812E-01   0.79321157E-01   0.74914040E-01   0.70992087E-01
   0.67692975E-01   0.64987342E-01   0.62632149E-01   0.60263750E-01   0.57581157E-01
   0.54499468E-01   0.51178704E-01   0.47925854E-01   0.45049541E-01   0.42764882E-01
   0.41190092E-01   0.40396475E-01   0.40444341E-01   0.41382532E-01   0.43247275E-01
   0.46100934E-01   0.50105819E-01   0.55587184E-01   0.63041120E-01   0.73091551E-01
   0.86462779E-01   0.10401607E+00   0.12672776E+00   0.15529512E+00   0.18918171E+00
   0.22547589E+00   0.25850064E+00   0.28095195E+00   0.28634968E+00   0.27153833E+00
   0.23784716E+00   0.19042794E+00   0.13639944E+00   0.82877054E-01   0.35636537E-01
  -0.14130029E-02  -0.26146090E-01  -0.37832097E-01  -0.36737763E-01  -0.23952831E-01
  -0.15194570E-02   0.27265152E-01   0.57675862E-01   0.83873342E-01   0.99957289E-01
   0.10170041E+00   0.88402489E-01   0.63851455E-01   0.35469555E-01   0.11613165E-01
  -0.17571565E-02  -0.32049293E-02   0.43926675E-02   0.16007832E-01   0.27041280E-01
   0.34883612E-01   0.39042178E-01   0.40380468E-01   0.40244568E-01   0.39902596E-01
   0.40311679E-01   0.35622458E-01   0.39944765E-01   0.46247161E-01   0.53830345E-01
   0.61688789E-01   0.68630837E-01   0.73434187E-01   0.75025535E-01   0.72711004E-01
   0.66455320E-01   0.57105222E-01   0.46379266E-01   0.36512443E-01   0.29636377E-01
   0.27157610E-01   0.29421310E-01   0.35785561E-01   0.45003957E-01   0.55687146E-01
   0.66646673E-01   0.77038647E-01   0.86323582E-01   0.94124017E-01   0.10010383E+00
   0.10397339E+00   0.10561517E+00   0.10520542E+00   0.10320610E+00   0.10021910E+00
   0.96801686E-01   0.93340557E-01   0.90019598E-01   0.86869036E-01   0.83858868E-01
   0.80974811E-01   0.78220870E-01   0.75557900E-01   0.72857110E-01   0.69939011E-01
   0.66685432E-01   0.63140638E-01   0.59521923E-01   0.56126498E-01   0.53196401E-01
   0.50831311E-01   0.48996147E-01   0.47584309E-01   0.46454460E-01   0.45404877E-01
   0.44132108E-01   0.42255074E-01   0.39456660E-01   0.35744987E-01   0.31788494E-01
   0.29228645E-01   0.30832453E-01   0.40310496E-01   0.61590756E-01   0.97393487E-01
   0.14732479E+00   0.20634916E+00   0.26467476E+00   0.31034194E+00   0.33313088E+00
   0.32792307E+00   0.29620915E+00   0.24489777E+00   0.18343409E+00   0.12097361E+00
   0.64598086E-01   0.18767879E-01  -0.14367591E-01  -0.34319371E-01  -0.41679660E-01
  -0.37834132E-01  -0.24972494E-01  -0.62244111E-02   0.14326840E-01   0.31963026E-01
   0.42107830E-01   0.41558999E-01   0.29911071E-01   0.10485270E-01  -0.10154114E-01
  -0.24461048E-01  -0.27051649E-01  -0.17618091E-01  -0.46278952E-03   0.17877731E-01
   0.31929440E-01   0.39355673E-01   0.40904232E-01   0.38961145E-01   0.36024267E-01
   0.33901228E-01   0.33618315E-01   0.27202091E-01   0.32562933E-01   0.40429749E-01
   0.49750482E-01   0.58989938E-01   0.66372943E-01   0.70172897E-01   0.68961364E-01
   0.61882009E-01   0.49032698E-01   0.31843688E-01   0.13127358E-01  -0.34729905E-02
  -0.14545093E-01  -0.17995786E-01  -0.13600901E-01  -0.27818855E-02   0.12152809E-01
   0.28825025E-01   0.45315837E-01   0.60347603E-01   0.73230989E-01   0.83694591E-01
   0.91685372E-01   0.97230502E-01   0.10041676E+00   0.10145217E+00   0.10071529E+00
   0.98729644E-01   0.96067062E-01   0.93216402E-01   0.90468413E-01   0.87881988E-01
   0.85365021E-01   0.82811869E-01   0.80182795E-01   0.77475198E-01   0.74654436E-01
   0.71647105E-01   0.68420606E-01   0.65075514E-01   0.61854073E-01   0.59032677E-01
   0.56764223E-01   0.54989199E-01   0.53475757E-01   0.51918871E-01   0.49964899E-01
   0.47115446E-01   0.42610731E-01   0.35448112E-01   0.24629887E-01   0.96423901E-02
  -0.89035434E-02  -0.28605149E-01  -0.44793983E-01  -0.50605711E-01  -0.37942876E-01
   0.80170619E-03   0.66708395E-01   0.15170348E+00   0.24079782E+00   0.31645570E+00
   0.36372289E+00   0.37443927E+00   0.34913951E+00   0.29616944E+00   0.22837187E+00
   0.15785230E+00   0.93293063E-01   0.39736955E-01  -0.70590538E-03  -0.27888450E-01
  -0.42883351E-01  -0.47575834E-01  -0.44488911E-01  -0.36665357E-01  -0.27481989E-01
  -0.20390240E-01  -0.18593792E-01  -0.24916789E-01  -0.44553501E-01  -0.75718925E-01
  -0.10676415E+00  -0.12257361E+00  -0.11268147E+00  -0.78906037E-01  -0.35522381E-01
   0.88267789E-03   0.23858618E-01   0.35149348E-01   0.36945307E-01   0.33490015E-01
   0.28823436E-01   0.25532507E-01   0.24847700E-01   0.16274490E-01   0.22653110E-01
   0.32032999E-01   0.42989426E-01   0.53353519E-01   0.60638420E-01   0.62490117E-01
   0.56982037E-01   0.42926290E-01   0.20454445E-01  -0.82714233E-02  -0.38828875E-01
  -0.65371114E-01  -0.82431727E-01  -0.86831351E-01  -0.78597541E-01  -0.60464224E-01
  -0.36447384E-01  -0.10435035E-01   0.14595653E-01   0.36749196E-01   0.55094127E-01
   0.69461614E-01   0.80179473E-01   0.87764492E-01   0.92684118E-01   0.95284399E-01
   0.95873769E-01   0.94858018E-01   0.92794134E-01   0.90282547E-01   0.87753954E-01
   0.85331159E-01   0.82902179E-01   0.80335021E-01   0.77625426E-01   0.74862127E-01
   0.72099330E-01   0.69304662E-01   0.66443491E-01   0.63609767E-01   0.61057087E-01
   0.59062317E-01   0.57710475E-01   0.56785511E-01   0.55856640E-01   0.54428625E-01
   0.51933272E-01   0.47512967E-01   0.39798093E-01   0.26935702E-01   0.69771427E-02
  -0.21422890E-01  -0.58086829E-01  -0.10026336E+00  -0.14162808E+00  -0.17077286E+00
  -0.17051282E+00  -0.12948172E+00  -0.47577256E-01   0.63996363E-01   0.18555638E+00
   0.29412436E+00   0.36978206E+00   0.40105497E+00   0.38727895E+00   0.33738942E+00
   0.26615050E+00   0.18935801E+00   0.11843034E+00   0.59036100E-01   0.13136365E-01
  -0.19671135E-01  -0.41256641E-01  -0.54368583E-01  -0.62115175E-01  -0.67394259E-01
  -0.72375850E-01  -0.78421702E-01  -0.94280839E-01  -0.13675054E+00  -0.20267229E+00
  -0.27823004E+00  -0.34454154E+00  -0.37705846E+00  -0.35386885E+00  -0.27316415E+00
  -0.16170759E+00  -0.60686921E-01   0.13206799E-02   0.24443756E-01   0.28157179E-01
   0.24122629E-01   0.18339971E-01   0.14321869E-01   0.13491034E-01   0.25372693E-02
   0.99041968E-02   0.20662168E-01   0.33058170E-01   0.44278025E-01   0.51056035E-01
   0.50258350E-01   0.39188873E-01   0.16338396E-01  -0.18077854E-01  -0.61539736E-01
  -0.10833177E+00  -0.14997182E+00  -0.17743576E+00  -0.18449467E+00  -0.17064755E+00
  -0.14145836E+00  -0.10395049E+00  -0.64280279E-01  -0.26925406E-01   0.54125598E-02
   0.31518301E-01   0.51368920E-01   0.65783441E-01   0.75930764E-01   0.82836422E-01
   0.87127551E-01   0.89122084E-01   0.89135914E-01   0.87718719E-01   0.85584424E-01
   0.83292136E-01   0.81005047E-01   0.78583107E-01   0.75901118E-01   0.73053134E-01
   0.70268641E-01   0.67691194E-01   0.65281052E-01   0.62937485E-01   0.60708745E-01
   0.58864887E-01   0.57717559E-01   0.57316002E-01   0.57306213E-01   0.57080534E-01
   0.55990138E-01   0.53273653E-01   0.47667240E-01   0.37048038E-01   0.18484780E-01
  -0.11222432E-01  -0.54651251E-01  -0.11260787E+00  -0.18266259E+00  -0.25573160E+00
  -0.30940251E+00  -0.32184783E+00  -0.28126778E+00  -0.18813157E+00  -0.55089950E-01
   0.95174774E-01   0.23505377E+00   0.33961920E+00   0.39378407E+00   0.39557074E+00
   0.35441525E+00   0.28631685E+00   0.20849774E+00   0.13503063E+00   0.73219699E-01
   0.24826181E-01  -0.11312734E-01  -0.38234357E-01  -0.59973597E-01  -0.80450237E-01
  -0.10208792E+00  -0.12485553E+00  -0.16581207E+00  -0.25331259E+00  -0.37253750E+00
  -0.49651934E+00  -0.61329944E+00  -0.71445103E+00  -0.77212966E+00  -0.74507312E+00
  -0.61485569E+00  -0.41349312E+00  -0.20977272E+00  -0.64810422E-01   0.28782406E-02
   0.16268745E-01   0.11282908E-01   0.43604290E-02  -0.12495805E-03  -0.81422015E-03
  -0.13993665E-01  -0.56363108E-02   0.62899794E-02   0.19841621E-01   0.31700756E-01
   0.37891634E-01   0.34693278E-01   0.19631259E-01  -0.95779847E-02  -0.54274605E-01
  -0.11278469E+00  -0.17866267E+00  -0.24081492E+00  -0.28615815E+00  -0.30394884E+00
  -0.28992809E+00  -0.24857633E+00  -0.19237127E+00  -0.13383963E+00  -0.79733807E-01
  -0.33754313E-01   0.26441284E-02   0.29721467E-01   0.48942397E-01   0.62280108E-01
   0.71466191E-01   0.77542643E-01   0.80943153E-01   0.81969817E-01   0.81215298E-01
   0.79526321E-01   0.77571304E-01   0.75511024E-01   0.73147842E-01   0.70371857E-01
   0.67410466E-01   0.64661957E-01   0.62356973E-01   0.60419346E-01   0.58649722E-01
   0.57040739E-01   0.55899746E-01   0.55606376E-01   0.56195938E-01   0.57187388E-01
   0.57821200E-01   0.57345841E-01   0.54857347E-01   0.48691418E-01   0.35905178E-01
   0.12342362E-01  -0.26694344E-01  -0.85418123E-01  -0.16625480E+00  -0.26716965E+00
  -0.36939181E+00  -0.44475589E+00  -0.47174354E+00  -0.43903307E+00  -0.34602892E+00
  -0.20364816E+00  -0.34563370E-01   0.13055199E+00   0.26177077E+00   0.33966460E+00
   0.36033181E+00   0.33344087E+00   0.27592226E+00   0.20557338E+00   0.13679520E+00
   0.78147268E-01   0.31638023E-01  -0.47227922E-02  -0.35410927E-01  -0.66116881E-01
  -0.10169212E+00  -0.14340884E+00  -0.21026217E+00  -0.35619948E+00  -0.55738639E+00
  -0.74091514E+00  -0.86923234E+00  -0.96598003E+00  -0.10634027E+01  -0.11410914E+01
  -0.11298673E+01  -0.97775768E+00  -0.70765740E+00  -0.40876565E+00  -0.17409091E+00
  -0.44705430E-01  -0.31637708E-02  -0.51121222E-02  -0.13517258E-01  -0.18127323E-01
  -0.18197352E-01  -0.32933007E-01  -0.23549551E-01  -0.10743796E-01   0.36069063E-02
   0.16017524E-01   0.22652692E-01   0.20776708E-01   0.66939368E-02  -0.24323082E-01
  -0.76087310E-01  -0.14834585E+00  -0.23415327E+00  -0.31984605E+00  -0.38833669E+00
  -0.42435461E+00  -0.41931224E+00  -0.37428867E+00  -0.30073261E+00  -0.21820724E+00
  -0.14272530E+00  -0.79647471E-01  -0.30536902E-01   0.53876793E-02   0.30446471E-01
   0.47565393E-01   0.59293191E-01   0.67187157E-01   0.71893880E-01   0.73791359E-01
   0.73586028E-01   0.72293729E-01   0.70688408E-01   0.68901771E-01   0.66656247E-01
   0.63851298E-01   0.60849281E-01   0.58213964E-01   0.56251897E-01   0.54836647E-01
   0.53664098E-01   0.52683279E-01   0.52267828E-01   0.52894654E-01   0.54599277E-01
   0.56780085E-01   0.58547848E-01   0.59099818E-01   0.57463121E-01   0.51652451E-01
   0.37971675E-01   0.11065157E-01  -0.35323808E-01  -0.10726324E+00  -0.20924897E+00
  -0.33516796E+00  -0.45799063E+00  -0.55100188E+00  -0.59598120E+00  -0.58252697E+00
  -0.50668609E+00  -0.37362571E+00  -0.20194418E+00  -0.22742904E-01   0.12969676E+00
   0.23073840E+00   0.27319909E+00   0.26594457E+00   0.22628674E+00   0.17216018E+00
   0.11740090E+00   0.69760336E-01   0.30945468E-01  -0.16632386E-02  -0.34003478E-01
  -0.73621645E-01  -0.12624964E+00  -0.20278703E+00  -0.38533068E+00  -0.68862158E+00
  -0.99256425E+00  -0.11646840E+01  -0.11881777E+01  -0.11639077E+01  -0.11939907E+01
  -0.12737663E+01  -0.12992379E+01  -0.11723156E+01  -0.89340201E+00  -0.55823486E+00
  -0.27839855E+00  -0.10917738E+00  -0.39724570E-01  -0.28697441E-01  -0.36286263E-01
  -0.39972974E-01  -0.38487699E-01  -0.53528041E-01  -0.43095956E-01  -0.29816145E-01
  -0.15101580E-01  -0.16615581E-02   0.86806974E-02   0.12640467E-01   0.41653379E-02
  -0.24614339E-01  -0.80469583E-01  -0.16470339E+00  -0.26965473E+00  -0.37885719E+00
  -0.47149356E+00  -0.52870816E+00  -0.53854761E+00  -0.49853745E+00  -0.41698726E+00
  -0.31308133E+00  -0.21253636E+00  -0.12959704E+00  -0.65974629E-01  -0.20083301E-01
   0.11481949E-01   0.32733797E-01   0.47114329E-01   0.56760561E-01   0.62603844E-01
   0.65170005E-01   0.65334270E-01   0.64309390E-01   0.62981670E-01   0.61454489E-01
   0.59370167E-01   0.56626912E-01   0.53695460E-01   0.51273566E-01   0.49723030E-01
   0.48862239E-01   0.48289983E-01   0.47929929E-01   0.48247962E-01   0.49844793E-01
   0.52779672E-01   0.56356080E-01   0.59590218E-01   0.61680415E-01   0.61673079E-01
   0.57412436E-01   0.44669379E-01   0.17150378E-01  -0.32703630E-01  -0.11261546E+00
  -0.22808614E+00  -0.36539394E+00  -0.49684813E+00  -0.60127423E+00  -0.66630355E+00
  -0.68301253E+00  -0.64255635E+00  -0.54105309E+00  -0.38874995E+00  -0.21317077E+00
  -0.50539128E-01   0.69479279E-01   0.13486052E+00   0.15163814E+00   0.13610449E+00
   0.10575543E+00   0.73514239E-01   0.45404854E-01   0.20970448E-01  -0.32522416E-02
  -0.34340406E-01  -0.81614811E-01  -0.15222495E+00  -0.31063539E+00  -0.66286384E+00
  -0.11269805E+01  -0.14732406E+01  -0.15300743E+01  -0.13379404E+01  -0.11040574E+01
  -0.10115442E+01  -0.10707183E+01  -0.11415330E+01  -0.10813467E+01  -0.86539321E+00
  -0.58157845E+00  -0.33648115E+00  -0.17904552E+00  -0.99261389E-01  -0.69176189E-01
  -0.65849517E-01  -0.65923073E-01  -0.61183517E-01  -0.74694665E-01  -0.63286070E-01
  -0.50121684E-01  -0.35516673E-01  -0.19464279E-01  -0.27108677E-02   0.99965345E-02
   0.99162191E-02  -0.14142596E-01  -0.72002834E-01  -0.16640819E+00  -0.28850860E+00
  -0.41849375E+00  -0.53196341E+00  -0.60784409E+00  -0.63294853E+00  -0.60274150E+00
  -0.52189140E+00  -0.40633362E+00  -0.28311206E+00  -0.17923232E+00  -0.10056543E+00
  -0.44513341E-01  -0.64254072E-02   0.18874026E-01   0.35749385E-01   0.46945665E-01
   0.53720899E-01   0.56786652E-01   0.57199861E-01   0.56361738E-01   0.55266303E-01
   0.54002590E-01   0.52148035E-01   0.49588160E-01   0.46861430E-01   0.44756226E-01
   0.43668299E-01   0.43362628E-01   0.43352106E-01   0.43545961E-01   0.44513818E-01
   0.47001936E-01   0.51136540E-01   0.56189692E-01   0.61149594E-01   0.65279961E-01
   0.67746654E-01   0.66426399E-01   0.56906232E-01   0.32451290E-01  -0.15163340E-01
  -0.94540383E-01  -0.20954443E+00  -0.34125857E+00  -0.46622389E+00  -0.57147450E+00
  -0.65239013E+00  -0.70294288E+00  -0.71020279E+00  -0.66052563E+00  -0.55269813E+00
  -0.40559949E+00  -0.25238203E+00  -0.12506421E+00  -0.40965844E-01   0.70803858E-03
   0.12830769E-01   0.11192208E-01   0.74128202E-02   0.54290859E-02   0.15859167E-02
  -0.95644259E-02  -0.35661432E-01  -0.87356182E-01  -0.18482484E+00  -0.46319366E+00
  -0.98931598E+00  -0.15690382E+01  -0.18805170E+01  -0.17473202E+01  -0.12909918E+01
  -0.82393019E+00  -0.59318435E+00  -0.61329667E+00  -0.71728871E+00  -0.73928674E+00
  -0.64173813E+00  -0.49349289E+00  -0.36635691E+00  -0.27458903E+00  -0.19976504E+00
  -0.13911084E+00  -0.10678250E+00  -0.95993099E-01  -0.85413544E-01  -0.95077101E-01
  -0.82953338E-01  -0.70740064E-01  -0.56382705E-01  -0.36737582E-01  -0.12582907E-01
   0.97313517E-02   0.19026217E-01   0.11440027E-02  -0.56657305E-01  -0.15856105E+00
  -0.29430979E+00  -0.44030478E+00  -0.56853515E+00  -0.65686280E+00  -0.69318696E+00
  -0.67327641E+00  -0.59901375E+00  -0.48157693E+00  -0.34525357E+00  -0.22276268E+00
  -0.13044215E+00  -0.65342448E-01  -0.21589835E-01   0.71040405E-02   0.25973615E-01
   0.38347798E-01   0.45815212E-01   0.49272800E-01   0.49927166E-01   0.49317292E-01
   0.48514235E-01   0.47596767E-01   0.46088876E-01   0.43848449E-01   0.41441772E-01
   0.39712818E-01   0.39082372E-01   0.39273687E-01   0.39726238E-01   0.40334416E-01
   0.41763903E-01   0.44917020E-01   0.50040862E-01   0.56467805E-01   0.63252650E-01
   0.69806050E-01   0.75527348E-01   0.78557883E-01   0.74721343E-01   0.57491658E-01
   0.18909061E-01  -0.49219172E-01  -0.14735606E+00  -0.25557944E+00  -0.35667249E+00
  -0.44677373E+00  -0.53005584E+00  -0.60584273E+00  -0.66087294E+00  -0.67468859E+00
  -0.63408228E+00  -0.54443573E+00  -0.42876608E+00  -0.31576146E+00  -0.22608906E+00
  -0.16561684E+00  -0.12754340E+00  -0.99807458E-01  -0.73038909E-01  -0.45792418E-01
  -0.25194613E-01  -0.19520635E-01  -0.36431427E-01  -0.87111919E-01  -0.22156251E+00
  -0.61406901E+00  -0.12652220E+01  -0.18868839E+01  -0.21075875E+01  -0.17799516E+01
  -0.11046911E+01  -0.46316205E+00  -0.12505331E+00  -0.95210258E-01  -0.20213608E+00
  -0.29487880E+00  -0.34544584E+00  -0.39371762E+00  -0.44460191E+00  -0.44874276E+00
  -0.37262805E+00  -0.25375948E+00  -0.16474745E+00  -0.12939680E+00  -0.10985029E+00
  -0.11315119E+00  -0.10085224E+00  -0.90625422E-01  -0.76738252E-01  -0.53739644E-01
  -0.22709641E-01   0.86714726E-02   0.27519258E-01   0.17476538E-01  -0.36818353E-01
  -0.14126424E+00  -0.28468106E+00  -0.44000383E+00  -0.57586235E+00  -0.66975052E+00
  -0.71215079E+00  -0.70108027E+00  -0.63698558E+00  -0.52598586E+00  -0.38739695E+00
  -0.25382965E+00  -0.15157154E+00  -0.80039682E-01  -0.32431981E-01  -0.15847167E-02
   0.18434299E-01   0.31435157E-01   0.39286905E-01   0.43031884E-01   0.43964100E-01
   0.43686560E-01   0.43298216E-01   0.42854053E-01   0.41819985E-01   0.40004675E-01
   0.37970025E-01   0.36597615E-01   0.36341587E-01   0.36907587E-01   0.37679616E-01
   0.38532252E-01   0.40205104E-01   0.43749742E-01   0.49575104E-01   0.57158502E-01
   0.65714176E-01   0.74886559E-01   0.84431998E-01   0.92993383E-01   0.97049372E-01
   0.90943106E-01   0.67970585E-01   0.21823921E-01  -0.44741173E-01  -0.11353847E+00
  -0.17372148E+00  -0.22971986E+00  -0.29448725E+00  -0.37540169E+00  -0.46442393E+00
  -0.54020891E+00  -0.58018540E+00  -0.57349871E+00  -0.52617124E+00  -0.45621142E+00
  -0.38307641E+00  -0.31843152E+00  -0.26308102E+00  -0.21078925E+00  -0.15601659E+00
  -0.10064429E+00  -0.55378909E-01  -0.31160413E-01  -0.35104893E-01  -0.78375504E-01
  -0.24259572E+00  -0.70036503E+00  -0.13922910E+01  -0.19803148E+01  -0.20955596E+01
  -0.16404253E+01  -0.86570762E+00  -0.16183307E+00   0.22779299E+00   0.31443226E+00
   0.24009275E+00   0.97303716E-01  -0.11549248E+00  -0.39570130E+00  -0.65105526E+00
  -0.74745016E+00  -0.63804700E+00  -0.41916354E+00  -0.24058494E+00  -0.16405379E+00
  -0.13261735E+00  -0.12740373E+00  -0.11581052E+00  -0.10859531E+00  -0.95994948E-01
  -0.70790572E-01  -0.34243412E-01   0.51323634E-02   0.33631520E-01   0.33706104E-01
  -0.12002344E-01  -0.11134110E+00  -0.25335116E+00  -0.40905473E+00  -0.54497442E+00
  -0.63884671E+00  -0.68401089E+00  -0.68121065E+00  -0.63020835E+00  -0.53243940E+00
  -0.40142081E+00  -0.26690842E+00  -0.16060208E+00  -0.86607875E-01  -0.37773614E-01
  -0.64927379E-02   0.13562458E-01   0.26490425E-01   0.34325865E-01   0.38177104E-01
   0.39349442E-01   0.39439236E-01   0.39528272E-01   0.39629806E-01   0.39138316E-01
   0.37788315E-01   0.36109842E-01   0.35011600E-01   0.34996155E-01   0.35783412E-01
   0.36729035E-01   0.37688601E-01   0.39449548E-01   0.43188160E-01   0.49483819E-01
   0.58002028E-01   0.68173239E-01   0.79943454E-01   0.93540344E-01   0.10831751E+00
   0.12175085E+00   0.12956691E+00   0.12707040E+00   0.11087955E+00   0.85919930E-01
   0.67453728E-01   0.60840395E-01   0.55214894E-01   0.29969518E-01  -0.31885505E-01
  -0.13238445E+00  -0.25579143E+00  -0.37515414E+00  -0.46420761E+00  -0.50829242E+00
  -0.50856065E+00  -0.47747483E+00  -0.42907859E+00  -0.37107095E+00  -0.30417121E+00
  -0.22837628E+00  -0.15012981E+00  -0.83894220E-01  -0.42216588E-01  -0.30972750E-01
  -0.61138639E-01  -0.22808728E+00  -0.67993897E+00  -0.13226126E+01  -0.18215206E+01
  -0.18554026E+01  -0.13780552E+01  -0.64431323E+00   0.88084619E-02   0.40124346E+00
   0.55234209E+00   0.53686023E+00   0.35533369E+00  -0.29204733E-01  -0.55291488E+00
  -0.10047284E+01  -0.11605155E+01  -0.97299501E+00  -0.61534219E+00  -0.32398156E+00
  -0.19630764E+00  -0.15133585E+00  -0.13658540E+00  -0.12691667E+00  -0.12374355E+00
  -0.11372229E+00  -0.87974596E-01  -0.47621547E-01  -0.15690368E-02   0.36313887E-01
   0.48324593E-01   0.16266740E-01  -0.69245911E-01  -0.19865917E+00  -0.34368320E+00
  -0.47136528E+00  -0.56085348E+00  -0.60779127E+00  -0.61450819E+00  -0.57964793E+00
  -0.50040278E+00  -0.38480538E+00  -0.25887606E+00  -0.15577918E+00  -0.84078916E-01
  -0.37101367E-01  -0.73526908E-02   0.11500398E-01   0.23586524E-01   0.30940673E-01
   0.34627151E-01   0.35882088E-01   0.36239285E-01   0.36736815E-01   0.37341551E-01
   0.37372508E-01   0.36471675E-01   0.35109319E-01   0.34201514E-01   0.34302913E-01
   0.35175502E-01   0.36179686E-01   0.37163030E-01   0.38939476E-01   0.42774878E-01
   0.49395963E-01   0.58652238E-01   0.70198980E-01   0.84312204E-01   0.10176379E+00
   0.12275644E+00   0.14596777E+00   0.16876413E+00   0.18875349E+00   0.20577571E+00
   0.22606744E+00   0.26158904E+00   0.31326836E+00   0.36576973E+00   0.39277123E+00
   0.36826615E+00   0.27835962E+00   0.12895766E+00  -0.53989215E-01  -0.23316855E+00
  -0.37459283E+00  -0.46029595E+00  -0.49106298E+00  -0.47849587E+00  -0.43422129E+00
  -0.36540508E+00  -0.27864716E+00  -0.18607569E+00  -0.10594802E+00  -0.50758842E-01
  -0.24600219E-01  -0.36896304E-01  -0.17479960E+00  -0.55609070E+00  -0.10831174E+01
  -0.14703687E+01  -0.14706957E+01  -0.10744951E+01  -0.49364496E+00   0.33802420E-01
   0.40516703E+00   0.62819258E+00   0.68130883E+00   0.46139447E+00  -0.92416573E-01
  -0.83736040E+00  -0.14404597E+01  -0.16037410E+01  -0.13011350E+01  -0.79224268E+00
  -0.39246554E+00  -0.21994209E+00  -0.16347208E+00  -0.13998401E+00  -0.13366179E+00
  -0.13550411E+00  -0.12959539E+00  -0.10532964E+00  -0.63263562E-01  -0.12435316E-01
   0.33347246E-01   0.57048867E-01   0.41239588E-01  -0.23649881E-01  -0.12995176E+00
  -0.25283461E+00  -0.36339212E+00  -0.44412923E+00  -0.49238830E+00  -0.51011582E+00
  -0.49354306E+00  -0.43590479E+00  -0.34075163E+00  -0.23054548E+00  -0.13760918E+00
  -0.72856337E-01  -0.30737030E-01  -0.44121189E-02   0.12066414E-01   0.22592978E-01
   0.29027961E-01   0.32274762E-01   0.33420896E-01   0.33888971E-01   0.34656890E-01
   0.35655103E-01   0.36142858E-01   0.35667589E-01   0.34612933E-01   0.33866536E-01
   0.34016676E-01   0.34879808E-01   0.35850528E-01   0.36784828E-01   0.38508995E-01
   0.42343231E-01   0.49126075E-01   0.58864158E-01   0.71416098E-01   0.87372693E-01
   0.10805161E+00   0.13453028E+00   0.16671831E+00   0.20359139E+00   0.24485671E+00
   0.29311330E+00   0.35559016E+00   0.44104717E+00   0.54672921E+00   0.65422296E+00
   0.73361998E+00   0.75248246E+00   0.68700305E+00   0.53287943E+00   0.31129534E+00
   0.64359298E-01  -0.16051579E+00  -0.32882277E+00  -0.42798114E+00  -0.46289219E+00
  -0.44511539E+00  -0.38632330E+00  -0.29962071E+00  -0.20314059E+00  -0.11831093E+00
  -0.55641232E-01  -0.17564877E-01  -0.10718469E-01  -0.99360173E-01  -0.37447370E+00
  -0.76061468E+00  -0.10484929E+01  -0.10708595E+01  -0.83242428E+00  -0.46843872E+00
  -0.98792455E-01   0.24446247E+00   0.53793485E+00   0.65551464E+00   0.40403339E+00
  -0.28000316E+00  -0.11710142E+01  -0.18385201E+01  -0.19484215E+01  -0.15189143E+01
  -0.88819732E+00  -0.42085476E+00  -0.22866680E+00  -0.16701211E+00  -0.13760574E+00
  -0.13594935E+00  -0.14347692E+00  -0.14322446E+00  -0.12284994E+00  -0.81839671E-01
  -0.29124828E-01   0.21471675E-01   0.53999155E-01   0.53304174E-01   0.11496659E-01
  -0.65166032E-01  -0.15716954E+00  -0.24276642E+00  -0.30992773E+00  -0.35751677E+00
  -0.38546732E+00  -0.38645358E+00  -0.35017661E+00  -0.27703029E+00  -0.18659870E+00
  -0.10893040E+00  -0.54745862E-01  -0.19844401E-01   0.15739007E-02   0.14772954E-01
   0.23207106E-01   0.28427707E-01   0.31086430E-01   0.32052614E-01   0.32583156E-01
   0.33567676E-01   0.34907795E-01   0.35831708E-01   0.35808534E-01   0.35116324E-01
   0.34570061E-01   0.34754702E-01   0.35535320E-01   0.36359496E-01   0.37106846E-01
   0.38606670E-01   0.42204816E-01   0.48823988E-01   0.58610732E-01   0.71606723E-01
   0.88671995E-01   0.11159103E+00   0.14221042E+00   0.18152849E+00   0.22986622E+00
   0.28847001E+00   0.36165468E+00   0.45752737E+00   0.58245582E+00   0.73059523E+00
   0.88122838E+00   0.10025904E+01   0.10591726E+01   0.10215681E+01   0.87814243E+00
   0.64410732E+00   0.36054134E+00   0.80376857E-01  -0.15136010E+00  -0.31041035E+00
  -0.39291584E+00  -0.40707437E+00  -0.36661804E+00  -0.28989634E+00  -0.20012674E+00
  -0.11999942E+00  -0.56594251E-01  -0.11629739E-01   0.10636304E-01  -0.27335838E-01
  -0.19576452E+00  -0.45568653E+00  -0.68089909E+00  -0.77479413E+00  -0.73705075E+00
  -0.61365566E+00  -0.41172557E+00  -0.10884728E+00   0.23450704E+00   0.40615585E+00
   0.15572011E+00  -0.56512121E+00  -0.14685996E+01  -0.20797155E+01  -0.20795194E+01
  -0.15448586E+01  -0.86244171E+00  -0.39666102E+00  -0.22012910E+00  -0.16123084E+00
  -0.13016769E+00  -0.13396724E+00  -0.14714212E+00  -0.15371354E+00  -0.13986670E+00
  -0.10342394E+00  -0.52680639E-01  -0.14416959E-02   0.35445818E-01   0.45849670E-01
   0.24941309E-01  -0.21454704E-01  -0.79471393E-01  -0.13586873E+00  -0.18523906E+00
  -0.22809835E+00  -0.26188006E+00  -0.27570132E+00  -0.25676587E+00  -0.20376955E+00
  -0.13410362E+00  -0.74246420E-01  -0.32588060E-01  -0.62241233E-02   0.94643047E-02
   0.18904649E-01   0.25000212E-01   0.28930784E-01   0.31058707E-01   0.31990778E-01
   0.32758112E-01   0.34110460E-01   0.35907719E-01   0.37371080E-01   0.37916169E-01
   0.37706860E-01   0.37444015E-01   0.37665874E-01   0.38269962E-01   0.38768667E-01
   0.39079930E-01   0.40030326E-01   0.42968725E-01   0.48887310E-01   0.58077915E-01
   0.70764765E-01   0.88021493E-01   0.11195890E+00   0.14497778E+00   0.18888919E+00
   0.24496488E+00   0.31530888E+00   0.40476057E+00   0.52152502E+00   0.67129583E+00
   0.84620372E+00   0.10239211E+01   0.11720255E+01   0.12547262E+01   0.12413818E+01
   0.11170450E+01   0.89180853E+00   0.60197341E+00   0.29905108E+00   0.31768729E-01
  -0.16789242E+00  -0.28793437E+00  -0.33179852E+00  -0.31330823E+00  -0.25405189E+00
  -0.18021152E+00  -0.11214918E+00  -0.53998570E-01  -0.78504909E-02   0.22945206E-01
   0.22014409E-01  -0.63821823E-01  -0.23406498E+00  -0.43690848E+00  -0.63081918E+00
  -0.80143441E+00  -0.91422575E+00  -0.88558946E+00  -0.65323724E+00  -0.30126315E+00
  -0.87231788E-01  -0.27843493E+00  -0.90360210E+00  -0.16574299E+01  -0.20901769E+01
  -0.19475223E+01  -0.13621551E+01  -0.72044154E+00  -0.32972581E+00  -0.19694321E+00
  -0.14713905E+00  -0.11888030E+00  -0.12802578E+00  -0.14573324E+00  -0.15928797E+00
  -0.15420414E+00  -0.12609804E+00  -0.81670533E-01  -0.34169157E-01   0.25662028E-02
   0.19151889E-01   0.13953384E-01  -0.69292570E-02  -0.34262246E-01  -0.62386089E-01
  -0.91954860E-01  -0.12514041E+00  -0.15760601E+00  -0.17637475E+00  -0.16797825E+00
  -0.13087245E+00  -0.80644858E-01  -0.38543629E-01  -0.95808530E-02   0.80744979E-02
   0.17956244E-01   0.23645856E-01   0.27473988E-01   0.30257493E-01   0.32092748E-01
   0.33320981E-01   0.34700625E-01   0.36778543E-01   0.39336709E-01   0.41592673E-01
   0.42924436E-01   0.43375450E-01   0.43497255E-01   0.43741912E-01   0.44025432E-01
   0.43941783E-01   0.43470399E-01   0.43436960E-01   0.45174554E-01   0.49733975E-01
   0.57567054E-01   0.69092149E-01   0.85542395E-01   0.10919007E+00   0.14272212E+00
   0.18842538E+00   0.24810825E+00   0.32413809E+00   0.42094095E+00   0.54545949E+00
   0.70370927E+00   0.88829175E+00   0.10765316E+01   0.12364030E+01   0.13335017E+01
   0.13387144E+01   0.12368632E+01   0.10345062E+01   0.76176704E+00   0.46448599E+00
   0.18969253E+00  -0.27468757E-01  -0.16947570E+00  -0.23560810E+00  -0.23872631E+00
  -0.20140518E+00  -0.14946167E+00  -0.97274144E-01  -0.48541152E-01  -0.61434392E-02
   0.26557463E-01   0.43800521E-01   0.96147149E-02  -0.10591670E+00  -0.30792145E+00
  -0.59488126E+00  -0.94140342E+00  -0.12574190E+01  -0.13993235E+01  -0.12745146E+01
  -0.96407694E+00  -0.72165099E+00  -0.79565458E+00  -0.12044923E+01  -0.16795479E+01
  -0.18606311E+01  -0.15884596E+01  -0.10291710E+01  -0.51381684E+00  -0.24687348E+00
  -0.16343975E+00  -0.12727672E+00  -0.10511756E+00  -0.11849421E+00  -0.13858776E+00
  -0.15759219E+00  -0.16207621E+00  -0.14530219E+00  -0.11126525E+00  -0.71547911E-01
  -0.38794602E-01  -0.20490058E-01  -0.16106038E-01  -0.19257065E-01  -0.23732971E-01
  -0.28903566E-01  -0.39441301E-01  -0.58814762E-01  -0.82373918E-01  -0.97474412E-01
  -0.92215738E-01  -0.66044401E-01  -0.32658497E-01  -0.60947639E-02   0.11451117E-01
   0.21196671E-01   0.25845511E-01   0.28222901E-01   0.30124130E-01   0.32058602E-01
   0.33928227E-01   0.35851949E-01   0.38304184E-01   0.41580696E-01   0.45339394E-01
   0.48771644E-01   0.51208930E-01   0.52556167E-01   0.53180759E-01   0.53415633E-01
   0.53191227E-01   0.52213786E-01   0.50564352E-01   0.49084892E-01   0.49081693E-01
   0.51649914E-01   0.57404032E-01   0.66956812E-01   0.81645944E-01   0.10375019E+00
   0.13598662E+00   0.18079924E+00   0.24018461E+00   0.31637739E+00   0.41288161E+00
   0.53465098E+00   0.68624231E+00   0.86394977E+00   0.10472458E+01   0.12059353E+01
   0.13079595E+01   0.13267406E+01   0.12481861E+01   0.10764999E+01   0.83575660E+00
   0.56452062E+00   0.30490645E+00   0.91299203E-01  -0.56631306E-01  -0.13575407E+00
  -0.15760047E+00  -0.14355354E+00  -0.11404389E+00  -0.78349175E-01  -0.40960316E-01
  -0.55097451E-02   0.24260626E-01   0.44931221E-01   0.37460692E-01  -0.42461352E-01
  -0.23608623E+00  -0.56967988E+00  -0.10178348E+01  -0.14678328E+01  -0.17498741E+01
  -0.17496794E+01  -0.15198124E+01  -0.12688968E+01  -0.12028795E+01  -0.13443055E+01
  -0.15034195E+01  -0.14456834E+01  -0.11073602E+01  -0.65234416E+00  -0.31302218E+00
  -0.17341754E+00  -0.12568536E+00  -0.10488685E+00  -0.90132561E-01  -0.10587295E+00
  -0.12591677E+00  -0.14688266E+00  -0.15933772E+00  -0.15484513E+00  -0.13403649E+00
  -0.10555344E+00  -0.80168750E-01  -0.64101217E-01  -0.55985435E-01  -0.49619152E-01
  -0.40353247E-01  -0.29722951E-01  -0.23945736E-01  -0.27261975E-01  -0.36261320E-01
  -0.41075469E-01  -0.33294377E-01  -0.14059411E-01   0.58810388E-02   0.20286969E-01
   0.28560123E-01   0.31812491E-01   0.32226203E-01   0.32010390E-01   0.32496212E-01
   0.33964617E-01   0.36217661E-01   0.39227823E-01   0.43214590E-01   0.48206665E-01
   0.53698098E-01   0.58810812E-01   0.62789648E-01   0.65358964E-01   0.66657315E-01
   0.66866861E-01   0.65936263E-01   0.63726957E-01   0.60478939E-01   0.57089800E-01
   0.54848169E-01   0.54884331E-01   0.57961571E-01   0.64862527E-01   0.76967496E-01
   0.96434070E-01   0.12580992E+00   0.16745183E+00   0.22330457E+00   0.29527938E+00
   0.38584399E+00   0.49795044E+00   0.63355506E+00   0.79054367E+00   0.95522389E+00
   0.11013850E+01   0.12003137E+01   0.12281679E+01   0.11720127E+01   0.10341524E+01
   0.83323074E+00   0.60046804E+00   0.37155656E+00   0.17729806E+00   0.36477144E-01
  -0.47177615E-01  -0.83661870E-01  -0.90043569E-01  -0.79033323E-01  -0.58096153E-01
  -0.31963598E-01  -0.46794509E-02   0.19670555E-01   0.36970939E-01   0.39307768E-01
  -0.10688681E-01  -0.16940740E+00  -0.48011663E+00  -0.92909128E+00  -0.14123336E+01
  -0.17663070E+01  -0.18681876E+01  -0.17308344E+01  -0.14971309E+01  -0.13211396E+01
  -0.12385168E+01  -0.11520138E+01  -0.94962834E+00  -0.63575626E+00  -0.33637437E+00
  -0.16876506E+00  -0.11481773E+00  -0.89724582E-01  -0.82903340E-01  -0.74932727E-01
  -0.90910219E-01  -0.10882628E+00  -0.12756092E+00  -0.14370355E+00  -0.14941053E+00
  -0.14229662E+00  -0.12728166E+00  -0.11234092E+00  -0.10234260E+00  -0.95773488E-01
  -0.86956597E-01  -0.71799650E-01  -0.51910251E-01  -0.33240368E-01  -0.20493942E-01
  -0.12693795E-01  -0.43765306E-02   0.84188883E-02   0.22920876E-01   0.33568149E-01
   0.39395517E-01   0.40823073E-01   0.39232408E-01   0.36561570E-01   0.34565059E-01
   0.34212491E-01   0.35650545E-01   0.38677193E-01   0.43199950E-01   0.49233782E-01
   0.56550409E-01   0.64449959E-01   0.71926174E-01   0.78065978E-01   0.82341053E-01
   0.84598010E-01   0.84830317E-01   0.83008714E-01   0.79195832E-01   0.73858763E-01
   0.68015356E-01   0.62981076E-01   0.59939308E-01   0.59792388E-01   0.63456144E-01
   0.72289214E-01   0.88231002E-01   0.11352626E+00   0.15028837E+00   0.20027503E+00
   0.26503064E+00   0.34611800E+00   0.44486229E+00   0.56119440E+00   0.69173216E+00
   0.82768506E+00   0.95161313E+00   0.10397536E+01   0.10713957E+01   0.10346423E+01
   0.93000619E+00   0.77125640E+00   0.58266996E+00   0.39291975E+00   0.22747158E+00
   0.10217278E+00   0.20226052E-01  -0.25646206E-01  -0.45515284E-01  -0.47842150E-01
  -0.38612503E-01  -0.22241358E-01  -0.27291798E-02   0.15828162E-01   0.28981301E-01
   0.30996940E-01   0.51195843E-02  -0.97672096E-01  -0.32619446E+00  -0.68390204E+00
  -0.10969123E+01  -0.14337891E+01  -0.15812306E+01  -0.15195057E+01  -0.13278115E+01
  -0.11105028E+01  -0.91436068E+00  -0.71776804E+00  -0.49572356E+00  -0.27991749E+00
  -0.13724921E+00  -0.85805383E-01  -0.66725326E-01  -0.59458772E-01  -0.63275059E-01
  -0.60310235E-01  -0.74632427E-01  -0.88817146E-01  -0.10278322E+00  -0.11668890E+00
  -0.12742377E+00  -0.13123260E+00  -0.12956918E+00  -0.12702204E+00  -0.12649292E+00
  -0.12606403E+00  -0.12034595E+00  -0.10511575E+00  -0.81025304E-01  -0.53046291E-01
  -0.26429116E-01  -0.32700876E-02   0.17025307E-01   0.34177477E-01   0.45548635E-01
   0.50947233E-01   0.51355167E-01   0.48201665E-01   0.43327281E-01   0.38632384E-01
   0.35592467E-01   0.34957989E-01   0.36854523E-01   0.41162123E-01   0.47788362E-01
   0.56589141E-01   0.67092003E-01   0.78367862E-01   0.89200842E-01   0.98413874E-01
   0.10512080E+00   0.10879239E+00   0.10918648E+00   0.10629450E+00   0.10042178E+00
   0.92336040E-01   0.83267028E-01   0.74648251E-01   0.67782820E-01   0.63735482E-01
   0.63535216E-01   0.68469811E-01   0.80193634E-01   0.10056623E+00   0.13136631E+00
   0.17409649E+00   0.22996009E+00   0.29983535E+00   0.38391836E+00   0.48086531E+00
   0.58663808E+00   0.69351821E+00   0.78980007E+00   0.86054341E+00   0.88986854E+00
   0.86728507E+00   0.79181282E+00   0.67286582E+00   0.52825025E+00   0.37951908E+00
   0.24602195E+00   0.13979761E+00   0.63943868E-01   0.15373370E-01  -0.11506492E-01
  -0.22212729E-01  -0.21270424E-01  -0.12461267E-01   0.64705895E-03   0.14365039E-01
   0.24522966E-01   0.25683337E-01   0.10306318E-01  -0.41448971E-01  -0.16955569E+00
  -0.39093780E+00  -0.66829313E+00  -0.91590176E+00  -0.10470886E+01  -0.10282781E+01
  -0.89272191E+00  -0.70420657E+00  -0.51023819E+00  -0.33018820E+00  -0.17847235E+00
  -0.79206161E-01  -0.41879382E-01  -0.32500825E-01  -0.30908451E-01  -0.36302193E-01
  -0.46877425E-01  -0.46931220E-01  -0.58226845E-01  -0.67651013E-01  -0.75819762E-01
  -0.83803242E-01  -0.92685772E-01  -0.10161184E+00  -0.11004247E+00  -0.11948916E+00
  -0.13041237E+00  -0.13969026E+00  -0.14139345E+00  -0.13047975E+00  -0.10627641E+00
  -0.72843100E-01  -0.36305072E-01  -0.19440079E-02   0.26484298E-01   0.46097311E-01
   0.56731786E-01   0.59780717E-01   0.57199399E-01   0.51280655E-01   0.44356577E-01
   0.38429539E-01   0.34885084E-01   0.34435400E-01   0.37315835E-01   0.43565180E-01
   0.53137831E-01   0.65761827E-01   0.80718994E-01   0.96789369E-01   0.11242395E+00
   0.12602701E+00   0.13621036E+00   0.14196495E+00   0.14275930E+00   0.13859908E+00
   0.13006910E+00   0.11831871E+00   0.10491288E+00   0.91546490E-01   0.79764973E-01
   0.70865167E-01   0.66004500E-01   0.66381724E-01   0.73331864E-01   0.88281397E-01
   0.11261430E+00   0.14753045E+00   0.19392230E+00   0.25218678E+00   0.32183932E+00
   0.40091297E+00   0.48533349E+00   0.56856240E+00   0.64175113E+00   0.69461379E+00
   0.71721853E+00   0.70262288E+00   0.64958958E+00   0.56401185E+00   0.45791271E+00
   0.34611866E+00   0.24209233E+00   0.15486217E+00   0.88173796E-01   0.41607241E-01
   0.12487378E-01  -0.25455744E-02  -0.67641836E-02  -0.32044687E-02   0.52242981E-02
   0.15540121E-01   0.24308029E-01   0.27016450E-01   0.17681310E-01  -0.10171080E-01
  -0.66756493E-01  -0.16905314E+00  -0.30849435E+00  -0.44357528E+00  -0.52257404E+00
  -0.51660246E+00  -0.43491061E+00  -0.31235372E+00  -0.18596655E+00  -0.82554459E-01
  -0.18373943E-01   0.51972606E-02   0.86916497E-02   0.37136480E-02  -0.66899696E-02
  -0.19928921E-01  -0.33868723E-01  -0.35387077E-01  -0.42832901E-01  -0.46960743E-01
  -0.48875087E-01  -0.50251811E-01  -0.53267981E-01  -0.60397952E-01  -0.73213901E-01
  -0.91692102E-01  -0.11410814E+00  -0.13544360E+00  -0.14810701E+00  -0.14530645E+00
  -0.12472405E+00  -0.89760275E-01  -0.47750876E-01  -0.69699306E-02   0.26030516E-01
   0.48379625E-01   0.59978005E-01   0.62477807E-01   0.58503059E-01   0.51020643E-01
   0.42805263E-01   0.36058751E-01   0.32268894E-01   0.32306196E-01   0.36650727E-01
   0.45572445E-01   0.59119827E-01   0.76929514E-01   0.98031292E-01   0.12082236E+00
   0.14323955E+00   0.16304496E+00   0.17814762E+00   0.18692320E+00   0.18848597E+00
   0.18284632E+00   0.17090835E+00   0.15430418E+00   0.13509927E+00   0.11544654E+00
   0.97304436E-01   0.82306817E-01   0.71783295E-01   0.66856049E-01   0.68540464E-01
   0.77810949E-01   0.95609649E-01   0.12277774E+00   0.15989501E+00   0.20701562E+00
   0.26330290E+00   0.32662740E+00   0.39327141E+00   0.45789236E+00   0.51383732E+00
   0.55386951E+00   0.57136824E+00   0.56192364E+00   0.52488824E+00   0.46413752E+00
   0.38744297E+00   0.30453147E+00   0.22464037E+00   0.15461528E+00   0.98180706E-01
   0.56303382E-01   0.28090081E-01   0.11663235E-01   0.47652669E-02   0.51025686E-02
   0.10482649E-01   0.18723876E-01   0.27304374E-01   0.32867971E-01   0.31019122E-01
   0.17110211E-01  -0.11542818E-01  -0.53195662E-01  -0.10508380E+00  -0.15576849E+00
  -0.18439400E+00  -0.17597107E+00  -0.13239769E+00  -0.70594831E-01  -0.11977189E-01
   0.27888232E-01   0.46284713E-01   0.49245741E-01   0.40893564E-01   0.25755366E-01
   0.79592177E-02  -0.93537169E-02  -0.24150997E-01  -0.26179358E-01  -0.29350391E-01
  -0.27972339E-01  -0.23486319E-01  -0.18069103E-01  -0.14747546E-01  -0.17289423E-01
  -0.29413409E-01  -0.53028507E-01  -0.85968421E-01  -0.12111121E+00  -0.14802362E+00
  -0.15687735E+00  -0.14303083E+00  -0.10929375E+00  -0.64399470E-01  -0.18749719E-01
   0.19348076E-01   0.45483115E-01   0.58990394E-01   0.61798014E-01   0.57149976E-01
   0.48587286E-01   0.39275468E-01   0.31684426E-01   0.27569157E-01   0.28132782E-01
   0.34221574E-01   0.46414696E-01   0.64931812E-01   0.89398619E-01   0.11861996E+00
   0.15051469E+00   0.18227102E+00   0.21069486E+00   0.23269494E+00   0.24582331E+00
   0.24873803E+00   0.24144075E+00   0.22521872E+00   0.20233436E+00   0.17557741E+00
   0.14780910E+00   0.12160517E+00   0.99054363E-01   0.81707135E-01   0.70634139E-01
   0.66556261E-01   0.70005801E-01   0.81451960E-01   0.10131334E+00   0.12981963E+00
   0.16674913E+00   0.21111527E+00   0.26089846E+00   0.31292223E+00   0.36294182E+00
   0.40596583E+00   0.43681760E+00   0.45095011E+00   0.44544768E+00   0.41994266E+00
   0.37701544E+00   0.32176540E+00   0.26063764E+00   0.19997955E+00   0.14488577E+00
   0.98646565E-01   0.62766868E-01   0.37318259E-01   0.21394433E-01   0.13553908E-01
   0.12196221E-01   0.15792659E-01   0.22872865E-01   0.31750538E-01   0.40151158E-01
   0.45087594E-01   0.43388823E-01   0.33051574E-01   0.14971094E-01  -0.60846155E-02
  -0.22455429E-01  -0.26697805E-01  -0.15278759E-01   0.95097690E-02   0.39979928E-01
   0.66951843E-01   0.83310233E-01   0.86128782E-01   0.76630343E-01   0.58640677E-01
   0.36749152E-01   0.14995781E-01  -0.37146205E-02  -0.17671477E-01  -0.19673672E-01
  -0.18349354E-01  -0.11428757E-01  -0.51289726E-03   0.11856518E-01   0.21830340E-01
   0.24149515E-01   0.13041775E-01  -0.15364878E-01  -0.59752852E-01  -0.11157209E+00
  -0.15656911E+00  -0.18020493E+00  -0.17425814E+00  -0.14056212E+00  -0.89618453E-01
  -0.35335774E-01   0.10618568E-01   0.41955074E-01   0.57791412E-01   0.60827202E-01
   0.55249500E-01   0.45268311E-01   0.34432736E-01   0.25502958E-01   0.20588219E-01
   0.21335641E-01   0.29057678E-01   0.44745251E-01   0.68928460E-01   0.10138851E+00
   0.14081797E+00   0.18460695E+00   0.22892747E+00   0.26919592E+00   0.30085450E+00
   0.32026765E+00   0.32544680E+00   0.31637034E+00   0.29484083E+00   0.26399580E+00
   0.22766022E+00   0.18970908E+00   0.15356066E+00   0.12187170E+00   0.96445372E-01
   0.78312988E-01   0.67929105E-01   0.65413063E-01   0.70754241E-01   0.83897746E-01
   0.10467178E+00   0.13258974E+00   0.16660988E+00   0.20494466E+00   0.24499550E+00
   0.28345425E+00   0.31657291E+00   0.34058712E+00   0.35228121E+00   0.34963842E+00
   0.33240311E+00   0.30229609E+00   0.26271451E+00   0.21799685E+00   0.17254479E+00
   0.13010636E+00   0.93372453E-01   0.63875330E-01   0.42103951E-01   0.27750142E-01
   0.20017762E-01   0.17923415E-01   0.20497971E-01   0.26806456E-01   0.35783534E-01
   0.46011172E-01   0.55656659E-01   0.62769399E-01   0.65982551E-01   0.65393732E-01
   0.63096528E-01   0.62745955E-01   0.67950594E-01   0.80131171E-01   0.97150169E-01
   0.11379021E+00   0.12399393E+00   0.12355812E+00   0.11171048E+00   0.90886310E-01
   0.65246987E-01   0.39056493E-01   0.15701126E-01  -0.25664204E-02  -0.14500409E-01
  -0.16072038E-01  -0.10099849E-01   0.23152334E-02   0.19663809E-01   0.39259161E-01
   0.56425582E-01   0.63986474E-01   0.53263210E-01   0.17511859E-01  -0.43018833E-01
  -0.11749821E+00  -0.18602673E+00  -0.22708346E+00  -0.22721809E+00  -0.18779540E+00
  -0.12318933E+00  -0.53344241E-01   0.49780328E-02   0.43258470E-01   0.61129553E-01
   0.63123749E-01   0.55160059E-01   0.42460391E-01   0.28991828E-01   0.17733530E-01
   0.11097770E-01   0.11187093E-01   0.19859910E-01   0.38672861E-01   0.68703765E-01
   0.11018508E+00   0.16195077E+00   0.22091237E+00   0.28194381E+00   0.33846956E+00
   0.38371644E+00   0.41221425E+00   0.42097508E+00   0.40995380E+00   0.38175179E+00
   0.34081687E+00   0.29246262E+00   0.24194825E+00   0.19376741E+00   0.15123757E+00
   0.11641486E+00   0.90268091E-01   0.72986405E-01   0.64299433E-01   0.63729319E-01
   0.70728512E-01   0.84688685E-01   0.10484157E+00   0.13010345E+00   0.15892945E+00
   0.18924396E+00   0.21849777E+00   0.24386740E+00   0.26257706E+00   0.27230384E+00
   0.27160746E+00   0.26027625E+00   0.23944434E+00   0.21139000E+00   0.17907031E+00
   0.14556649E+00   0.11361213E+00   0.85289344E-01   0.61906661E-01   0.44042517E-01
   0.31712781E-01   0.24588574E-01   0.22183935E-01   0.23961793E-01   0.29346471E-01
   0.37673887E-01   0.48148531E-01   0.59883426E-01   0.72052906E-01   0.84123932E-01
   0.96081373E-01   0.10849852E+00   0.12223201E+00   0.13762330E+00   0.15347903E+00
   0.16667304E+00   0.17292191E+00   0.16854279E+00   0.15236194E+00   0.12644216E+00
   0.95066858E-01   0.62981274E-01   0.34016861E-01   0.10635092E-01  -0.58276839E-02
  -0.14764278E-01  -0.15425990E-01  -0.46834504E-02   0.13098264E-01   0.36821582E-01
   0.63958953E-01   0.89049906E-01   0.10252928E+00   0.91794474E-01   0.45838979E-01
  -0.40448789E-01  -0.15681836E+00  -0.27045073E+00  -0.33865165E+00  -0.33482751E+00
  -0.26597313E+00  -0.16508690E+00  -0.66659568E-01   0.97473286E-02   0.56385609E-01
   0.74706649E-01   0.72760925E-01   0.59479302E-01   0.41663079E-01   0.23721154E-01
   0.86295362E-02  -0.11347489E-02  -0.31346395E-02   0.50855871E-02   0.25872330E-01
   0.61226973E-01   0.11231768E+00   0.17858855E+00   0.25669072E+00   0.33991974E+00
   0.41885918E+00   0.48332513E+00   0.52490318E+00   0.53898993E+00   0.52555724E+00
   0.48856771E+00   0.43455397E+00   0.37101266E+00   0.30504939E+00   0.24245195E+00
   0.18723844E+00   0.14166188E+00   0.10655117E+00   0.81779706E-01   0.66676392E-01
   0.60307407E-01   0.61644376E-01   0.69643400E-01   0.83240066E-01   0.10127335E+00
   0.12237574E+00   0.14488592E+00   0.16684519E+00   0.18611922E+00   0.20063842E+00
   0.20869986E+00   0.20925590E+00   0.20211915E+00   0.18802063E+00   0.16848104E+00
   0.14551982E+00   0.12129510E+00   0.97776921E-01   0.76514230E-01   0.58524055E-01
   0.44317583E-01   0.34038527E-01   0.27627011E-01   0.24916166E-01   0.25643092E-01
   0.29439749E-01   0.35883112E-01   0.44636325E-01   0.55637760E-01   0.69224576E-01
   0.86056094E-01   0.10677670E+00   0.13152130E+00   0.15922552E+00   0.18662326E+00
   0.20909127E+00   0.22176750E+00   0.22058665E+00   0.20365341E+00   0.17256867E+00
   0.13254894E+00   0.90615947E-01   0.52639532E-01   0.21926173E-01  -0.20195481E-03
  -0.13595963E-01  -0.18542173E-01  -0.17683392E-01  -0.21415746E-02   0.20692314E-01
   0.50459570E-01   0.85154637E-01   0.11875627E+00   0.13913635E+00   0.12697240E+00
   0.55884989E-01  -0.91512407E-01  -0.29844791E+00  -0.50171716E+00  -0.61659932E+00
  -0.59036372E+00  -0.44081438E+00  -0.24279467E+00  -0.73194325E-01   0.34773428E-01
   0.89135928E-01   0.10442086E+00   0.93766423E-01   0.70724222E-01   0.44344658E-01
   0.19416723E-01  -0.14884754E-02  -0.16264249E-01  -0.22415249E-01  -0.16901919E-01
   0.36889081E-02   0.42829843E-01   0.10338513E+00   0.18621466E+00   0.28821019E+00
   0.40085718E+00   0.51072446E+00   0.60237618E+00   0.66264824E+00   0.68429681E+00
   0.66740570E+00   0.61828661E+00   0.54685927E+00   0.46387809E+00   0.37889609E+00
   0.29916902E+00   0.22934019E+00   0.17169682E+00   0.12677240E+00   0.94015092E-01
   0.72296304E-01   0.60215908E-01   0.56287889E-01   0.59065576E-01   0.67196428E-01
   0.79397473E-01   0.94379450E-01   0.11076111E+00   0.12702010E+00   0.14153703E+00
   0.15275741E+00   0.15941802E+00   0.16074489E+00   0.15656773E+00   0.14734170E+00
   0.13406854E+00   0.11811503E+00   0.10097185E+00   0.84026297E-01   0.68395260E-01
   0.54834588E-01   0.43744140E-01   0.35268267E-01   0.29419811E-01   0.26127408E-01
   0.25197690E-01   0.26305812E-01   0.29138944E-01   0.33710540E-01   0.40730914E-01
   0.51815173E-01   0.69260907E-01   0.95670718E-01   0.13214402E+00   0.17455438E+00
   0.21529367E+00   0.24625911E+00   0.26082773E+00   0.25491441E+00   0.22793210E+00
   0.18367170E+00   0.13009907E+00   0.77211073E-01   0.33394018E-01   0.21606605E-02
  -0.17138824E-01  -0.25960056E-01  -0.25792621E-01  -0.22759940E-01  -0.26471721E-02
   0.24464007E-01   0.59186047E-01   0.10043856E+00   0.14223345E+00   0.16822758E+00
   0.14820625E+00   0.40662310E-01  -0.18776499E+00  -0.51705770E+00  -0.84601958E+00
  -0.10296480E+01  -0.97148433E+00  -0.69748844E+00  -0.34187431E+00  -0.52111299E-01
   0.10445041E+00   0.15421966E+00   0.15385366E+00   0.12840860E+00   0.90370779E-01
   0.51497575E-01   0.16759199E-01  -0.12208215E-01  -0.34236294E-01  -0.47196689E-01
  -0.47605902E-01  -0.30726558E-01   0.90952089E-02   0.77544194E-01   0.17820588E+00
   0.30904690E+00   0.45923931E+00   0.60992374E+00   0.73870449E+00   0.82579212E+00
   0.85939750E+00   0.83854582E+00   0.77274759E+00   0.67803524E+00   0.57018304E+00
   0.46198549E+00   0.36226993E+00   0.27604300E+00   0.20528922E+00   0.14998294E+00
   0.10898396E+00   0.80620265E-01   0.62994707E-01   0.54178387E-01   0.52364079E-01
   0.55942430E-01   0.63488443E-01   0.73707196E-01   0.85369809E-01   0.97248070E-01
   0.10809712E+00   0.11674335E+00   0.12224446E+00   0.12402086E+00   0.12191135E+00
   0.11617831E+00   0.10746764E+00   0.96692270E-01   0.84857110E-01   0.72901049E-01
   0.61596694E-01   0.51488461E-01   0.42866628E-01   0.35804463E-01   0.30228478E-01
   0.25936199E-01   0.22555060E-01   0.19576719E-01   0.16612584E-01   0.13883103E-01
   0.12800754E-01   0.16375369E-01   0.29981989E-01   0.60710954E-01   0.10838702E+00
   0.16492507E+00   0.21864184E+00   0.25857663E+00   0.27680868E+00   0.26920789E+00
   0.23594213E+00   0.18209206E+00   0.11746981E+00   0.54590443E-01   0.47591316E-02
  -0.26283589E-01  -0.40508751E-01  -0.42841323E-01  -0.36329555E-01  -0.30636989E-01
  -0.66928341E-02   0.23013658E-01   0.60086694E-01   0.10480855E+00   0.14991108E+00
   0.17874227E+00   0.16597242E+00   0.55802340E-01  -0.21565405E+00  -0.64406145E+00
  -0.10994768E+01  -0.13694150E+01  -0.12957808E+01  -0.89789782E+00  -0.36909953E+00
   0.57906126E-01   0.26317617E+00   0.28375169E+00   0.23051932E+00   0.17433193E+00
   0.11719418E+00   0.62806730E-01   0.15983908E-01  -0.23065102E-01  -0.54646400E-01
  -0.77504311E-01  -0.88030769E-01  -0.80050845E-01  -0.44958510E-01   0.27315374E-01
   0.14468707E+00   0.30606929E+00   0.49809364E+00   0.69627976E+00   0.87051232E+00
   0.99319473E+00   0.10468100E+01   0.10279682E+01   0.94709130E+00   0.82480037E+00
   0.68614533E+00   0.55048279E+00   0.42831246E+00   0.32453441E+00   0.24028644E+00
   0.17459488E+00   0.12552946E+00   0.90795787E-01   0.67979094E-01   0.54717082E-01
   0.48873709E-01   0.48621868E-01   0.52412820E-01   0.58915887E-01   0.66967972E-01
   0.75510960E-01   0.83547240E-01   0.90180198E-01   0.94715152E-01   0.96723489E-01
   0.96047236E-01   0.92802608E-01   0.87383128E-01   0.80390456E-01   0.72489830E-01
   0.64286028E-01   0.56272815E-01   0.48805872E-01   0.42058926E-01   0.35992651E-01
   0.30345377E-01   0.24599575E-01   0.17946070E-01   0.93962348E-02  -0.18155515E-02
  -0.15540444E-01  -0.29867587E-01  -0.39716410E-01  -0.32558594E-01   0.59483435E-03
   0.56872276E-01   0.12440158E+00   0.18850724E+00   0.23662503E+00   0.26021470E+00
   0.25493727E+00   0.22089847E+00   0.16331884E+00   0.92659800E-01   0.23042620E-01
  -0.31532015E-01  -0.62379738E-01  -0.70199617E-01  -0.63859724E-01  -0.49845067E-01
  -0.41469262E-01  -0.15205715E-01   0.14078727E-01   0.48699264E-01   0.88464879E-01
   0.12173994E+00   0.15735034E+00   0.19407251E+00   0.16219062E+00  -0.53002645E-01
  -0.49443415E+00  -0.10307279E+01  -0.13920788E+01  -0.13482896E+01  -0.88827260E+00
  -0.24111490E+00   0.28607373E+00   0.51589929E+00   0.48319340E+00   0.34518036E+00
   0.22670234E+00   0.14558587E+00   0.75713251E-01   0.16435531E-01  -0.33671252E-01
  -0.76642588E-01  -0.11253284E+00  -0.13810453E+00  -0.14591788E+00  -0.12332591E+00
  -0.53468699E-01   0.75443407E-01   0.26360175E+00   0.49614063E+00   0.74354215E+00
   0.96762390E+00   0.11320212E+01   0.12126764E+01   0.12034796E+01   0.11155433E+01
   0.97229618E+00   0.80328020E+00   0.63740831E+00   0.49169623E+00   0.37054866E+00
   0.27358271E+00   0.19840754E+00   0.14209478E+00   0.10169580E+00   0.74313320E-01
   0.57187884E-01   0.47880441E-01   0.44378555E-01   0.45055757E-01   0.48577688E-01
   0.53822788E-01   0.59812678E-01   0.65680447E-01   0.70715579E-01   0.74425139E-01
   0.76517401E-01   0.76840700E-01   0.75387150E-01   0.72351327E-01   0.68116589E-01
   0.63129525E-01   0.57771395E-01   0.52313412E-01   0.46915325E-01   0.41596657E-01
   0.36168210E-01   0.30127777E-01   0.22527337E-01   0.11907896E-01  -0.35122238E-02
  -0.25269380E-01  -0.53728927E-01  -0.86845839E-01  -0.11385094E+00  -0.11563377E+00
  -0.83824209E-01  -0.24329383E-01   0.48270364E-01   0.11827479E+00   0.17319938E+00
   0.20439697E+00   0.20666140E+00   0.17882569E+00   0.12502001E+00   0.55214978E-01
  -0.15915092E-01  -0.72379635E-01  -0.10246475E+00  -0.10446754E+00  -0.88241807E-01
  -0.65972975E-01  -0.55624193E-01  -0.29393822E-01  -0.48584859E-02   0.20177525E-01
   0.32706577E-01   0.29433295E-01   0.71318902E-01   0.19968772E+00   0.33418990E+00
   0.29376647E+00  -0.42745851E-01  -0.57910588E+00  -0.10161372E+01  -0.10573600E+01
  -0.63977800E+00   0.11811018E-01   0.55423377E+00   0.76939004E+00   0.67926695E+00
   0.46202321E+00   0.27739097E+00   0.16555236E+00   0.85111077E-01   0.16305557E-01
  -0.43862445E-01  -0.98895991E-01  -0.15033363E+00  -0.19588945E+00  -0.22682923E+00
  -0.22352173E+00  -0.16397600E+00  -0.33005797E-01   0.17219151E+00   0.43725983E+00
   0.72921719E+00   0.10021742E+01   0.12103636E+01   0.13224944E+01   0.13296427E+01
   0.12438164E+01   0.10908441E+01   0.90286802E+00   0.71223952E+00   0.54476577E+00
   0.40860787E+00   0.30135417E+00   0.21880118E+00   0.15688139E+00   0.11204315E+00
   0.81033840E-01   0.60803329E-01   0.48661861E-01   0.42441584E-01   0.40490313E-01
   0.41538832E-01   0.44538028E-01   0.48544906E-01   0.52730246E-01   0.56487302E-01
   0.59486238E-01   0.61569656E-01   0.62604257E-01   0.62472760E-01   0.61193351E-01
   0.58981734E-01   0.56157361E-01   0.52983663E-01   0.49571304E-01   0.45871914E-01
   0.41696675E-01   0.36663187E-01   0.30004513E-01   0.20294436E-01   0.52998395E-02
  -0.17793050E-01  -0.51670009E-01  -0.97728174E-01  -0.15324183E+00  -0.19890212E+00
  -0.21251662E+00  -0.18736685E+00  -0.13201593E+00  -0.61842843E-01   0.89457686E-02
   0.69634090E-01   0.11148590E+00   0.12713807E+00   0.11261960E+00   0.69919714E-01
   0.78408365E-02  -0.59153018E-01  -0.11396489E+00  -0.14232346E+00  -0.13965235E+00
  -0.11479696E+00  -0.84364391E-01  -0.73528722E-01  -0.50174977E-01  -0.35113983E-01
  -0.31756709E-01  -0.78458789E-01  -0.15166680E+00  -0.12391674E+00   0.10106173E+00
   0.44119773E+00   0.65046583E+00   0.51645721E+00   0.69705944E-01  -0.40066208E+00
  -0.55940105E+00  -0.28663287E+00   0.23799834E+00   0.69136163E+00   0.85318433E+00
   0.73199909E+00   0.49272569E+00   0.28968944E+00   0.16636701E+00   0.84485785E-01
   0.12953933E-01  -0.53708379E-01  -0.11962858E+00  -0.18759523E+00  -0.25664313E+00
  -0.31399300E+00  -0.33470575E+00  -0.29417858E+00  -0.17402412E+00   0.32707657E-01
   0.31492190E+00   0.63894647E+00   0.95286814E+00   0.12018256E+01   0.13468437E+01
   0.13757931E+01   0.13014637E+01   0.11517219E+01   0.96001033E+00   0.75948843E+00
   0.57850540E+00   0.43268097E+00   0.31957232E+00   0.23309610E+00   0.16809732E+00
   0.12059293E+00   0.87205242E-01   0.64795250E-01   0.50540631E-01   0.42169534E-01
   0.38048684E-01   0.37039373E-01   0.38217800E-01   0.40673760E-01   0.43560811E-01
   0.46309888E-01   0.48711828E-01   0.50733745E-01   0.52274909E-01   0.53130355E-01
   0.53159921E-01   0.52437469E-01   0.51213133E-01   0.49718130E-01   0.47969577E-01
   0.45718499E-01   0.42529010E-01   0.37788568E-01   0.30457310E-01   0.18637289E-01
  -0.69376796E-03  -0.31469007E-01  -0.77746522E-01  -0.14236373E+00  -0.22024381E+00
  -0.28464355E+00  -0.31251522E+00  -0.29921274E+00  -0.25496378E+00  -0.19377610E+00
  -0.12607109E+00  -0.59662962E-01  -0.39424603E-02   0.29943788E-01   0.33769646E-01
   0.68336076E-02  -0.43171066E-01  -0.10212589E+00  -0.15253253E+00  -0.17839493E+00
  -0.17244935E+00  -0.14171746E+00  -0.10469723E+00  -0.95262150E-01  -0.77323254E-01
  -0.75095785E-01  -0.10819656E+00  -0.23924774E+00  -0.41246060E+00  -0.43715833E+00
  -0.16188051E+00   0.34300516E+00   0.79042245E+00   0.89338066E+00   0.60645044E+00
   0.16907328E+00  -0.91458773E-01  -0.18798706E-01   0.27709823E+00   0.54960935E+00
   0.62789601E+00   0.52053896E+00   0.34955708E+00   0.21591289E+00   0.13355332E+00
   0.68583040E-01   0.39697949E-02  -0.63274050E-01  -0.13669416E+00  -0.21969779E+00
  -0.31123095E+00  -0.39326967E+00  -0.43974347E+00  -0.42565105E+00  -0.33032651E+00
  -0.14171689E+00   0.13515370E+00   0.46983450E+00   0.80811098E+00   0.10883345E+01
   0.12642854E+01   0.13197124E+01   0.12668420E+01   0.11343362E+01   0.95563053E+00
   0.76286215E+00   0.58375257E+00   0.43720606E+00   0.32471167E+00   0.23900773E+00
   0.17423646E+00   0.12631259E+00   0.92051647E-01   0.68510129E-01   0.52931102E-01
   0.43036966E-01   0.37254950E-01   0.34611573E-01   0.34345504E-01   0.35597900E-01
   0.37491554E-01   0.39457635E-01   0.41366604E-01   0.43287583E-01   0.45161710E-01
   0.46728949E-01   0.47722578E-01   0.48095593E-01   0.48056281E-01   0.47853393E-01
   0.47466912E-01   0.46479464E-01   0.44208883E-01   0.39805609E-01   0.31971544E-01
   0.18390219E-01  -0.46589481E-02  -0.42130286E-01  -0.99416579E-01  -0.18085024E+00
  -0.27797489E+00  -0.35945285E+00  -0.40227715E+00  -0.40357505E+00  -0.37401078E+00
  -0.32466586E+00  -0.26107295E+00  -0.18805551E+00  -0.11656767E+00  -0.62787123E-01
  -0.39920549E-01  -0.51150851E-01  -0.89123204E-01  -0.13955862E+00  -0.18487209E+00
  -0.20828566E+00  -0.20064469E+00  -0.16710982E+00  -0.12651778E+00  -0.12002174E+00
  -0.10879889E+00  -0.11977730E+00  -0.19448183E+00  -0.40931447E+00  -0.68567382E+00
  -0.79272898E+00  -0.54002021E+00   0.25401447E-01   0.61600519E+00   0.91544148E+00
   0.81894259E+00   0.48903894E+00   0.19103452E+00   0.74934552E-01   0.98954151E-01
   0.13197733E+00   0.10203661E+00   0.42462200E-01   0.18444085E-01   0.39938574E-01
   0.58596131E-01   0.36351713E-01  -0.11421325E-01  -0.72209046E-01  -0.14775964E+00
  -0.24121425E+00  -0.34864979E+00  -0.44936444E+00  -0.51907324E+00  -0.53495592E+00
  -0.47602385E+00  -0.32563360E+00  -0.80949230E-01   0.23515051E+00   0.57198615E+00
   0.86619792E+00   0.10665793E+01   0.11517881E+01   0.11306687E+01   0.10298712E+01
   0.88091465E+00   0.71352913E+00   0.55319797E+00   0.41840987E+00   0.31454306E+00
   0.23511163E+00   0.17433136E+00   0.12851316E+00   0.95036275E-01   0.71469264E-01
   0.55369088E-01   0.44599288E-01   0.37700263E-01   0.33869320E-01   0.32511828E-01
   0.32837937E-01   0.33956584E-01   0.35295184E-01   0.36776750E-01   0.38545404E-01
   0.40586567E-01   0.42622354E-01   0.44306029E-01   0.45497273E-01   0.46370280E-01
   0.47202236E-01   0.47966513E-01   0.48121059E-01   0.46778880E-01   0.42890759E-01
   0.34953118E-01   0.20332414E-01  -0.52094716E-02  -0.47381045E-01  -0.11259152E+00
  -0.20627337E+00  -0.31746936E+00  -0.41248244E+00  -0.46835659E+00  -0.48300905E+00
  -0.46648929E+00  -0.42670519E+00  -0.36501249E+00  -0.28435708E+00  -0.19805311E+00
  -0.12741627E+00  -0.90081082E-01  -0.90720887E-01  -0.12120071E+00  -0.16627601E+00
  -0.20824280E+00  -0.23037558E+00  -0.22280456E+00  -0.18947767E+00  -0.14891656E+00
  -0.14575947E+00  -0.14077148E+00  -0.16152233E+00  -0.26340276E+00  -0.52472215E+00
  -0.86109144E+00  -0.10390103E+01  -0.86132765E+00  -0.35048477E+00   0.24753111E+00
   0.64669561E+00   0.72252529E+00   0.55560027E+00   0.30591072E+00   0.66671820E-01
  -0.16134679E+00  -0.38399978E+00  -0.54396855E+00  -0.55723542E+00  -0.41009484E+00
  -0.19681491E+00  -0.45643813E-01  -0.77572691E-02  -0.31433640E-01  -0.79438234E-01
  -0.15065909E+00  -0.24685758E+00  -0.36023141E+00  -0.47008554E+00  -0.55583518E+00
  -0.59922786E+00  -0.58174952E+00  -0.48455005E+00  -0.29718398E+00  -0.31541207E-01
   0.27197836E+00   0.55566573E+00   0.76785793E+00   0.88214854E+00   0.90069072E+00
   0.84415900E+00   0.73946730E+00   0.61262621E+00   0.48593186E+00   0.37573451E+00
   0.28887591E+00   0.22123472E+00   0.16814707E+00   0.12692743E+00   0.95886707E-01
   0.73385105E-01   0.57528785E-01   0.46486749E-01   0.38982349E-01   0.34381841E-01
   0.32239931E-01   0.31844419E-01   0.32320969E-01   0.33112961E-01   0.34186225E-01
   0.35737410E-01   0.37793918E-01   0.40092891E-01   0.42258075E-01   0.44090241E-01
   0.45730529E-01   0.47469440E-01   0.49277394E-01   0.50527622E-01   0.50193072E-01
   0.47098779E-01   0.39628642E-01   0.24979866E-01  -0.13559101E-02  -0.45459196E-01
  -0.11422787E+00  -0.21366113E+00  -0.33236164E+00  -0.43579668E+00  -0.50041843E+00
  -0.52348819E+00  -0.51375210E+00  -0.47703946E+00  -0.41289864E+00  -0.32439463E+00
  -0.22750348E+00  -0.14735120E+00  -0.10413552E+00  -0.10254684E+00  -0.13272949E+00
  -0.17786547E+00  -0.21996828E+00  -0.24295758E+00  -0.23745584E+00  -0.20719536E+00
  -0.17021010E+00  -0.16928965E+00  -0.16848261E+00  -0.19150976E+00  -0.29070736E+00
  -0.53345203E+00  -0.84545178E+00  -0.10307233E+01  -0.92687096E+00  -0.54558880E+00
  -0.64656365E-01   0.31399153E+00   0.49649890E+00   0.50187127E+00   0.36879421E+00
   0.95420475E-01  -0.31324846E+00  -0.75966756E+00  -0.10582034E+01  -0.10600030E+01
  -0.78360543E+00  -0.41211130E+00  -0.14688202E+00  -0.53905782E-01  -0.51976589E-01
  -0.83238758E-01  -0.14390727E+00  -0.23376660E+00  -0.34215589E+00  -0.44986464E+00
  -0.54086370E+00  -0.60295762E+00  -0.62291979E+00  -0.58340374E+00  -0.46894856E+00
  -0.27946512E+00  -0.39732082E-01   0.20576982E+00   0.41098758E+00   0.54638382E+00
   0.60546309E+00   0.59942977E+00   0.54780865E+00   0.47146106E+00   0.38872382E+00
   0.31285526E+00   0.25001165E+00   0.19866734E+00   0.15628703E+00   0.12175317E+00
   0.94598106E-01   0.74153911E-01   0.59231788E-01   0.48438202E-01   0.40752724E-01
   0.35718818E-01   0.33025546E-01   0.32046307E-01   0.31956724E-01   0.32241639E-01
   0.32906630E-01   0.34183013E-01   0.36135758E-01   0.38541028E-01   0.41036365E-01
   0.43398761E-01   0.45739193E-01   0.48339261E-01   0.51156833E-01   0.53513229E-01
   0.54310310E-01   0.52333794E-01   0.45966977E-01   0.32412738E-01   0.71727186E-02
  -0.35780031E-01  -0.10322651E+00  -0.20113963E+00  -0.32001878E+00  -0.42589216E+00
  -0.49379869E+00  -0.51880092E+00  -0.50789075E+00  -0.46654313E+00  -0.39555117E+00
  -0.30028155E+00  -0.19909840E+00  -0.11862152E+00  -0.79054450E-01  -0.83675947E-01
  -0.12055137E+00  -0.17122024E+00  -0.21734158E+00  -0.24379385E+00  -0.24259361E+00
  -0.21815526E+00  -0.18791515E+00  -0.18693816E+00  -0.18757605E+00  -0.20444458E+00
  -0.27121167E+00  -0.43132176E+00  -0.62803024E+00  -0.73188508E+00  -0.65296857E+00
  -0.41781818E+00  -0.13394683E+00   0.11124825E+00   0.29977223E+00   0.42929538E+00
   0.43562293E+00   0.21080741E+00  -0.27230525E+00  -0.85905190E+00  -0.12704197E+01
  -0.12997459E+01  -0.97522055E+00  -0.53144302E+00  -0.21265902E+00  -0.90893601E-01
  -0.68089842E-01  -0.81767258E-01  -0.12722336E+00  -0.20263396E+00  -0.29635983E+00
  -0.39130127E+00  -0.47574625E+00  -0.54366363E+00  -0.58882932E+00  -0.59903196E+00
  -0.55792597E+00  -0.45554961E+00  -0.29936734E+00  -0.11565591E+00   0.60854742E-01
   0.20129126E+00   0.29141507E+00   0.33184960E+00   0.33309051E+00   0.30954916E+00
   0.27464794E+00   0.23763172E+00   0.20260650E+00   0.17006713E+00   0.14016032E+00
   0.11365540E+00   0.91434695E-01   0.73845349E-01   0.60445004E-01   0.50338145E-01
   0.42809344E-01   0.37592489E-01   0.34509865E-01   0.33038951E-01   0.32440097E-01
   0.32258648E-01   0.32530179E-01   0.33501317E-01   0.35269098E-01   0.37664947E-01
   0.40372340E-01   0.43174585E-01   0.46158511E-01   0.49579489E-01   0.53375780E-01
   0.56849858E-01   0.58897158E-01   0.58338662E-01   0.53654551E-01   0.42218272E-01
   0.19810313E-01  -0.19148808E-01  -0.80781603E-01  -0.17034946E+00  -0.28196219E+00
  -0.38418730E+00  -0.45027079E+00  -0.47186458E+00  -0.45373957E+00  -0.40232981E+00
  -0.32209351E+00  -0.22228197E+00  -0.12300533E+00  -0.50009510E-01  -0.21220867E-01
  -0.37623063E-01  -0.85517724E-01  -0.14529248E+00  -0.19838615E+00  -0.23072252E+00
  -0.23612095E+00  -0.22011709E+00  -0.19918128E+00  -0.19550806E+00  -0.19525771E+00
  -0.20055408E+00  -0.22121486E+00  -0.26779029E+00  -0.29776058E+00  -0.25589128E+00
  -0.14455040E+00  -0.31073193E-01   0.27323025E-01   0.57208225E-01   0.14243023E+00
   0.30563982E+00   0.42579867E+00   0.30832644E+00  -0.12873000E+00  -0.72986911E+00
  -0.11819051E+01  -0.12486255E+01  -0.95141707E+00  -0.53060538E+00  -0.23010953E+00
  -0.11181567E+00  -0.75803476E-01  -0.73807744E-01  -0.10182488E+00  -0.15734780E+00
  -0.22969962E+00  -0.30416307E+00  -0.37244146E+00  -0.43347395E+00  -0.48791166E+00
  -0.53068734E+00  -0.54858125E+00  -0.52620122E+00  -0.45639429E+00  -0.34680792E+00
  -0.21759705E+00  -0.92528063E-01   0.10214981E-01   0.82787905E-01   0.12706827E+00
   0.15034421E+00   0.16006681E+00   0.16047335E+00   0.15278889E+00   0.13898323E+00
   0.12175645E+00   0.10368490E+00   0.86906382E-01   0.72684346E-01   0.61257594E-01
   0.52210826E-01   0.45135554E-01   0.39951198E-01   0.36613852E-01   0.34732147E-01
   0.33688802E-01   0.33101829E-01   0.33017123E-01   0.33672067E-01   0.35188673E-01
   0.37465970E-01   0.40258849E-01   0.43383007E-01   0.46909064E-01   0.51054998E-01
   0.55739867E-01   0.60285298E-01   0.63639159E-01   0.64708515E-01   0.62128644E-01
   0.53561537E-01   0.35276397E-01   0.24384358E-02  -0.50045056E-01  -0.12618966E+00
  -0.22361912E+00  -0.31654026E+00  -0.37693673E+00  -0.39256241E+00  -0.36538662E+00
  -0.30298695E+00  -0.21430756E+00  -0.11292335E+00  -0.19946685E-01   0.41330379E-01
   0.56506920E-01   0.27001191E-01  -0.32508896E-01  -0.10208750E+00  -0.16330189E+00
  -0.20310834E+00  -0.21705837E+00  -0.21166043E+00  -0.20157035E+00  -0.19315956E+00
  -0.19081519E+00  -0.18342877E+00  -0.16470385E+00  -0.11361567E+00   0.83437600E-02
   0.19741103E+00   0.36583496E+00   0.39272238E+00   0.24119928E+00   0.23840486E-01
  -0.75308204E-01   0.26260815E-01   0.20602509E+00   0.22364996E+00  -0.60947618E-01
  -0.54020685E+00  -0.93081906E+00  -0.10061875E+01  -0.77440404E+00  -0.44147468E+00
  -0.20991074E+00  -0.11567248E+00  -0.73464256E-01  -0.59369758E-01  -0.70332117E-01
  -0.10391961E+00  -0.15194370E+00  -0.20237881E+00  -0.24942718E+00  -0.29515548E+00
  -0.34525140E+00  -0.40140029E+00  -0.45577673E+00  -0.49244269E+00  -0.49539152E+00
  -0.45763788E+00  -0.38506682E+00  -0.29299943E+00  -0.19848200E+00  -0.11341110E+00
  -0.42216772E-01   0.15551705E-01   0.60668680E-01   0.91660245E-01   0.10672870E+00
   0.10908552E+00   0.10323550E+00   0.93074695E-01   0.81675548E-01   0.70998634E-01
   0.61827117E-01   0.54153672E-01   0.47831915E-01   0.42926263E-01   0.39505850E-01
   0.37327474E-01   0.35929370E-01   0.35011896E-01   0.34609992E-01   0.34925601E-01
   0.36096688E-01   0.38101413E-01   0.40793523E-01   0.44051967E-01   0.47944761E-01
   0.52645215E-01   0.58053712E-01   0.63543948E-01   0.68163068E-01   0.70930929E-01
   0.70654223E-01   0.65337755E-01   0.51857716E-01   0.26282632E-01  -0.15294855E-01
  -0.75529676E-01  -0.15352458E+00  -0.23220092E+00  -0.28422894E+00  -0.29393980E+00
  -0.26000788E+00  -0.19020840E+00  -0.97030855E-01   0.24457185E-02   0.86840322E-01
   0.13584186E+00   0.13862268E+00   0.98450797E-01   0.30044565E-01  -0.47240503E-01
  -0.11562510E+00  -0.16313190E+00  -0.18666965E+00  -0.19309186E+00  -0.19383136E+00
  -0.17986264E+00  -0.17543385E+00  -0.15760896E+00  -0.11629561E+00  -0.15206860E-01
   0.18930562E+00   0.46446752E+00   0.66894426E+00   0.63670838E+00   0.32579841E+00
  -0.10868474E+00  -0.41154003E+00  -0.43088827E+00  -0.24725504E+00  -0.10049240E+00
  -0.17382018E+00  -0.43409278E+00  -0.67517183E+00  -0.71434947E+00  -0.54764131E+00
  -0.32217645E+00  -0.17342481E+00  -0.10481073E+00  -0.61998495E-01  -0.39862491E-01
  -0.36299552E-01  -0.49194083E-01  -0.73537440E-01  -0.10047798E+00  -0.12624027E+00
  -0.15436529E+00  -0.19295312E+00  -0.24809283E+00  -0.31722511E+00  -0.38727605E+00
  -0.43963456E+00  -0.45903189E+00  -0.44043193E+00  -0.38972274E+00  -0.31870255E+00
  -0.23870160E+00  -0.15738466E+00  -0.79986086E-01  -0.12267278E-01   0.38724574E-01
   0.69179222E-01   0.83349793E-01   0.86445386E-01   0.82946577E-01   0.76384297E-01
   0.69117252E-01   0.62299843E-01   0.56237279E-01   0.50975664E-01   0.46655280E-01
   0.43405414E-01   0.41115422E-01   0.39489539E-01   0.38316651E-01   0.37609552E-01
   0.37517256E-01   0.38185593E-01   0.39683125E-01   0.41995964E-01   0.45109665E-01
   0.49116983E-01   0.54146125E-01   0.60070669E-01   0.66324811E-01   0.72073322E-01
   0.76452661E-01   0.78430435E-01   0.76355681E-01   0.67734739E-01   0.49554861E-01
   0.19051111E-01  -0.25221794E-01  -0.81982698E-01  -0.14247292E+00  -0.18405180E+00
  -0.18904841E+00  -0.15281115E+00  -0.81865039E-01   0.98585892E-02   0.10353977E+00
   0.17831338E+00   0.21664941E+00   0.21054451E+00   0.16424348E+00   0.91658664E-01
   0.10749176E-01  -0.62002904E-01  -0.11585504E+00  -0.14861279E+00  -0.16648003E+00
  -0.17630792E+00  -0.15729522E+00  -0.15157880E+00  -0.12762400E+00  -0.76899808E-01
   0.27344644E-01   0.23267280E+00   0.50789751E+00   0.70222601E+00   0.63168852E+00
   0.23798959E+00  -0.32525469E+00  -0.77877428E+00  -0.92050323E+00  -0.77134647E+00
  -0.53422025E+00  -0.40831675E+00  -0.43268522E+00  -0.49474620E+00  -0.47218124E+00
  -0.35290531E+00  -0.21934539E+00  -0.13620794E+00  -0.84183638E-01  -0.44243079E-01
  -0.17793867E-01  -0.35389191E-02   0.35809043E-03  -0.38159091E-02  -0.10865814E-01
  -0.18979279E-01  -0.32208817E-01  -0.58786078E-01  -0.10621544E+00  -0.17529947E+00
  -0.25691278E+00  -0.33430422E+00  -0.38995676E+00  -0.41262462E+00  -0.40021294E+00
  -0.35767106E+00  -0.29286537E+00  -0.21418018E+00  -0.13091301E+00  -0.54163799E-01
   0.48500953E-02   0.42568540E-01   0.63500828E-01   0.72546352E-01   0.74037625E-01
   0.71460877E-01   0.67247100E-01   0.62732105E-01   0.58431185E-01   0.54513361E-01
   0.51124386E-01   0.48381666E-01   0.46250191E-01   0.44569725E-01   0.43210681E-01
   0.42167747E-01   0.41539989E-01   0.41481792E-01   0.42162986E-01   0.43736149E-01
   0.46345253E-01   0.50152499E-01   0.55256369E-01   0.61489380E-01   0.68318929E-01
   0.75000629E-01   0.80764493E-01   0.84717230E-01   0.85526717E-01   0.81285079E-01
   0.69805701E-01   0.49288516E-01   0.19208120E-01  -0.18648789E-01  -0.58998553E-01
  -0.88266581E-01  -0.89331781E-01  -0.54916010E-01   0.10849560E-01   0.94905640E-01
   0.17882290E+00   0.24316118E+00   0.27280335E+00   0.26163496E+00   0.21403937E+00
   0.14248109E+00   0.62857296E-01  -0.10308415E-01  -0.67783542E-01  -0.10788279E+00
  -0.13457297E+00  -0.15082934E+00  -0.12830037E+00  -0.12228639E+00  -0.96693666E-01
  -0.44328778E-01   0.43139340E-01   0.19852129E+00   0.41008452E+00   0.55640492E+00
   0.46987532E+00   0.80074246E-01  -0.49261664E+00  -0.99416949E+00  -0.12106985E+01
  -0.11125588E+01  -0.84725753E+00  -0.59975935E+00  -0.45533794E+00  -0.38021645E+00
  -0.30798551E+00  -0.22173782E+00  -0.14952700E+00  -0.10144735E+00  -0.59392099E-01
  -0.23854728E-01   0.38534284E-02   0.24558110E-01   0.39721058E-01   0.50235036E-01
   0.57644815E-01   0.61822941E-01   0.58549577E-01   0.40742383E-01   0.17783794E-02
  -0.60179079E-01  -0.13920670E+00  -0.22226865E+00  -0.29355517E+00  -0.33992282E+00
  -0.35425785E+00  -0.33566634E+00  -0.28805428E+00  -0.21924525E+00  -0.14088913E+00
  -0.67333717E-01  -0.10936551E-01   0.26945608E-01   0.49898089E-01   0.61881796E-01
   0.66567399E-01   0.66998042E-01   0.65383557E-01   0.63046789E-01   0.60600956E-01
   0.58277234E-01   0.56178772E-01   0.54345117E-01   0.52730553E-01   0.51233719E-01
   0.49773078E-01   0.48336189E-01   0.46998796E-01   0.45942586E-01   0.45452985E-01
   0.45876090E-01   0.47561748E-01   0.50797768E-01   0.55691532E-01   0.62029207E-01
   0.69258721E-01   0.76654360E-01   0.83483879E-01   0.88962281E-01   0.92044348E-01
   0.91337209E-01   0.85339924E-01   0.72988414E-01   0.54361492E-01   0.31400744E-01
   0.84897411E-02  -0.71434809E-02  -0.39361623E-02   0.26536048E-01   0.82841669E-01
   0.15449601E+00   0.22535025E+00   0.27835368E+00   0.30064718E+00   0.28733164E+00
   0.24234114E+00   0.17627195E+00   0.10248166E+00   0.33005560E-01  -0.24683003E-01
  -0.68833798E-01  -0.10034085E+00  -0.12019116E+00  -0.96151741E-01  -0.90584894E-01
  -0.66633977E-01  -0.18974940E-01   0.54568105E-01   0.15663795E+00   0.28841559E+00
   0.37731835E+00   0.29899758E+00  -0.15398393E-01  -0.49145116E+00  -0.93560698E+00
  -0.11620321E+01  -0.11153347E+01  -0.88690757E+00  -0.62357065E+00  -0.42114002E+00
  -0.29165643E+00  -0.20645314E+00  -0.14627532E+00  -0.10499607E+00  -0.69140803E-01
  -0.34964383E-01  -0.42955344E-02   0.22326796E-01   0.45536410E-01   0.66285968E-01
   0.84862812E-01   0.10050631E+00   0.11139348E+00   0.11331286E+00   0.10067775E+00
   0.68752817E-01   0.16270484E-01  -0.52659444E-01  -0.12859837E+00  -0.19908537E+00
  -0.25204556E+00  -0.27861085E+00  -0.27461204E+00  -0.24125775E+00  -0.18555714E+00
  -0.11986608E+00  -0.59115846E-01  -0.12265050E-01   0.20648973E-01   0.41823045E-01
   0.54102067E-01   0.60284884E-01   0.62755630E-01   0.63294624E-01   0.63033145E-01
   0.62557977E-01   0.62100518E-01   0.61694060E-01   0.61253996E-01   0.60629545E-01
   0.59667079E-01   0.58264303E-01   0.56399114E-01   0.54161311E-01   0.51799661E-01
   0.49743078E-01   0.48556000E-01   0.48831682E-01   0.51041655E-01   0.55361848E-01
   0.61550551E-01   0.68985701E-01   0.76865407E-01   0.84409917E-01   0.90893274E-01
   0.95519951E-01   0.97343436E-01   0.95416264E-01   0.89202033E-01   0.79118094E-01
   0.67013408E-01   0.56416927E-01   0.52410078E-01   0.60917487E-01   0.87647806E-01
   0.13320621E+00   0.19036560E+00   0.24645230E+00   0.28760602E+00   0.30332366E+00
   0.28963007E+00   0.24972051E+00   0.19211141E+00   0.12737958E+00   0.64826231E-01
   0.10220954E-01  -0.33870126E-01  -0.66528709E-01  -0.87478273E-01  -0.63879955E-01
  -0.59102223E-01  -0.38435339E-01   0.14727811E-02   0.61526496E-01   0.13493318E+00
   0.21017596E+00   0.25679048E+00   0.20331165E+00  -0.32784277E-02  -0.32908708E+00
  -0.65240258E+00  -0.84022322E+00  -0.83668467E+00  -0.68807767E+00  -0.49196209E+00
  -0.32548293E+00  -0.21359946E+00  -0.14584565E+00  -0.10404264E+00  -0.71643666E-01
  -0.41739402E-01  -0.13883361E-01   0.11835899E-01   0.35656190E-01   0.58142004E-01
   0.79697763E-01   0.10002249E+00   0.11772610E+00   0.13019551E+00   0.13360132E+00
   0.12379062E+00   0.97912940E-01   0.55826361E-01   0.89445017E-03  -0.60162684E-01
  -0.11842254E+00  -0.16453639E+00  -0.19061886E+00  -0.19204525E+00  -0.16912488E+00
  -0.12813137E+00  -0.80511558E-01  -0.37646307E-01  -0.35686358E-02   0.21242443E-01
   0.37944846E-01   0.48418139E-01   0.54626315E-01   0.58256856E-01   0.60565150E-01
   0.62361533E-01   0.64084932E-01   0.65892145E-01   0.67714967E-01   0.69305490E-01
   0.70317545E-01   0.70419463E-01   0.69386185E-01   0.67149815E-01   0.63838306E-01
   0.59820067E-01   0.55720653E-01   0.52365166E-01   0.50631112E-01   0.51229999E-01
   0.54474568E-01   0.60137100E-01   0.67502413E-01   0.75610347E-01   0.83538344E-01
   0.90545389E-01   0.96029212E-01   0.99424958E-01   0.10023946E+00   0.98314223E-01
   0.94221113E-01   0.89573848E-01   0.87082238E-01   0.90278514E-01   0.10283031E+00
   0.12729697E+00   0.16349195E+00   0.20692539E+00   0.24871365E+00   0.27856971E+00
   0.28849284E+00   0.27539427E+00   0.24167338E+00   0.19375493E+00   0.13947140E+00
   0.85541355E-01   0.36638135E-01  -0.42516251E-02  -0.35310640E-01  -0.55469679E-01
  -0.33822820E-01  -0.29839137E-01  -0.12785430E-01   0.19054991E-01   0.65604919E-01
   0.12142106E+00   0.17262191E+00   0.19887827E+00   0.17092799E+00   0.59184189E-01
  -0.12663712E+00  -0.32510149E+00  -0.45857174E+00  -0.48542123E+00  -0.42202974E+00
  -0.31985090E+00  -0.22500171E+00  -0.15619984E+00  -0.10966863E+00  -0.74416389E-01
  -0.45312625E-01  -0.20199428E-01   0.22816680E-02   0.23058837E-01   0.42900657E-01
   0.62302370E-01   0.81194805E-01   0.98760472E-01   0.11345816E+00   0.12313286E+00
   0.12504442E+00   0.11651695E+00   0.96294114E-01   0.65313103E-01   0.26704998E-01
  -0.14764552E-01  -0.53466225E-01  -0.83678968E-01  -0.10047621E+00  -0.10100765E+00
  -0.86065651E-01  -0.61023588E-01  -0.33762470E-01  -0.89352217E-02   0.11255199E-01
   0.26268866E-01   0.36730027E-01   0.43836839E-01   0.48870002E-01   0.52894049E-01
   0.56649233E-01   0.60574700E-01   0.64874997E-01   0.69549090E-01   0.74366159E-01
   0.78854540E-01   0.82379675E-01   0.84305116E-01   0.84160075E-01   0.81754854E-01
   0.77246901E-01   0.71174338E-01   0.64440288E-01   0.58211774E-01   0.53717746E-01
   0.51970655E-01   0.53482390E-01   0.58088276E-01   0.64988657E-01   0.73023350E-01
   0.81050194E-01   0.88224024E-01   0.94049493E-01   0.98264419E-01   0.10075119E+00
   0.10163568E+00   0.10153860E+00   0.10177757E+00   0.10433646E+00   0.11155984E+00
   0.12559396E+00   0.14756699E+00   0.17660656E+00   0.20913103E+00   0.23909473E+00
   0.25953115E+00   0.26489158E+00   0.25298487E+00   0.22547500E+00   0.18681453E+00
   0.14244595E+00   0.97342898E-01   0.55413718E-01   0.19555554E-01  -0.81403592E-02
  -0.26255780E-01  -0.74482039E-02  -0.40837826E-02   0.97398059E-02   0.34601484E-01
   0.69733331E-01   0.11084849E+00   0.14820550E+00   0.16718649E+00   0.15299548E+00
   0.95758071E-01  -0.16890278E-02  -0.11403212E+00  -0.20394740E+00  -0.24591224E+00
  -0.24016452E+00  -0.20559837E+00  -0.16208405E+00  -0.11954586E+00  -0.81646207E-01
  -0.50403741E-01  -0.25217397E-01  -0.45886010E-02   0.13008926E-01   0.28899496E-01
   0.44055136E-01   0.58860509E-01   0.72929341E-01   0.85150015E-01   0.93986605E-01
   0.97879693E-01   0.95576885E-01   0.86377953E-01   0.70654091E-01   0.50442585E-01
   0.28962955E-01   0.95353979E-02  -0.53126684E-02  -0.14097589E-01  -0.16233347E-01
  -0.12135623E-01  -0.37907375E-02   0.59697960E-02   0.15378734E-01   0.23343572E-01
   0.29396330E-01   0.33659658E-01   0.36704020E-01   0.39309159E-01   0.42218329E-01
   0.45976321E-01   0.50885481E-01   0.57046061E-01   0.64403543E-01   0.72730831E-01
   0.81546178E-01   0.90056713E-01   0.97227385E-01   0.10198648E+00   0.10348165E+00
   0.10129236E+00   0.95559003E-01   0.87023397E-01   0.76966258E-01   0.67022060E-01
   0.58881874E-01   0.53937709E-01   0.52952679E-01   0.55861806E-01   0.61804104E-01
   0.69419137E-01   0.77307730E-01   0.84441170E-01   0.90323144E-01   0.94885760E-01
   0.98298151E-01   0.10090139E+00   0.10331441E+00   0.10655704E+00   0.11200652E+00
   0.12113416E+00   0.13508133E+00   0.15413762E+00   0.17720738E+00   0.20149930E+00
   0.22278798E+00   0.23641260E+00   0.23870972E+00   0.22820399E+00   0.20596003E+00
   0.17499800E+00   0.13920699E+00   0.10237137E+00   0.67678626E-01   0.37657326E-01
   0.14259844E-01  -0.10941908E-02   0.14591309E-01   0.17545981E-01   0.28717761E-01
   0.48001523E-01   0.74181252E-01   0.10375571E+00   0.12992326E+00   0.14296617E+00
   0.13307598E+00   0.95175544E-01   0.33210751E-01  -0.39413699E-01  -0.10457375E+00
  -0.14694742E+00  -0.16048549E+00  -0.14882797E+00  -0.12155672E+00  -0.88819508E-01
  -0.57714573E-01  -0.31531589E-01  -0.10790747E-01   0.53995939E-02   0.18406125E-01
   0.29541897E-01   0.39715842E-01   0.49165331E-01   0.57336854E-01   0.63023732E-01
   0.64781065E-01   0.61497700E-01   0.52949494E-01   0.40216149E-01   0.25856509E-01
   0.13621657E-01   0.74774298E-02   0.99791275E-02   0.20875363E-01   0.37004560E-01
   0.53535719E-01   0.65924960E-01   0.71726735E-01   0.70985560E-01   0.65473207E-01
   0.57525232E-01   0.49189086E-01   0.41914307E-01   0.36611810E-01   0.33818009E-01
   0.33819010E-01   0.36717321E-01   0.42472316E-01   0.50929244E-01   0.61811479E-01
   0.74641177E-01   0.88607943E-01   0.10248397E+00   0.11469657E+00   0.12358309E+00
   0.12774610E+00   0.12639135E+00   0.11956226E+00   0.10821995E+00   0.94131186E-01
   0.79558575E-01   0.66811338E-01   0.57769370E-01   0.53498423E-01   0.54049700E-01
   0.58512274E-01   0.65341575E-01   0.72881605E-01   0.79873750E-01   0.85720009E-01
   0.90416741E-01   0.94300999E-01   0.97850161E-01   0.10165502E+00   0.10647832E+00
   0.11322795E+00   0.12276798E+00   0.13561778E+00   0.15162478E+00   0.16969067E+00
   0.18767379E+00   0.20263145E+00   0.21146462E+00   0.21178405E+00   0.20262863E+00
   0.18471270E+00   0.16013001E+00   0.13171180E+00   0.10236344E+00   0.74634989E-01
   0.50584904E-01   0.31816083E-01   0.19534686E-01   0.32261180E-01   0.34960862E-01
   0.43948777E-01   0.58747400E-01   0.77885899E-01   0.98376934E-01   0.11536127E+00
   0.12246990E+00   0.11344299E+00   0.84909109E-01   0.39109236E-01  -0.15369275E-01
  -0.66062055E-01  -0.10146924E+00  -0.11559135E+00  -0.10955320E+00  -0.89733586E-01
  -0.64076293E-01  -0.38946441E-01  -0.17828227E-01  -0.16573123E-02   0.10163105E-01
   0.18812272E-01   0.25419181E-01   0.30685353E-01   0.34662895E-01   0.36677462E-01
   0.35471227E-01   0.29628429E-01   0.18239523E-01   0.16596238E-02  -0.17825392E-01
  -0.35700837E-01  -0.45746084E-01  -0.41792143E-01  -0.20473846E-01   0.16299652E-01
   0.60916770E-01   0.10251204E+00   0.13124480E+00   0.14202053E+00   0.13566577E+00
   0.11734042E+00   0.93628383E-01   0.70090182E-01   0.50204691E-01   0.35538187E-01
   0.26454968E-01   0.22785795E-01   0.24219555E-01   0.30443310E-01   0.41133517E-01
   0.55862846E-01   0.73939641E-01   0.94214008E-01   0.11495009E+00   0.13389097E+00
   0.14857108E+00   0.15680873E+00   0.15723004E+00   0.14966820E+00   0.13531414E+00
   0.11654451E+00   0.96440467E-01   0.78122648E-01   0.64099316E-01   0.55801823E-01
   0.53398724E-01   0.55910851E-01   0.61606867E-01   0.68586755E-01   0.75355920E-01
   0.81153574E-01   0.85921693E-01   0.90026908E-01   0.93980352E-01   0.98319208E-01
   0.10361377E+00   0.11045259E+00   0.11931688E+00   0.13037526E+00   0.14328218E+00
   0.15705054E+00   0.17006250E+00   0.18028279E+00   0.18567953E+00   0.18473926E+00
   0.17688429E+00   0.16263486E+00   0.14347134E+00   0.12146579E+00   0.98828978E-01
   0.77541351E-01   0.59181657E-01   0.44944939E-01   0.35741109E-01   0.45905073E-01
   0.48413832E-01   0.55455316E-01   0.66323639E-01   0.79446263E-01   0.92254341E-01
   0.10121733E+00   0.10220522E+00   0.91421517E-01   0.66969190E-01   0.30539104E-01
  -0.11892034E-01  -0.51358347E-01  -0.79153919E-01  -0.90241854E-01  -0.84985555E-01
  -0.68276676E-01  -0.46779662E-01  -0.26125186E-01  -0.94869867E-02   0.23230301E-02
   0.99411863E-02   0.14486570E-01   0.16915603E-01   0.17688224E-01   0.16610548E-01
   0.12797577E-01   0.48234631E-02  -0.88558633E-02  -0.29220197E-01  -0.55825382E-01
  -0.85848490E-01  -0.11328560E+00  -0.12904304E+00  -0.12296832E+00  -0.88132028E-01
  -0.25614211E-01   0.53519070E-01   0.13053291E+00   0.18686976E+00   0.21147609E+00
   0.20428305E+00   0.17416177E+00   0.13344458E+00   0.92733003E-01   0.58420657E-01
   0.32969262E-01   0.16495669E-01   0.82676753E-02   0.75229334E-02   0.13696636E-01
   0.26347071E-01   0.44972999E-01   0.68775373E-01   0.96372686E-01   0.12555479E+00
   0.15325694E+00   0.17591303E+00   0.19017111E+00   0.19374659E+00   0.18609908E+00
   0.16868078E+00   0.14465547E+00   0.11816337E+00   0.93363392E-01   0.73552491E-01
   0.60598102E-01   0.54775474E-01   0.54983670E-01   0.59259034E-01   0.65452046E-01
   0.71853588E-01   0.77537676E-01   0.82324189E-01   0.86488259E-01   0.90463822E-01
   0.94700472E-01   0.99643304E-01   0.10570671E+00   0.11316896E+00   0.12202356E+00
   0.13186636E+00   0.14186732E+00   0.15084123E+00   0.15742062E+00   0.16031662E+00
   0.15861241E+00   0.15200246E+00   0.14090041E+00   0.12637787E+00   0.10994400E+00
   0.93229482E-01   0.77691136E-01   0.64456455E-01   0.54346059E-01   0.47991217E-01
   0.56041463E-01   0.58328823E-01   0.63427262E-01   0.70393334E-01   0.77650249E-01
   0.83084474E-01   0.84223415E-01   0.78525593E-01   0.63925675E-01   0.39804105E-01
   0.83595209E-02  -0.25744065E-01  -0.56108212E-01  -0.76239404E-01  -0.82221830E-01
  -0.74562636E-01  -0.57768033E-01  -0.37955144E-01  -0.20198808E-01  -0.71586025E-02
   0.79672904E-03   0.45928840E-02   0.54516461E-02   0.42619032E-02   0.12696863E-02
  -0.40467351E-02  -0.12942648E-01  -0.27149080E-01  -0.48408966E-01  -0.77933692E-01
  -0.11573736E+00  -0.15946395E+00  -0.20288485E+00  -0.23917872E+00  -0.25655919E+00
  -0.23297788E+00  -0.15058448E+00  -0.17543786E-01   0.12733429E+00   0.23744346E+00
   0.28847747E+00   0.28464843E+00   0.24186243E+00   0.18059429E+00   0.11880841E+00
   0.67018534E-01   0.28717014E-01   0.34378123E-02  -0.10429886E-01  -0.14251514E-01
  -0.88875955E-02   0.51129240E-02   0.27258135E-01   0.56832922E-01   0.92489169E-01
   0.13173502E+00   0.17063081E+00   0.20410794E+00   0.22703929E+00   0.23568990E+00
   0.22889282E+00   0.20844114E+00   0.17858215E+00   0.14486178E+00   0.11275243E+00
   0.86497718E-01   0.68448174E-01   0.58946798E-01   0.56679841E-01   0.59358699E-01
   0.64544461E-01   0.70342734E-01   0.75715424E-01   0.80366494E-01   0.84414576E-01
   0.88128021E-01   0.91832025E-01   0.95897935E-01   0.10068235E+00   0.10638839E+00
   0.11293037E+00   0.11989375E+00   0.12660458E+00   0.13224931E+00   0.13598783E+00
   0.13706301E+00   0.13494115E+00   0.12947374E+00   0.12100494E+00   0.11034534E+00
   0.98599625E-01   0.86917033E-01   0.76275824E-01   0.67396519E-01   0.60797913E-01
   0.56901008E-01   0.63237629E-01   0.65184820E-01   0.68161103E-01   0.70866492E-01
   0.71727403E-01   0.69134460E-01   0.61584349E-01   0.47814065E-01   0.27529364E-01
   0.26658354E-02  -0.24820766E-01  -0.52220635E-01  -0.75052589E-01  -0.88177441E-01
  -0.88501496E-01  -0.77039270E-01  -0.58542449E-01  -0.39001649E-01  -0.22971603E-01
  -0.12431425E-01  -0.73279146E-02  -0.64909231E-02  -0.84943828E-02  -0.12410807E-01
  -0.18168545E-01  -0.26692102E-01  -0.39711135E-01  -0.59212415E-01  -0.86882978E-01
  -0.12400546E+00  -0.17152273E+00  -0.23211850E+00  -0.31654501E+00  -0.42757747E+00
  -0.53475031E+00  -0.57171660E+00  -0.47567754E+00  -0.24409329E+00   0.45628648E-01
   0.28166322E+00   0.39388458E+00   0.39133498E+00   0.32755397E+00   0.23920434E+00
   0.15011627E+00   0.76421337E-01   0.22622164E-01  -0.13043306E-01  -0.33712228E-01
  -0.41689275E-01  -0.38247032E-01  -0.24041412E-01   0.57592963E-03   0.35290645E-01
   0.79247028E-01   0.13005920E+00   0.18293186E+00   0.23078648E+00   0.26584607E+00
   0.28209525E+00   0.27734404E+00   0.25386637E+00   0.21748052E+00   0.17566479E+00
   0.13555781E+00   0.10248115E+00   0.79240816E-01   0.66138535E-01   0.61507937E-01
   0.62607399E-01   0.66643599E-01   0.71564934E-01   0.76310441E-01   0.80542138E-01
   0.84229125E-01   0.87433156E-01   0.90328111E-01   0.93241002E-01   0.96546593E-01
   0.10045015E+00   0.10482601E+00   0.10924385E+00   0.11315481E+00   0.11607003E+00
   0.11759380E+00   0.11736092E+00   0.11505336E+00   0.11056489E+00   0.10417471E+00
   0.96545391E-01   0.88523116E-01   0.80884502E-01   0.74189910E-01   0.68803636E-01
   0.65015299E-01   0.63107149E-01   0.68061367E-01   0.69470713E-01   0.70031908E-01
   0.67921594E-01   0.61467245E-01   0.49502750E-01   0.31401497E-01   0.77261945E-02
  -0.17558065E-01  -0.42085563E-01  -0.65741699E-01  -0.87737840E-01  -0.10474297E+00
  -0.11209820E+00  -0.10714258E+00  -0.91611098E-01  -0.70949612E-01  -0.51258350E-01
  -0.36457154E-01  -0.27558668E-01  -0.23832420E-01  -0.24266812E-01  -0.27644621E-01
  -0.32961198E-01  -0.40299818E-01  -0.51031591E-01  -0.67326804E-01  -0.91072955E-01
  -0.12316016E+00  -0.16420328E+00  -0.21974586E+00  -0.31014500E+00  -0.46580224E+00
  -0.69553332E+00  -0.94094489E+00  -0.10724428E+01  -0.96065994E+00  -0.58192846E+00
  -0.64597117E-01   0.38038103E+00   0.59863553E+00   0.58510854E+00   0.45204129E+00
   0.30993987E+00   0.18608515E+00   0.85730989E-01   0.13992676E-01  -0.33241344E-01
  -0.61603714E-01  -0.74865782E-01  -0.74887601E-01  -0.62401576E-01  -0.37384925E-01
   0.74640137E-03   0.52328915E-01   0.11570286E+00   0.18519781E+00   0.25078357E+00
   0.30108944E+00   0.32744852E+00   0.32657983E+00   0.30106895E+00   0.25814563E+00
   0.20761035E+00   0.15916677E+00   0.11944256E+00   0.91539061E-01   0.75487513E-01
   0.69063429E-01   0.68928932E-01   0.71878221E-01   0.75739100E-01   0.79533152E-01
   0.82994226E-01   0.86008873E-01   0.88444241E-01   0.90316423E-01   0.91923938E-01
   0.93703854E-01   0.95907181E-01   0.98379681E-01   0.10064942E+00   0.10224895E+00
   0.10296655E+00   0.10278747E+00   0.10163977E+00   0.99298027E-01   0.95603387E-01
   0.90758799E-01   0.85360874E-01   0.80126957E-01   0.75576638E-01   0.71925593E-01
   0.69229307E-01   0.67597567E-01   0.67217818E-01   0.71084332E-01   0.71706328E-01
   0.69525863E-01   0.62043211E-01   0.47294047E-01   0.24330648E-01  -0.64502866E-02
  -0.39282169E-01  -0.67889425E-01  -0.91449896E-01  -0.11220892E+00  -0.13091100E+00
  -0.14440593E+00  -0.14763865E+00  -0.13811258E+00  -0.11860546E+00  -0.95723035E-01
  -0.75848421E-01  -0.62066142E-01  -0.54089001E-01  -0.50297890E-01  -0.49695117E-01
  -0.52180323E-01  -0.57142757E-01  -0.64829127E-01  -0.77084066E-01  -0.96397049E-01
  -0.12399526E+00  -0.15879243E+00  -0.20223756E+00  -0.26686632E+00  -0.38047508E+00
  -0.58988857E+00  -0.91572016E+00  -0.12809417E+01  -0.14971346E+01  -0.13629246E+01
  -0.82203903E+00  -0.47375592E-01   0.64240595E+00   0.98609126E+00   0.94204147E+00
   0.67747798E+00   0.40508414E+00   0.22006645E+00   0.90941419E-01   0.90161314E-03
  -0.57618252E-01  -0.93720603E-01  -0.11318440E+00  -0.11861830E+00  -0.11073963E+00
  -0.88793343E-01  -0.50594301E-01   0.64779088E-02   0.82017800E-01   0.16836833E+00
   0.25191326E+00   0.31778081E+00   0.35503450E+00   0.35975508E+00   0.33508224E+00
   0.28925104E+00   0.23316092E+00   0.17805300E+00   0.13298989E+00   0.10204116E+00
   0.84630509E-01   0.77705193E-01   0.77204217E-01   0.79501812E-01   0.82375887E-01
   0.85044204E-01   0.87438051E-01   0.89464509E-01   0.90852271E-01   0.91478987E-01
   0.91631097E-01   0.91839463E-01   0.92432220E-01   0.93234108E-01   0.93710783E-01
   0.93436377E-01   0.92422336E-01   0.90966903E-01   0.89212885E-01   0.86949585E-01
   0.83906457E-01   0.80195736E-01   0.76397113E-01   0.73198904E-01   0.70969677E-01
   0.69652344E-01   0.69028832E-01   0.69048306E-01   0.69812059E-01   0.72898528E-01
   0.72497508E-01   0.67325534E-01   0.54112397E-01   0.30376571E-01  -0.49444926E-02
  -0.48131444E-01  -0.88182474E-01  -0.11912603E+00  -0.14253301E+00  -0.16296522E+00
  -0.18179269E+00  -0.19484288E+00  -0.19587696E+00  -0.18252300E+00  -0.15907955E+00
  -0.13379699E+00  -0.11348779E+00  -0.10023505E+00  -0.92213830E-01  -0.86799472E-01
  -0.83007184E-01  -0.81892463E-01  -0.84497468E-01  -0.91423976E-01  -0.10505102E+00
  -0.12815217E+00  -0.16083295E+00  -0.20108191E+00  -0.25713656E+00  -0.32861958E+00
  -0.43058325E+00  -0.61857349E+00  -0.93812344E+00  -0.13250186E+01  -0.15669050E+01
  -0.14093585E+01  -0.75523169E+00   0.20799948E+00   0.10857363E+01   0.15227326E+01
   0.14285689E+01   0.10021087E+01   0.54689921E+00   0.24600147E+00   0.83773231E-01
  -0.20197066E-01  -0.86896367E-01  -0.12927795E+00  -0.15529180E+00  -0.16828809E+00
  -0.16880419E+00  -0.15492254E+00  -0.12135825E+00  -0.61558256E-01   0.23732431E-01
   0.12420843E+00   0.22283599E+00   0.30176290E+00   0.34846995E+00   0.35908741E+00
   0.33774910E+00   0.29358759E+00   0.23786205E+00   0.18208157E+00   0.13611138E+00
   0.10550192E+00   0.89706250E-01   0.84594832E-01   0.85325331E-01   0.87941540E-01
   0.90307059E-01   0.91966202E-01   0.93175460E-01   0.93985839E-01   0.94079021E-01
   0.93240585E-01   0.91770494E-01   0.90323434E-01   0.89333785E-01   0.88618805E-01
   0.87577436E-01   0.85799620E-01   0.83462443E-01   0.81095995E-01   0.78987364E-01
   0.76902288E-01   0.74439943E-01   0.71612060E-01   0.68999840E-01   0.67326235E-01
   0.66893057E-01   0.67432487E-01   0.68477472E-01   0.69815451E-01   0.71444843E-01
   0.74109152E-01   0.72569136E-01   0.64382141E-01   0.45499772E-01   0.12750303E-01
  -0.34809290E-01  -0.87921024E-01  -0.13330417E+00  -0.16648093E+00  -0.19179560E+00
  -0.21555879E+00  -0.23856541E+00  -0.25448844E+00  -0.25541009E+00  -0.23925149E+00
  -0.21224733E+00  -0.18454036E+00  -0.16336518E+00  -0.14972740E+00  -0.14029553E+00
  -0.13156932E+00  -0.12270081E+00  -0.11579988E+00  -0.11415764E+00  -0.11950547E+00
  -0.13489144E+00  -0.16358433E+00  -0.20478482E+00  -0.26884689E+00  -0.36348515E+00
  -0.44912477E+00  -0.50170338E+00  -0.57210699E+00  -0.74456276E+00  -0.10109147E+01
  -0.11919935E+01  -0.10226031E+01  -0.36611509E+00   0.62027162E+00   0.15347100E+01
   0.19819278E+01   0.18324285E+01   0.12822295E+01   0.67667784E+00   0.25949295E+00
   0.53381902E-01  -0.53816964E-01  -0.12180834E+00  -0.16706120E+00  -0.19906121E+00
  -0.22154462E+00  -0.23463409E+00  -0.23402517E+00  -0.20817180E+00  -0.14881525E+00
  -0.57994491E-01   0.51470118E-01   0.15977357E+00   0.24692381E+00   0.29966222E+00
   0.31492119E+00   0.29830057E+00   0.25974884E+00   0.21017693E+00   0.16034683E+00
   0.12003673E+00   0.95416425E-01   0.85945641E-01   0.86194498E-01   0.90607651E-01
   0.95128064E-01   0.97931781E-01   0.99055414E-01   0.99218854E-01   0.98759693E-01
   0.97435330E-01   0.95011452E-01   0.91834928E-01   0.88707091E-01   0.86188104E-01
   0.84102045E-01   0.81791056E-01   0.78851119E-01   0.75569168E-01   0.72617606E-01
   0.70361765E-01   0.68534316E-01   0.66619530E-01   0.64528857E-01   0.62842991E-01
   0.62350828E-01   0.63348633E-01   0.65413293E-01   0.67856788E-01   0.70304310E-01
   0.72628250E-01   0.75284220E-01   0.72721034E-01   0.61880005E-01   0.38029975E-01
  -0.27228461E-02  -0.60110159E-01  -0.12000266E+00  -0.16880702E+00  -0.20417664E+00
  -0.23310449E+00  -0.26288532E+00  -0.29284657E+00  -0.31403198E+00  -0.31691604E+00
  -0.29995661E+00  -0.27127853E+00  -0.24250918E+00  -0.22088572E+00  -0.20627972E+00
  -0.19420147E+00  -0.18074928E+00  -0.16550778E+00  -0.15167376E+00  -0.14455229E+00
  -0.14787321E+00  -0.16558474E+00  -0.20187096E+00  -0.26058371E+00  -0.38089303E+00
  -0.55455369E+00  -0.68349736E+00  -0.68073683E+00  -0.57503793E+00  -0.49303399E+00
  -0.51686864E+00  -0.55810365E+00  -0.39497561E+00   0.13180036E+00   0.93484317E+00
   0.16873011E+01   0.20356399E+01   0.18459422E+01   0.12810406E+01   0.65680372E+00
   0.21371932E+00  -0.62826329E-02  -0.10332935E+00  -0.16237215E+00  -0.20531690E+00
  -0.24163483E+00  -0.27467326E+00  -0.30358851E+00  -0.31774659E+00  -0.30115522E+00
  -0.24562025E+00  -0.15468459E+00  -0.43071841E-01   0.67658358E-01   0.15642079E+00
   0.21016848E+00   0.22743423E+00   0.21570790E+00   0.18553897E+00   0.14668597E+00
   0.10821442E+00   0.79202282E-01   0.66236024E-01   0.68835500E-01   0.79147739E-01
   0.90455906E-01   0.98996969E-01   0.10358734E+00   0.10497028E+00   0.10448863E+00
   0.10292731E+00   0.10026702E+00   0.96345857E-01   0.91590810E-01   0.86951573E-01
   0.83109086E-01   0.79897540E-01   0.76617265E-01   0.72871679E-01   0.69010260E-01
   0.65763682E-01   0.63518314E-01   0.61981379E-01   0.60558809E-01   0.59073906E-01
   0.58096499E-01   0.58488933E-01   0.60583621E-01   0.63858871E-01   0.67453025E-01
   0.70849882E-01   0.73786268E-01   0.76873050E-01   0.73696668E-01   0.61044841E-01
   0.33708276E-01  -0.12755103E-01  -0.76053706E-01  -0.13914421E+00  -0.18890984E+00
  -0.22508488E+00  -0.25675470E+00  -0.29168511E+00  -0.32781493E+00  -0.35430557E+00
  -0.36087146E+00  -0.34666474E+00  -0.32085846E+00  -0.29519898E+00  -0.27588468E+00
  -0.26145915E+00  -0.24680473E+00  -0.22835124E+00  -0.20659469E+00  -0.18589836E+00
  -0.17319579E+00  -0.17435418E+00  -0.19442822E+00  -0.23884008E+00  -0.32787851E+00
  -0.53162728E+00  -0.81970725E+00  -0.10321909E+01  -0.10102828E+01  -0.74483150E+00
  -0.39124687E+00  -0.12665351E+00   0.14569365E-01   0.16277391E+00   0.46690193E+00
   0.92181087E+00   0.13380644E+01   0.14852694E+01   0.12765134E+01   0.83035898E+00
   0.36790585E+00   0.50012476E-01  -0.10390990E+00  -0.16798363E+00  -0.20689135E+00
  -0.24160741E+00  -0.27954875E+00  -0.32263502E+00  -0.36666964E+00  -0.39364221E+00
  -0.38627304E+00  -0.33738767E+00  -0.25196179E+00  -0.14577709E+00  -0.41024084E-01
   0.41271085E-01   0.89442643E-01   0.10466003E+00   0.96786295E-01   0.76581217E-01
   0.51594176E-01   0.28149000E-01   0.14163492E-01   0.16767889E-01   0.35874612E-01
   0.61338553E-01   0.83102635E-01   0.98012578E-01   0.10592944E+00   0.10855519E+00
   0.10802793E+00   0.10574143E+00   0.10205015E+00   0.96962483E-01   0.91011305E-01
   0.85270300E-01   0.80506586E-01   0.76550889E-01   0.72672988E-01   0.68489954E-01
   0.64381369E-01   0.61074541E-01   0.58937500E-01   0.57667167E-01   0.56633491E-01
   0.55592562E-01   0.55093297E-01   0.56062986E-01   0.58894193E-01   0.63024672E-01
   0.67487833E-01   0.71675001E-01   0.75207040E-01   0.79132075E-01   0.76014019E-01
   0.62843408E-01   0.34229104E-01  -0.14431008E-01  -0.79121575E-01  -0.14145806E+00
  -0.18879400E+00  -0.22218427E+00  -0.25196190E+00  -0.28636534E+00  -0.32325083E+00
  -0.35197645E+00  -0.36307388E+00  -0.35638718E+00  -0.34053107E+00  -0.32517392E+00
  -0.31389285E+00  -0.30347907E+00  -0.28864956E+00  -0.26690016E+00  -0.24016400E+00
  -0.21408415E+00  -0.19683154E+00  -0.19582580E+00  -0.21701160E+00  -0.26710300E+00
  -0.38934590E+00  -0.67323109E+00  -0.10721458E+01  -0.13834623E+01  -0.13927880E+01
  -0.10481297E+01  -0.50487850E+00  -0.14945311E-02   0.31600976E+00   0.46315381E+00
   0.53678352E+00   0.58822722E+00   0.58077289E+00   0.45756368E+00   0.22978614E+00
  -0.13268329E-01  -0.17721262E+00  -0.23721000E+00  -0.24002495E+00  -0.24084324E+00
  -0.25126298E+00  -0.27278209E+00  -0.30899982E+00  -0.35933389E+00  -0.41333107E+00
  -0.44855202E+00  -0.44825652E+00  -0.40707091E+00  -0.33131225E+00  -0.23722683E+00
  -0.14683835E+00  -0.80045699E-01  -0.45689949E-01  -0.38485659E-01  -0.45393538E-01
  -0.55771671E-01  -0.65443536E-01  -0.71999887E-01  -0.69199252E-01  -0.49192697E-01
  -0.11274809E-01   0.32863323E-01   0.68233651E-01   0.91591503E-01   0.10424004E+00
   0.10907890E+00   0.10918982E+00   0.10669790E+00   0.10244567E+00   0.96691256E-01
   0.90089241E-01   0.83799110E-01   0.78625077E-01   0.74371579E-01   0.70282208E-01
   0.65992413E-01   0.61895991E-01   0.58687824E-01   0.56702120E-01   0.55640719E-01
   0.54872036E-01   0.54108644E-01   0.53873974E-01   0.55143050E-01   0.58374207E-01
   0.63012181E-01   0.68057723E-01   0.72875141E-01   0.77022753E-01   0.82095960E-01
   0.79838131E-01   0.67697599E-01   0.40438108E-01  -0.62930243E-02  -0.67811988E-01
  -0.12538424E+00  -0.16635531E+00  -0.19187702E+00  -0.21254803E+00  -0.23746300E+00
  -0.26646652E+00  -0.29192138E+00  -0.30708020E+00  -0.31237960E+00  -0.31401847E+00
  -0.31723053E+00  -0.32132541E+00  -0.32079183E+00  -0.31038291E+00  -0.28909602E+00
  -0.26063496E+00  -0.23196722E+00  -0.21207440E+00  -0.20885909E+00  -0.22833571E+00
  -0.27804556E+00  -0.41463594E+00  -0.72984457E+00  -0.11730148E+01  -0.15377407E+01
  -0.15970734E+01  -0.12702941E+01  -0.68060655E+00  -0.64355454E-01   0.37641071E+00
   0.55499137E+00   0.48032584E+00   0.20318939E+00  -0.20011751E+00  -0.61334376E+00
  -0.89608782E+00  -0.95329910E+00  -0.80329539E+00  -0.56927806E+00  -0.38757899E+00
  -0.30966477E+00  -0.28926449E+00  -0.29525214E+00  -0.32632079E+00  -0.37841217E+00
  -0.43474211E+00  -0.47134927E+00  -0.47326207E+00  -0.43747288E+00  -0.37183066E+00
  -0.29318265E+00  -0.22336218E+00  -0.18050624E+00  -0.16918285E+00  -0.17819953E+00
  -0.19007286E+00  -0.19406997E+00  -0.19004848E+00  -0.18040791E+00  -0.16117511E+00
  -0.12392965E+00  -0.67045764E-01  -0.33887335E-02   0.47329082E-01   0.80332995E-01
   0.98607265E-01   0.10638605E+00   0.10776059E+00   0.10562235E+00   0.10133793E+00
   0.95449917E-01   0.88740461E-01   0.82424460E-01   0.77306448E-01   0.73149514E-01
   0.69171436E-01   0.65023618E-01   0.61108498E-01   0.58088914E-01   0.56271159E-01
   0.55371452E-01   0.54774447E-01   0.54170443E-01   0.54061727E-01   0.55453163E-01
   0.58857092E-01   0.63748171E-01   0.69145779E-01   0.74447841E-01   0.79229997E-01
   0.85605840E-01   0.84954117E-01   0.75344044E-01   0.51995649E-01   0.11133442E-01
  -0.43086538E-01  -0.92431366E-01  -0.12370223E+00  -0.13690694E+00  -0.14192652E+00
  -0.14902547E+00  -0.16186409E+00  -0.17821774E+00  -0.19562977E+00  -0.21506774E+00
  -0.23898492E+00  -0.26661573E+00  -0.29198900E+00  -0.30691682E+00  -0.30611751E+00
  -0.29005720E+00  -0.26414776E+00  -0.23650025E+00  -0.21636365E+00  -0.21082849E+00
  -0.22482213E+00  -0.26462575E+00  -0.38020783E+00  -0.64508254E+00  -0.10152465E+01
  -0.13262324E+01  -0.13979100E+01  -0.11549627E+01  -0.66801432E+00  -0.10044772E+00
   0.37301634E+00   0.61160591E+00   0.52257118E+00   0.90359622E-01  -0.57540218E+00
  -0.12373807E+01  -0.16289384E+01  -0.16110494E+01  -0.12631939E+01  -0.82014573E+00
  -0.49892505E+00  -0.35933493E+00  -0.31407336E+00  -0.30565528E+00  -0.32866680E+00
  -0.37561731E+00  -0.42556051E+00  -0.45494076E+00  -0.45124631E+00  -0.41417334E+00
  -0.35368581E+00  -0.28821761E+00  -0.24032126E+00  -0.22653041E+00  -0.24630895E+00
  -0.28111057E+00  -0.30753843E+00  -0.31365020E+00  -0.30267825E+00  -0.28166919E+00
  -0.24925556E+00  -0.19709615E+00  -0.12322131E+00  -0.41835556E-01   0.23554593E-01
   0.65971899E-01   0.89926850E-01   0.10092267E+00   0.10398584E+00   0.10268844E+00
   0.98855389E-01   0.93288633E-01   0.86891571E-01   0.80923396E-01   0.76181630E-01
   0.72393622E-01   0.68753070E-01   0.64915050E-01   0.61285554E-01   0.58512278E-01
   0.56891608E-01   0.56153856E-01   0.55698198E-01   0.55207805E-01   0.55177114E-01
   0.56628572E-01   0.60105827E-01   0.65110379E-01   0.70700400E-01   0.76348469E-01
   0.81736708E-01   0.89378841E-01   0.90846203E-01   0.84902106E-01   0.67419940E-01
   0.35433172E-01  -0.82415255E-02  -0.47021664E-01  -0.67000611E-01  -0.66232914E-01
  -0.53041684E-01  -0.38669839E-01  -0.31218979E-01  -0.34829747E-01  -0.51954315E-01
  -0.84142215E-01  -0.12988790E+00  -0.18235913E+00  -0.23045745E+00  -0.26343082E+00
  -0.27578534E+00  -0.26901722E+00  -0.24974683E+00  -0.22673351E+00  -0.20877517E+00
  -0.20094100E+00  -0.20614129E+00  -0.22712601E+00  -0.28960929E+00  -0.42904939E+00
  -0.61029760E+00  -0.74494117E+00  -0.75461893E+00  -0.61380180E+00  -0.34176966E+00
   0.23134107E-01   0.41637062E+00   0.71293108E+00   0.73565392E+00   0.35538601E+00
  -0.37382680E+00  -0.11787757E+01  -0.17058011E+01  -0.17497133E+01  -0.13865614E+01
  -0.89495157E+00  -0.53530721E+00  -0.37771459E+00  -0.32051660E+00  -0.30176937E+00
  -0.31478372E+00  -0.34991201E+00  -0.38488322E+00  -0.39771613E+00  -0.37854447E+00
  -0.32990136E+00  -0.26463902E+00  -0.20418702E+00  -0.17328317E+00  -0.18785484E+00
  -0.24265710E+00  -0.31159112E+00  -0.36437585E+00  -0.38596728E+00  -0.38058712E+00
  -0.35809868E+00  -0.31936334E+00  -0.25712214E+00  -0.17044004E+00  -0.75545428E-01
   0.11040138E-02   0.51002411E-01   0.79689863E-01   0.93609866E-01   0.98481922E-01
   0.98351632E-01   0.95346022E-01   0.90446659E-01   0.84654122E-01   0.79269750E-01
   0.75097929E-01   0.71854403E-01   0.68715352E-01   0.65320115E-01   0.62067147E-01
   0.59608268E-01   0.58249634E-01   0.57725783E-01   0.57432860E-01   0.57053882E-01
   0.57092218E-01   0.58582019E-01   0.62075457E-01   0.67088183E-01   0.72719815E-01
   0.78539688E-01   0.84413734E-01   0.93095448E-01   0.96845040E-01   0.95115039E-01
   0.84497444E-01   0.62873725E-01   0.31834620E-01   0.46545141E-02  -0.44844689E-02
   0.84426056E-02   0.37222726E-01   0.70418388E-01   0.96377574E-01   0.10546852E+00
   0.90909013E-01   0.50464545E-01  -0.11341695E-01  -0.83075274E-01  -0.14986588E+00
  -0.19910735E+00  -0.22502002E+00  -0.22952044E+00  -0.21965543E+00  -0.20409277E+00
  -0.19027706E+00  -0.18057919E+00  -0.17565291E+00  -0.17425797E+00  -0.17452233E+00
  -0.16240266E+00  -0.10328517E+00   0.77516503E-02   0.11951246E+00   0.17100850E+00
   0.17259090E+00   0.22564074E+00   0.42885736E+00   0.74083011E+00   0.94420201E+00
   0.78639845E+00   0.20065190E+00  -0.59230480E+00  -0.12152796E+01  -0.14021963E+01
  -0.11755207E+01  -0.78726514E+00  -0.49201320E+00  -0.36206321E+00  -0.30698059E+00
  -0.28332441E+00  -0.28558879E+00  -0.30369676E+00  -0.31657585E+00  -0.30453180E+00
  -0.26026852E+00  -0.18914475E+00  -0.10747487E+00  -0.40728270E-01  -0.17022766E-01
  -0.53042381E-01  -0.14052280E+00  -0.24739203E+00  -0.33677281E+00  -0.38859765E+00
  -0.40449637E+00  -0.39384516E+00  -0.35849726E+00  -0.29327057E+00  -0.20006780E+00
  -0.98108157E-01  -0.15905502E-01   0.38029312E-01   0.69588104E-01   0.85589037E-01
   0.92054770E-01   0.93212483E-01   0.91286747E-01   0.87328595E-01   0.82389807E-01
   0.77797051E-01   0.74370151E-01   0.71840622E-01   0.69378648E-01   0.66587590E-01
   0.63839309E-01   0.61798946E-01   0.60795258E-01   0.60553676E-01   0.60446137E-01
   0.60156881E-01   0.60210262E-01   0.61647365E-01   0.65015284E-01   0.69844354E-01
   0.75286004E-01   0.81019743E-01   0.87142119E-01   0.96488032E-01   0.10229300E+00
   0.10466187E+00   0.10086562E+00   0.89489920E-01   0.71695172E-01   0.56136188E-01
   0.56047545E-01   0.77021129E-01   0.11512062E+00   0.15979360E+00   0.19777112E+00
   0.21614956E+00   0.20533424E+00   0.16239399E+00   0.93282004E-01   0.11674955E-01
  -0.65859557E-01  -0.12599407E+00  -0.16280517E+00  -0.17810197E+00  -0.17855382E+00
  -0.17194585E+00  -0.16334004E+00  -0.15276672E+00  -0.13907366E+00  -0.11810736E+00
  -0.73345081E-01   0.52570629E-01   0.30744863E+00   0.63545954E+00   0.86879863E+00
   0.84868990E+00   0.58429087E+00   0.29027456E+00   0.23268340E+00   0.49444740E+00
   0.87247196E+00   0.10207437E+01   0.73183766E+00   0.11240664E+00  -0.50274537E+00
  -0.81711656E+00  -0.78097368E+00  -0.57202015E+00  -0.39738454E+00  -0.31909725E+00
  -0.27599687E+00  -0.25232029E+00  -0.24425963E+00  -0.24251707E+00  -0.22897349E+00
  -0.18672335E+00  -0.11098219E+00  -0.98577786E-02   0.96812624E-01   0.17949471E+00
   0.20657541E+00   0.15968624E+00   0.47794506E-01  -0.94082784E-01  -0.22429691E+00
  -0.31678254E+00  -0.36716712E+00  -0.38070809E+00  -0.35858732E+00  -0.29837058E+00
  -0.20634250E+00  -0.10537294E+00  -0.24621295E-01   0.29053306E-01   0.61062509E-01
   0.77921713E-01   0.85490164E-01   0.87857741E-01   0.87146238E-01   0.84367697E-01
   0.80561675E-01   0.77033601E-01   0.74600816E-01   0.73025972E-01   0.71487593E-01
   0.69537344E-01   0.67491876E-01   0.66016800E-01   0.65462038E-01   0.65537274E-01
   0.65584454E-01   0.65293928E-01   0.65213231E-01   0.66379542E-01   0.69332137E-01
   0.73641092E-01   0.78542283E-01   0.83837557E-01   0.89859669E-01   0.99417593E-01
   0.10669085E+00   0.11244229E+00   0.11453769E+00   0.11206234E+00   0.10628129E+00
   0.10178992E+00   0.10873118E+00   0.13337653E+00   0.17385236E+00   0.22142143E+00
   0.26330254E+00   0.28590619E+00   0.27869092E+00   0.23820781E+00   0.17030875E+00
   0.88555997E-01   0.91281269E-02  -0.55134722E-01  -0.98478596E-01  -0.12229747E+00
  -0.13227228E+00  -0.13454209E+00  -0.13117538E+00  -0.12110144E+00  -0.10217802E+00
  -0.68910128E-01  -0.62208124E-02   0.15716978E+00   0.49110222E+00   0.92102315E+00
   0.12127116E+01   0.11318024E+01   0.66156811E+00   0.74266705E-01  -0.24282544E+00
  -0.84541742E-01   0.40347591E+00   0.83776902E+00   0.89865422E+00   0.56195312E+00
   0.74166052E-01  -0.27928792E+00  -0.38972043E+00  -0.34684416E+00  -0.28941948E+00
  -0.25973867E+00  -0.23325480E+00  -0.21266216E+00  -0.19569349E+00  -0.17418736E+00
  -0.13368822E+00  -0.60476757E-01   0.47674365E-01   0.18002483E+00   0.31371416E+00
   0.41622950E+00   0.45366217E+00   0.40606394E+00   0.28118211E+00   0.11358220E+00
  -0.53208327E-01  -0.18769535E+00  -0.27770723E+00  -0.32193100E+00  -0.31959051E+00
  -0.27124334E+00  -0.18821019E+00  -0.96763673E-01  -0.24236591E-01   0.24969861E-01
   0.54965608E-01   0.71354816E-01   0.79389252E-01   0.82736314E-01   0.83259813E-01
   0.81851844E-01   0.79473873E-01   0.77342128E-01   0.76228217E-01   0.75924825E-01
   0.75633061E-01   0.74842988E-01   0.73775987E-01   0.73054398E-01   0.73027729E-01
   0.73397343E-01   0.73500205E-01   0.73051377E-01   0.72614950E-01   0.73204138E-01
   0.75353403E-01   0.78714178E-01   0.82654393E-01   0.87106672E-01   0.92604274E-01
   0.10191965E+00   0.10980256E+00   0.11778076E+00   0.12424084E+00   0.12858722E+00
   0.13200690E+00   0.13731795E+00   0.14978634E+00   0.17503004E+00   0.21275228E+00
   0.25650529E+00   0.29553933E+00   0.31765187E+00   0.31296898E+00   0.27787623E+00
   0.21714168E+00   0.14254289E+00   0.68320409E-01   0.58645962E-02  -0.39583374E-01
  -0.68902730E-01  -0.86447951E-01  -0.95801122E-01  -0.96989098E-01  -0.88766060E-01
  -0.68911234E-01  -0.32297228E-01   0.30212874E-01   0.16466763E+00   0.45383282E+00
   0.84546884E+00   0.11062835E+01   0.97502614E+00   0.40162126E+00  -0.34729108E+00
  -0.84190139E+00  -0.79819606E+00  -0.28781887E+00   0.32815612E+00   0.67912028E+00
   0.63771864E+00   0.34910284E+00   0.52629015E-01  -0.11589150E+00  -0.17369543E+00
  -0.19289762E+00  -0.19599030E+00  -0.18566784E+00  -0.16925375E+00  -0.14547949E+00
  -0.10726098E+00  -0.43395072E-01   0.56469506E-01   0.19203636E+00   0.35019447E+00
   0.50594670E+00   0.62551263E+00   0.67469485E+00   0.63305582E+00   0.50629027E+00
   0.32592059E+00   0.13435086E+00  -0.33456575E-01  -0.15802064E+00  -0.23114600E+00
  -0.24982397E+00  -0.21749194E+00  -0.14999402E+00  -0.75502928E-01  -0.16034921E-01
   0.25473032E-01   0.51454583E-01   0.66220536E-01   0.74089398E-01   0.78102652E-01
   0.79775795E-01   0.79839311E-01   0.79126998E-01   0.78701820E-01   0.79240482E-01
   0.80553116E-01   0.81873470E-01   0.82622956E-01   0.82877288E-01   0.83141965E-01
   0.83722873E-01   0.84332106E-01   0.84356566E-01   0.83570927E-01   0.82547035E-01
   0.82250831E-01   0.83216852E-01   0.85218709E-01   0.87798095E-01   0.91014609E-01
   0.95534967E-01   0.10419945E+00   0.11169700E+00   0.12052547E+00   0.12954759E+00
   0.13837064E+00   0.14790396E+00   0.16007208E+00   0.17707485E+00   0.20158438E+00
   0.23416655E+00   0.27062955E+00   0.30295325E+00   0.32146804E+00   0.31799232E+00
   0.28915774E+00   0.23833344E+00   0.17474310E+00   0.10988435E+00   0.53142638E-01
   0.90032565E-02  -0.22908214E-01  -0.45177057E-01  -0.58868993E-01  -0.63504810E-01
  -0.58031584E-01  -0.40816287E-01  -0.82832927E-02   0.45306970E-01   0.13084195E+00
   0.30719916E+00   0.56509943E+00   0.72934733E+00   0.56788176E+00   0.87933604E-02
  -0.73524934E+00  -0.12737309E+01  -0.13094921E+01  -0.85205299E+00  -0.19635857E+00
   0.30469320E+00   0.47505113E+00   0.37614356E+00   0.18434703E+00   0.29628598E-01
  -0.62643349E-01  -0.11495731E+00  -0.13740531E+00  -0.13948897E+00  -0.12692431E+00
  -0.98760182E-01  -0.49054206E-01   0.31059067E-01   0.14895658E+00   0.30222742E+00
   0.47600193E+00   0.64423762E+00   0.77356952E+00   0.83144940E+00   0.79839933E+00
   0.67829420E+00   0.49840898E+00   0.29777251E+00   0.11219505E+00  -0.33920246E-01
  -0.12723775E+00  -0.16330540E+00  -0.14806503E+00  -0.10035561E+00  -0.47017699E-01
  -0.27324946E-02   0.29351265E-01   0.50107916E-01   0.62465035E-01   0.69660718E-01
   0.74018415E-01   0.76682886E-01   0.78219856E-01   0.79313973E-01   0.80836818E-01
   0.83334019E-01   0.86614460E-01   0.89943553E-01   0.92663151E-01   0.94647111E-01
   0.96193000E-01   0.97502288E-01   0.98315293E-01   0.98134093E-01   0.96837071E-01
   0.95003567E-01   0.93541757E-01   0.92998512E-01   0.93300243E-01   0.94183386E-01
   0.95814066E-01   0.98910614E-01   0.10657397E+00   0.11271070E+00   0.12102351E+00
   0.13081780E+00   0.14184679E+00   0.15467640E+00   0.17038168E+00   0.18991030E+00
   0.21357259E+00   0.24094412E+00   0.26959771E+00   0.29420098E+00   0.30789298E+00
   0.30458643E+00   0.28150484E+00   0.24079226E+00   0.18909403E+00   0.13501627E+00
   0.85787794E-01   0.45054554E-01   0.13151336E-01  -0.10488314E-01  -0.25964695E-01
  -0.32770717E-01  -0.30262106E-01  -0.17664861E-01   0.66918545E-02   0.45286944E-01
   0.97528464E-01   0.17015716E+00   0.27871181E+00   0.33188692E+00   0.16834004E+00
  -0.28271073E+00  -0.88231119E+00  -0.13356684E+01  -0.13930439E+01  -0.10307594E+01
  -0.45984360E+00   0.35987193E-01   0.28766183E+00   0.30645634E+00   0.20769353E+00
   0.93809900E-01   0.40809340E-02  -0.56625852E-01  -0.89319085E-01  -0.99195792E-01
  -0.89570923E-01  -0.59382242E-01  -0.39615249E-02   0.83365424E-01   0.20810449E+00
   0.36674086E+00   0.54374911E+00   0.71328444E+00   0.84369819E+00   0.90535354E+00
   0.88083997E+00   0.77295126E+00   0.60470341E+00   0.41055859E+00   0.22468093E+00
   0.73138765E-01  -0.28474793E-01  -0.75629892E-01  -0.76157574E-01  -0.49717023E-01
  -0.16983115E-01   0.12515111E-01   0.34985690E-01   0.50160758E-01   0.59747184E-01
   0.65942103E-01   0.70377569E-01   0.73867464E-01   0.76841404E-01   0.79841697E-01
   0.83541128E-01   0.88335325E-01   0.94006062E-01   0.99829332E-01   0.10504319E+00
   0.10926166E+00   0.11248207E+00   0.11473000E+00   0.11577228E+00   0.11527396E+00
   0.11325922E+00   0.11033510E+00   0.10737416E+00   0.10496964E+00   0.10322881E+00
   0.10208795E+00   0.10179071E+00   0.10302891E+00   0.10938761E+00   0.11334122E+00
   0.11997467E+00   0.12898112E+00   0.14023495E+00   0.15399355E+00   0.17064513E+00
   0.19026369E+00   0.21232165E+00   0.23555344E+00   0.25776519E+00   0.27562750E+00
   0.28477626E+00   0.28115120E+00   0.26276431E+00   0.23092420E+00   0.19011404E+00
   0.14634943E+00   0.10487847E+00   0.68818846E-01   0.39378972E-01   0.16883503E-01
   0.16010159E-02  -0.61338713E-02  -0.61615590E-02   0.14838006E-02   0.16874753E-01
   0.39888591E-01   0.67673729E-01   0.89831765E-01   0.98560704E-01   0.70509295E-01
  -0.72086021E-01  -0.37665649E+00  -0.76883172E+00  -0.10654619E+01  -0.10973602E+01
  -0.83678446E+00  -0.41707374E+00  -0.32050024E-01   0.19174404E+00   0.24674273E+00
   0.20032088E+00   0.12042702E+00   0.42464854E-01  -0.17181420E-01  -0.53432675E-01
  -0.67269684E-01  -0.59734386E-01  -0.29554983E-01   0.26627025E-01   0.11309398E+00
   0.23337514E+00   0.38473232E+00   0.55254254E+00   0.71255970E+00   0.83584974E+00
   0.89627436E+00   0.87899806E+00   0.78642112E+00   0.63786936E+00   0.46286587E+00
   0.29199132E+00   0.14984834E+00   0.51342390E-01  -0.21227987E-03  -0.13685640E-01
  -0.59539608E-02   0.10139382E-01   0.26984650E-01   0.40818026E-01   0.50741383E-01
   0.57551447E-01   0.62589947E-01   0.66925737E-01   0.71132422E-01   0.75557063E-01
   0.80628908E-01   0.86836547E-01   0.94415695E-01   0.10308214E+00   0.11207354E+00
   0.12047766E+00   0.12758926E+00   0.13302327E+00   0.13655305E+00   0.13793755E+00
   0.13701326E+00   0.13398055E+00   0.12952150E+00   0.12454061E+00   0.11974698E+00
   0.11547237E+00   0.11186339E+00   0.10922296E+00   0.10815961E+00   0.11294571E+00
   0.11411496E+00   0.11821472E+00   0.12522996E+00   0.13513532E+00   0.14796880E+00
   0.16365389E+00   0.18173024E+00   0.20122453E+00   0.22067170E+00   0.23812516E+00
   0.25113572E+00   0.25693706E+00   0.25307223E+00   0.23835426E+00   0.21364389E+00
   0.18185635E+00   0.14703538E+00   0.11301378E+00   0.82489303E-01   0.56943790E-01
   0.37101943E-01   0.23331803E-01   0.15719654E-01   0.13988725E-01   0.17499076E-01
   0.25284752E-01   0.35659549E-01   0.44706083E-01   0.43794749E-01   0.18551153E-01
  -0.43984022E-01  -0.15816568E+00  -0.33710157E+00  -0.54471630E+00  -0.68879833E+00
  -0.67963317E+00  -0.50216686E+00  -0.23242030E+00   0.16643443E-01   0.16848961E+00
   0.21398117E+00   0.18748430E+00   0.12722552E+00   0.61186890E-01   0.65986059E-02
  -0.29281507E-01  -0.44579368E-01  -0.38611502E-01  -0.99875815E-02   0.43439660E-01
   0.12380053E+00   0.23199371E+00   0.36556393E+00   0.51340281E+00   0.65435912E+00
   0.76315265E+00   0.81748412E+00   0.80525432E+00   0.72893249E+00   0.60479805E+00
   0.45745827E+00   0.31258708E+00   0.19088997E+00   0.10430392E+00   0.54127374E-01
   0.32062585E-01   0.27488044E-01   0.31725452E-01   0.38843966E-01   0.45641025E-01
   0.51043195E-01   0.55290060E-01   0.59132813E-01   0.63267031E-01   0.68148638E-01
   0.74115444E-01   0.81532960E-01   0.90736781E-01   0.10179655E+00   0.11430895E+00
   0.12739548E+00   0.13992021E+00   0.15079291E+00   0.15917434E+00   0.16450534E+00
   0.16646600E+00   0.16502557E+00   0.16057345E+00   0.15393798E+00   0.14616595E+00
   0.13819001E+00   0.13063856E+00   0.12390481E+00   0.11836255E+00   0.11451535E+00
   0.11749372E+00   0.11548206E+00   0.11651139E+00   0.12072556E+00   0.12816438E+00
   0.13874309E+00   0.15213242E+00   0.16761669E+00   0.18405756E+00   0.19998018E+00
   0.21368046E+00   0.22330419E+00   0.22699860E+00   0.22326694E+00   0.21148492E+00
   0.19231696E+00   0.16772140E+00   0.14044959E+00   0.11328513E+00   0.88444098E-01
   0.67385938E-01   0.50930625E-01   0.39405857E-01   0.32686682E-01   0.30188964E-01
   0.30884239E-01   0.33247115E-01   0.34910481E-01   0.31856034E-01   0.17473713E-01
  -0.17150463E-01  -0.79767072E-01  -0.17003032E+00  -0.27572492E+00  -0.37227886E+00
  -0.41964731E+00  -0.38223980E+00  -0.25937554E+00  -0.92849333E-01   0.58693659E-01
   0.15478772E+00   0.18735947E+00   0.16930935E+00   0.12194895E+00   0.66586495E-01
   0.18110457E-01  -0.15584435E-01  -0.31000787E-01  -0.26370436E-01  -0.30830586E-03
   0.48336803E-01   0.12000573E+00   0.21358151E+00   0.32505171E+00   0.44574354E+00
   0.56027191E+00   0.64811129E+00   0.69126331E+00   0.68060138E+00   0.61908372E+00
   0.52053936E+00   0.40485441E+00   0.29202629E+00   0.19731114E+00   0.12830907E+00
   0.84485450E-01   0.60523943E-01   0.49887716E-01   0.46808549E-01   0.47185721E-01
   0.48690631E-01   0.50420506E-01   0.52386242E-01   0.55025955E-01   0.58863392E-01
   0.64365434E-01   0.71948260E-01   0.81989492E-01   0.94730705E-01   0.11008729E+00
   0.12748454E+00   0.14583127E+00   0.16366603E+00   0.17942807E+00   0.19174457E+00
   0.19963098E+00   0.20258494E+00   0.20063172E+00   0.19434643E+00   0.18478809E+00
   0.17328338E+00   0.16112288E+00   0.14932945E+00   0.13860823E+00   0.12945082E+00
   0.12227519E+00   0.12322976E+00   0.11776461E+00   0.11543408E+00   0.11639493E+00
   0.12069507E+00   0.12819363E+00   0.13846626E+00   0.15073128E+00   0.16385866E+00
   0.17647559E+00   0.18710527E+00   0.19428418E+00   0.19669324E+00   0.19337663E+00
   0.18403035E+00   0.16921525E+00   0.15033346E+00   0.12933063E+00   0.10824949E+00
   0.88836218E-01   0.72337458E-01   0.59475211E-01   0.50483108E-01   0.45116115E-01
   0.42637233E-01   0.41805365E-01   0.40817981E-01   0.37119247E-01   0.27091803E-01
   0.59556503E-02  -0.31398295E-01  -0.87848774E-01  -0.15993760E+00  -0.23442747E+00
  -0.28922983E+00  -0.30099579E+00  -0.25685794E+00  -0.16317903E+00  -0.45490411E-01
   0.62946965E-01   0.13555469E+00   0.16197844E+00   0.14822272E+00   0.10963839E+00
   0.62669794E-01   0.19858203E-01  -0.11099156E-01  -0.26008773E-01  -0.22580974E-01
   0.45507452E-03   0.43502959E-01   0.10581354E+00   0.18491726E+00   0.27577755E+00
   0.36988811E+00   0.45511234E+00   0.51735954E+00   0.54430221E+00   0.53034715E+00
   0.47957825E+00   0.40411138E+00   0.31956003E+00   0.24003716E+00   0.17460878E+00
   0.12632746E+00   0.93875662E-01   0.73771856E-01   0.62108165E-01   0.55564266E-01
   0.51826877E-01   0.49604846E-01   0.48418016E-01   0.48323513E-01   0.49686373E-01
   0.53026724E-01   0.58930746E-01   0.67987985E-01   0.80701061E-01   0.97331926E-01
   0.11770953E+00   0.14107298E+00   0.16602560E+00   0.19064735E+00   0.21277100E+00
   0.23036174E+00   0.24187862E+00   0.24650720E+00   0.24423831E+00   0.23582880E+00
   0.22266065E+00   0.20648674E+00   0.18909714E+00   0.17201564E+00   0.15633881E+00
   0.14274664E+00   0.13162764E+00   0.11394810E+00   0.10498430E+00   0.98663316E-01
   0.95047511E-01   0.94161667E-01   0.95911200E-01   0.10000838E+00   0.10592522E+00
   0.11290087E+00   0.12001224E+00   0.12627013E+00   0.13069628E+00   0.13239744E+00
   0.13069406E+00   0.12530518E+00   0.11649600E+00   0.10507747E+00   0.92232274E-01
   0.79240042E-01   0.67216123E-01   0.56953991E-01   0.48886059E-01   0.43094917E-01
   0.39287159E-01   0.36709854E-01   0.34065429E-01   0.29474478E-01   0.20487301E-01
   0.41687973E-02  -0.22582450E-01  -0.62167608E-01  -0.11459484E+00  -0.17517512E+00
  -0.23283290E+00  -0.27110773E+00  -0.27329167E+00  -0.23044329E+00  -0.14788972E+00
  -0.45361812E-01   0.50466440E-01   0.11701173E+00   0.14392802E+00   0.13436433E+00
   0.10027344E+00   0.55936129E-01   0.13401097E-01  -0.19058476E-01  -0.36483268E-01
  -0.36226116E-01  -0.17264482E-01   0.19989472E-01   0.73492400E-01   0.13912535E+00
   0.21018811E+00   0.27726686E+00   0.32918863E+00   0.35557183E+00   0.35046877E+00
   0.31533361E+00   0.25925604E+00   0.19576931E+00   0.13776249E+00   0.93283076E-01
   0.64255575E-01   0.48065699E-01   0.40327727E-01   0.37073564E-01   0.35655976E-01
   0.34689713E-01   0.33651733E-01   0.32519104E-01   0.31537156E-01   0.31103413E-01
   0.31737403E-01   0.34090737E-01   0.38940643E-01   0.47127545E-01   0.59426262E-01
   0.76362783E-01   0.98004114E-01   0.12376156E+00   0.15226663E+00   0.18140201E+00
   0.20856104E+00   0.23111665E+00   0.24694575E+00   0.25480677E+00   0.25447019E+00
   0.24664796E+00   0.23280765E+00   0.21490166E+00   0.19501836E+00   0.17502139E+00
   0.15629407E+00   0.13966711E+00   0.12551601E+00   0.12147961E+00   0.10943364E+00
   0.10038575E+00   0.94228470E-01   0.90857646E-01   0.90110186E-01   0.91690206E-01
   0.95109691E-01   0.99679130E-01   0.10457135E+00   0.10892737E+00   0.11194529E+00
   0.11294126E+00   0.11142805E+00   0.10723111E+00   0.10058403E+00   0.92122009E-01
   0.82749525E-01   0.73427771E-01   0.64962694E-01   0.57874482E-01   0.52380605E-01
   0.48431704E-01   0.45687049E-01   0.43385393E-01   0.40195039E-01   0.34174512E-01
   0.22918749E-01   0.39135249E-02  -0.24866823E-01  -0.64055856E-01  -0.11167175E+00
  -0.16181860E+00  -0.20411205E+00  -0.22513572E+00  -0.21279496E+00  -0.16248250E+00
  -0.81640304E-01   0.11016318E-01   0.92234918E-01   0.14352316E+00   0.15763487E+00
   0.13900890E+00   0.99337583E-01   0.51885102E-01   0.76194181E-02  -0.26051461E-01
  -0.44871970E-01  -0.46885245E-01  -0.31819681E-01  -0.88048289E-03   0.43105108E-01
   0.95309458E-01   0.14856051E+00   0.19356564E+00   0.22036301E+00   0.22122300E+00
   0.19413273E+00   0.14493517E+00   0.86249205E-01   0.32989308E-01  -0.33427248E-02
  -0.18878973E-01  -0.17108848E-01  -0.56444148E-02   0.79923890E-02   0.19023183E-01
   0.25764613E-01   0.28562797E-01   0.28564916E-01   0.26978952E-01   0.24813315E-01
   0.22875857E-01   0.21888886E-01   0.22643461E-01   0.26115628E-01   0.33474810E-01
   0.45954560E-01   0.64595324E-01   0.89900527E-01   0.12147655E+00   0.15776481E+00
   0.19600913E+00   0.23258669E+00   0.26369701E+00   0.28618749E+00   0.29817873E+00
   0.29927861E+00   0.29042985E+00   0.27357152E+00   0.25123534E+00   0.22610659E+00
   0.20059613E+00   0.17652980E+00   0.15504048E+00   0.13665294E+00   0.12986116E+00
   0.11448687E+00   0.10260786E+00   0.93898272E-01   0.88064183E-01   0.84840999E-01
   0.83931594E-01   0.84913475E-01   0.87183343E-01   0.90002114E-01   0.92618255E-01
   0.94377700E-01   0.94770354E-01   0.93455447E-01   0.90316857E-01   0.85526463E-01
   0.79550262E-01   0.73061805E-01   0.66777683E-01   0.61270022E-01   0.56842374E-01
   0.53528217E-01   0.51158147E-01   0.49352360E-01   0.47368589E-01   0.43912615E-01
   0.37101544E-01   0.24696587E-01   0.46108548E-02  -0.24357820E-01  -0.61645223E-01
  -0.10399878E+00  -0.14474671E+00  -0.17382264E+00  -0.17949998E+00  -0.15301244E+00
  -0.93334062E-01  -0.10082365E-01   0.77667377E-01   0.14781250E+00   0.18408193E+00
   0.18209838E+00   0.14914497E+00   0.98640313E-01   0.44090978E-01  -0.42030009E-02
  -0.39916307E-01  -0.59976590E-01  -0.63572309E-01  -0.51484898E-01  -0.25838260E-01
   0.97940374E-02   0.50046039E-01   0.87497319E-01   0.11307811E+00   0.11777356E+00
   0.95395556E-01   0.42345760E-01  -0.32596491E-01  -0.10650752E+00  -0.15506201E+00
  -0.16576544E+00  -0.14335681E+00  -0.10366996E+00  -0.61997418E-01  -0.26670651E-01
  -0.14339574E-02   0.13277682E-01   0.19771806E-01   0.20900205E-01   0.18968278E-01
   0.15585396E-01   0.11862887E-01   0.86639889E-02   0.68642752E-02   0.75955073E-02
   0.12391405E-01   0.23141688E-01   0.41787796E-01   0.69764026E-01   0.10730089E+00
   0.15282317E+00   0.20274241E+00   0.25189693E+00   0.29464837E+00   0.32626085E+00
   0.34395845E+00   0.34724640E+00   0.33755459E+00   0.31757587E+00   0.29060966E+00
   0.26000201E+00   0.22869123E+00   0.19891259E+00   0.17211073E+00   0.14902487E+00
   0.13879752E+00   0.11994146E+00   0.10519514E+00   0.94006526E-01   0.85859233E-01
   0.80356528E-01   0.77187588E-01   0.75993224E-01   0.76245612E-01   0.77268501E-01
   0.78387385E-01   0.79067719E-01   0.78944757E-01   0.77794145E-01   0.75534408E-01
   0.72268282E-01   0.68305517E-01   0.64121376E-01   0.60237392E-01   0.57050463E-01
   0.54702236E-01   0.53081532E-01   0.51915094E-01   0.50774107E-01   0.48910187E-01
   0.45059100E-01   0.37439558E-01   0.24058545E-01   0.32965806E-02  -0.25305251E-01
  -0.60168123E-01  -0.96877168E-01  -0.12754866E+00  -0.14134220E+00  -0.12903040E+00
  -0.85604453E-01  -0.13057628E-01   0.76881029E-01   0.16369027E+00   0.22465213E+00
   0.24434879E+00   0.22117354E+00   0.16667964E+00   0.98607257E-01   0.32515373E-01
  -0.22019760E-01  -0.60376960E-01  -0.81338776E-01  -0.85764260E-01  -0.75850589E-01
  -0.54864892E-01  -0.27180594E-01   0.15096096E-02   0.24056790E-01   0.32252780E-01
   0.11717982E-01  -0.58097224E-01  -0.17223464E+00  -0.30133121E+00  -0.40362164E+00
  -0.44247370E+00  -0.40574517E+00  -0.31377495E+00  -0.20618973E+00  -0.11640776E+00
  -0.55764564E-01  -0.18931351E-01   0.11100379E-02   0.95122849E-02   0.10885262E-01
   0.82855339E-02   0.34880531E-02  -0.24058525E-02  -0.85632503E-02  -0.14133685E-01
  -0.17921117E-01  -0.18037024E-01  -0.11732377E-01   0.43336949E-02   0.33250420E-01
   0.76580845E-01   0.13310137E+00   0.19817829E+00   0.26432166E+00   0.32298681E+00
   0.36695626E+00   0.39216494E+00   0.39817649E+00   0.38740095E+00   0.36380416E+00
   0.33178621E+00   0.29544978E+00   0.25819412E+00   0.22255512E+00   0.19023001E+00
   0.16218934E+00   0.14776988E+00   0.12546245E+00   0.10792753E+00   0.94410630E-01
   0.84172363E-01   0.76673671E-01   0.71578853E-01   0.68574901E-01   0.67180679E-01
   0.66750090E-01   0.66661209E-01   0.66480647E-01   0.65963422E-01   0.64966631E-01
   0.63415168E-01   0.61339337E-01   0.58918851E-01   0.56477268E-01   0.54391361E-01
   0.52922411E-01   0.52077160E-01   0.51623241E-01   0.51204169E-01   0.50338023E-01
   0.48220057E-01   0.43535615E-01   0.34545649E-01   0.19505028E-01  -0.26739782E-02
  -0.31587187E-01  -0.64415799E-01  -0.94718530E-01  -0.11141475E+00  -0.10542101E+00
  -0.71596081E-01  -0.83286846E-02   0.80078140E-01   0.17983050E+00   0.26807565E+00
   0.32026785E+00   0.32113809E+00   0.27205462E+00   0.18981431E+00   0.97933506E-01
   0.16093238E-01  -0.46154147E-01  -0.87134941E-01  -0.10836433E+00  -0.11291995E+00
  -0.10476894E+00  -0.88573770E-01  -0.69559413E-01  -0.53314092E-01  -0.45688636E-01
  -0.68666462E-01  -0.15903981E+00  -0.31584208E+00  -0.50861398E+00  -0.69177733E+00
  -0.81175074E+00  -0.82216295E+00  -0.71118425E+00  -0.51792009E+00  -0.31395062E+00
  -0.15927894E+00  -0.70756460E-01  -0.29050701E-01  -0.98001312E-02  -0.24664477E-02
  -0.21651774E-02  -0.57471800E-02  -0.11987005E-01  -0.20290625E-01  -0.30117089E-01
  -0.40804693E-01  -0.51251302E-01  -0.59295033E-01  -0.61139274E-01  -0.51430309E-01
  -0.24391409E-01   0.24356470E-01   0.94405470E-01   0.17917640E+00   0.26761051E+00
   0.34720967E+00   0.40743168E+00   0.44230079E+00   0.45136011E+00   0.43871541E+00
   0.41047427E+00   0.37267958E+00   0.33034935E+00   0.28722541E+00   0.24593277E+00
   0.20826141E+00   0.17535764E+00   0.15607901E+00   0.13060667E+00   0.11052059E+00
   0.94911157E-01   0.82843821E-01   0.73655817E-01   0.66993634E-01   0.62573184E-01
   0.59920006E-01   0.58379385E-01   0.57364927E-01   0.56541478E-01   0.55771008E-01
   0.54959145E-01   0.53999048E-01   0.52832193E-01   0.51531791E-01   0.50327604E-01
   0.49513299E-01   0.49246044E-01   0.49396011E-01   0.49605256E-01   0.49446905E-01
   0.48390720E-01   0.45524423E-01   0.39361073E-01   0.28050914E-01   0.99850142E-02
  -0.15382022E-01  -0.46559475E-01  -0.78711081E-01  -0.99955997E-01  -0.98355204E-01
  -0.68988552E-01  -0.11082214E-01   0.74165075E-01   0.18057336E+00   0.29187687E+00
   0.38198360E+00   0.42402988E+00   0.40329169E+00   0.32497542E+00   0.21174297E+00
   0.93096070E-01  -0.68760484E-02  -0.77257291E-01  -0.11985937E+00  -0.14028354E+00
  -0.14434415E+00  -0.13808242E+00  -0.12778334E+00  -0.11947642E+00  -0.11782299E+00
  -0.14362777E+00  -0.25325697E+00  -0.44839314E+00  -0.68482378E+00  -0.91652450E+00
  -0.11058574E+01  -0.12068620E+01  -0.11684097E+01  -0.97357868E+00  -0.67452260E+00
  -0.37424223E+00  -0.16156576E+00  -0.58616033E-01  -0.27709612E-01  -0.21432824E-01
  -0.19279944E-01  -0.20496839E-01  -0.24479890E-01  -0.31448192E-01  -0.41857882E-01
  -0.55723752E-01  -0.72764054E-01  -0.92211131E-01  -0.11182361E+00  -0.12663907E+00
  -0.12789222E+00  -0.10404168E+00  -0.48313712E-01   0.38024684E-01   0.14576114E+00
   0.25999743E+00   0.36397508E+00   0.44346349E+00   0.49022826E+00   0.50336983E+00
   0.48833975E+00   0.45424192E+00   0.40992232E+00   0.36157285E+00   0.31311072E+00
   0.26693241E+00   0.22465256E+00   0.18746047E+00   0.16291299E+00   0.13485231E+00
   0.11263520E+00   0.95266004E-01   0.81664538E-01   0.71088926E-01   0.63198983E-01
   0.57734581E-01   0.54187861E-01   0.51852353E-01   0.50159593E-01   0.48877760E-01
   0.47979555E-01   0.47403191E-01   0.46976280E-01   0.46522044E-01   0.46012930E-01
   0.45636454E-01   0.45669972E-01   0.46200295E-01   0.46947301E-01   0.47398834E-01
   0.47047878E-01   0.45313672E-01   0.41135960E-01   0.32739011E-01   0.17971414E-01
  -0.48495603E-02  -0.35837317E-01  -0.72248957E-01  -0.10440667E+00  -0.11451393E+00
  -0.92718108E-01  -0.38744474E-01   0.44335722E-01   0.15314715E+00   0.27930628E+00
   0.40275308E+00   0.49304721E+00   0.52138505E+00   0.47540613E+00   0.36598722E+00
   0.22209139E+00   0.78188443E-01  -0.38499100E-01  -0.11592690E+00  -0.15806766E+00
  -0.17603662E+00  -0.17894752E+00  -0.17513287E+00  -0.17265776E+00  -0.17813053E+00
  -0.20303133E+00  -0.31971776E+00  -0.55558976E+00  -0.83879015E+00  -0.10822133E+01
  -0.12548507E+01  -0.13660238E+01  -0.14023296E+01  -0.13106510E+01  -0.10569401E+01
  -0.69183643E+00  -0.33937417E+00  -0.11037569E+00  -0.26495759E-01  -0.27576278E-01
  -0.43305655E-01  -0.47612548E-01  -0.48067363E-01  -0.49843871E-01  -0.55414628E-01
  -0.66647861E-01  -0.84215127E-01  -0.10835283E+00  -0.13893158E+00  -0.17397468E+00
  -0.20578128E+00  -0.21837505E+00  -0.19715062E+00  -0.13464288E+00  -0.32763672E-01
   0.97309155E-01   0.23735520E+00   0.36642712E+00   0.46636648E+00   0.52642657E+00
   0.54511696E+00   0.52900630E+00   0.48950018E+00   0.43869239E+00   0.38506257E+00
   0.33258636E+00   0.28306365E+00   0.23760540E+00   0.19726464E+00   0.16741242E+00
   0.13762822E+00   0.11388753E+00   0.95200745E-01   0.80409601E-01   0.68753356E-01
   0.59952120E-01   0.53780942E-01   0.49671924E-01   0.46828470E-01   0.44676512E-01
   0.43085428E-01   0.42148341E-01   0.41841409E-01   0.41914318E-01   0.42047436E-01
   0.42104539E-01   0.42262582E-01   0.42837190E-01   0.43878690E-01   0.44946845E-01
   0.45338985E-01   0.44433722E-01   0.41575756E-01   0.35525633E-01   0.24144313E-01
   0.48215322E-02  -0.24440254E-01  -0.63559692E-01  -0.10813149E+00  -0.14060696E+00
  -0.14016344E+00  -0.99623652E-01  -0.22682268E-01   0.84952978E-01   0.21817276E+00
   0.36523376E+00   0.50022011E+00   0.58723913E+00   0.59674853E+00   0.52166200E+00
   0.38100308E+00   0.21027519E+00   0.46982531E-01  -0.80974022E-01  -0.16174329E+00
  -0.20068860E+00  -0.21398530E+00  -0.21492073E+00  -0.21416856E+00  -0.22159063E+00
  -0.24450010E+00  -0.33691342E+00  -0.59015427E+00  -0.94806378E+00  -0.12496561E+01
  -0.13850272E+01  -0.13801578E+01  -0.13303266E+01  -0.12731192E+01  -0.11501297E+01
  -0.89529649E+00  -0.54111027E+00  -0.21736211E+00  -0.42141880E-01  -0.23918425E-01
  -0.74498808E-01  -0.10620501E+00  -0.10139170E+00  -0.89552376E-01  -0.83675488E-01
  -0.83913793E-01  -0.93434203E-01  -0.11332815E+00  -0.14430854E+00  -0.18717122E+00
  -0.23934713E+00  -0.28638359E+00  -0.30923227E+00  -0.29227048E+00  -0.22734007E+00
  -0.11576430E+00   0.31035055E-01   0.19281493E+00   0.34483945E+00   0.46470797E+00
   0.53868475E+00   0.56444055E+00   0.54958605E+00   0.50758698E+00   0.45285715E+00
   0.39619310E+00   0.34218557E+00   0.29177042E+00   0.24528550E+00   0.20349621E+00
   0.16874755E+00   0.13835933E+00   0.11387661E+00   0.94428685E-01   0.78864188E-01
   0.66469126E-01   0.57070804E-01   0.50500222E-01   0.46124720E-01   0.43037488E-01
   0.40634290E-01   0.38867726E-01   0.37950634E-01   0.37912145E-01   0.38437651E-01
   0.39064937E-01   0.39546603E-01   0.40061719E-01   0.40990792E-01   0.42368700E-01
   0.43594592E-01   0.43750653E-01   0.42059687E-01   0.37750118E-01   0.29377513E-01
   0.14416103E-01  -0.10282109E-01  -0.47224401E-01  -0.96441516E-01  -0.15084897E+00
  -0.18525776E+00  -0.17762411E+00  -0.12300127E+00  -0.27626887E-01   0.10154755E+00
   0.25783981E+00   0.42479589E+00   0.56889713E+00   0.64838283E+00   0.63467741E+00
   0.52880605E+00   0.35987987E+00   0.16959489E+00  -0.38552250E-02  -0.13467304E+00
  -0.21290099E+00  -0.24532808E+00  -0.25155189E+00  -0.24948147E+00  -0.25193935E+00
  -0.27035232E+00  -0.32205792E+00  -0.52033941E+00  -0.91727755E+00  -0.13503492E+01
  -0.15776831E+01  -0.14992761E+01  -0.12342143E+01  -0.98442580E+00  -0.83962497E+00
  -0.72668325E+00  -0.53778400E+00  -0.27912673E+00  -0.74576660E-01  -0.31298535E-01
  -0.12554567E+00  -0.23226142E+00  -0.25440574E+00  -0.20322324E+00  -0.15046006E+00
  -0.12637844E+00  -0.11589021E+00  -0.12004049E+00  -0.13970005E+00  -0.17572665E+00
  -0.22964469E+00  -0.29453549E+00  -0.35281478E+00  -0.38561708E+00  -0.37747580E+00
  -0.31902422E+00  -0.20900288E+00  -0.56455045E-01   0.11853499E+00   0.28843389E+00
   0.42635407E+00   0.51469761E+00   0.54954516E+00   0.53922763E+00   0.49910809E+00
   0.44546089E+00   0.39032487E+00   0.33871707E+00   0.29078664E+00   0.24605333E+00
   0.20497637E+00   0.16624823E+00   0.13655578E+00   0.11224720E+00   0.92692630E-01
   0.76847059E-01   0.64107762E-01   0.54442798E-01   0.47757862E-01   0.43371266E-01
   0.40273233E-01   0.37816507E-01   0.36009464E-01   0.35166173E-01   0.35376011E-01
   0.36287193E-01   0.37324106E-01   0.38146639E-01   0.38940417E-01   0.40146637E-01
   0.41783292E-01   0.43094876E-01   0.42948112E-01   0.40386874E-01   0.34487818E-01
   0.23587084E-01   0.47895310E-02  -0.25588957E-01  -0.70667050E-01  -0.13087591E+00
  -0.19591033E+00  -0.23509602E+00  -0.22566067E+00  -0.16390267E+00  -0.57126330E-01
   0.87426008E-01   0.26145390E+00   0.44323851E+00   0.59161252E+00   0.65999339E+00
   0.62247608E+00   0.48945287E+00   0.30004749E+00   0.10068256E+00  -0.71958341E-01
  -0.19625291E+00  -0.26541319E+00  -0.28781375E+00  -0.28510507E+00  -0.27895414E+00
  -0.28384726E+00  -0.31219679E+00  -0.40671321E+00  -0.71514180E+00  -0.12202350E+01
  -0.16587610E+01  -0.17375821E+01  -0.13989821E+01  -0.86878772E+00  -0.44571813E+00
  -0.25199839E+00  -0.18856982E+00  -0.10930598E+00  -0.25561842E-02   0.15116441E-01
  -0.13611501E+00  -0.37822488E+00  -0.53725520E+00  -0.51349774E+00  -0.36775606E+00
  -0.23524722E+00  -0.17540403E+00  -0.14866877E+00  -0.14334527E+00  -0.15917300E+00
  -0.19652453E+00  -0.25562103E+00  -0.32569855E+00  -0.39038638E+00  -0.43325487E+00
  -0.44007709E+00  -0.39982496E+00  -0.30671182E+00  -0.16442289E+00   0.10241793E-01
   0.18912124E+00   0.34133221E+00   0.44441660E+00   0.49134354E+00   0.49005824E+00
   0.45733788E+00   0.41099640E+00   0.36365989E+00   0.31983561E+00   0.27854219E+00
   0.23874881E+00   0.20081492E+00   0.15959448E+00   0.13194761E+00   0.10878534E+00
   0.89829887E-01   0.74244081E-01   0.61594108E-01   0.52003954E-01   0.45462628E-01
   0.41267272E-01   0.38338738E-01   0.35996017E-01   0.34281589E-01   0.33581193E-01
   0.34034865E-01   0.35275628E-01   0.36657893E-01   0.37786077E-01   0.38857166E-01
   0.40348532E-01   0.42241332E-01   0.43635534E-01   0.43208673E-01   0.39837984E-01
   0.32445904E-01   0.19162925E-01  -0.32252248E-02  -0.38873988E-01  -0.91509783E-01
  -0.16213066E+00  -0.23806621E+00  -0.28537385E+00  -0.28031332E+00  -0.21923265E+00
  -0.10949609E+00   0.41506096E-01   0.22369878E+00   0.41092856E+00   0.55672007E+00
   0.61240699E+00   0.55597843E+00   0.40596654E+00   0.20869160E+00   0.12611976E-01
  -0.14866868E+00  -0.25835144E+00  -0.31310890E+00  -0.32287806E+00  -0.31040841E+00
  -0.29936407E+00  -0.30485712E+00  -0.33968081E+00  -0.47589112E+00  -0.86005657E+00
  -0.14061691E+01  -0.17823472E+01  -0.16855975E+01  -0.11205906E+01  -0.40355729E+00
   0.11011202E+00   0.30016035E+00   0.29836433E+00   0.26973892E+00   0.21886611E+00
   0.26940525E-01  -0.34776102E+00  -0.75371476E+00  -0.95653411E+00  -0.85732250E+00
  -0.58015421E+00  -0.33743217E+00  -0.22478414E+00  -0.17793112E+00  -0.15966911E+00
  -0.16752211E+00  -0.20047142E+00  -0.25570317E+00  -0.32227846E+00  -0.38747658E+00
  -0.43912847E+00  -0.46546358E+00  -0.45422710E+00  -0.39432254E+00  -0.28163749E+00
  -0.12588416E+00   0.47945966E-01   0.20706402E+00   0.32380405E+00   0.38601855E+00
   0.39913562E+00   0.38007871E+00   0.34769654E+00   0.31479743E+00   0.28477047E+00
   0.25464266E+00   0.22304126E+00   0.19067295E+00   0.14899820E+00   0.12461302E+00
   0.10350732E+00   0.85833418E-01   0.71043379E-01   0.58913824E-01   0.49722996E-01
   0.43541550E-01   0.39677127E-01   0.37031251E-01   0.34919363E-01   0.33411688E-01
   0.32937746E-01   0.33667164E-01   0.35226141E-01   0.36937483E-01   0.38389010E-01
   0.39792544E-01   0.41630521E-01   0.43823759E-01   0.45345611E-01   0.44732162E-01
   0.40741104E-01   0.32181921E-01   0.17035463E-01  -0.81423006E-02  -0.47857468E-01
  -0.10633756E+00  -0.18521006E+00  -0.27149527E+00  -0.32974766E+00  -0.33468524E+00
  -0.28144588E+00  -0.17691213E+00  -0.29158326E-01   0.14973439E+00   0.33107558E+00
   0.46713421E+00   0.51090553E+00   0.44477824E+00   0.29209561E+00   0.10155913E+00
  -0.79613646E-01  -0.22155885E+00  -0.31152812E+00  -0.34901936E+00  -0.34532917E+00
  -0.32362944E+00  -0.30743631E+00  -0.31096098E+00  -0.34694845E+00  -0.50231934E+00
  -0.90093041E+00  -0.14097458E+01  -0.16761025E+01  -0.14282638E+01  -0.73560248E+00
   0.36397622E-01   0.53334823E+00   0.67431992E+00   0.62224542E+00   0.53108617E+00
   0.36638918E+00  -0.75021223E-02  -0.59098614E+00  -0.11502501E+01  -0.13865875E+01
  -0.12035962E+01  -0.79034409E+00  -0.43485269E+00  -0.26633261E+00  -0.19859996E+00
  -0.16566750E+00  -0.16161373E+00  -0.18308558E+00  -0.22503500E+00  -0.27897879E+00
  -0.33719621E+00  -0.39292883E+00  -0.43830430E+00  -0.46162500E+00  -0.44764107E+00
  -0.38349550E+00  -0.26818772E+00  -0.11850469E+00   0.34858442E-01   0.16019222E+00
   0.23868801E+00   0.27063045E+00   0.27100284E+00   0.25864749E+00   0.24608208E+00
   0.23514218E+00   0.22033681E+00   0.19974969E+00   0.17500586E+00   0.13526040E+00
   0.11502289E+00   0.96689148E-01   0.80869112E-01   0.67344133E-01   0.56116001E-01
   0.47601783E-01   0.41946503E-01   0.38499027E-01   0.36194744E-01   0.34383504E-01
   0.33167470E-01   0.33000640E-01   0.34063063E-01   0.35975932E-01   0.38055537E-01
   0.39896822E-01   0.41720289E-01   0.43983970E-01   0.46536393E-01   0.48256782E-01
   0.47601968E-01   0.43276327E-01   0.34047599E-01   0.17843071E-01  -0.88743299E-02
  -0.50778255E-01  -0.11239214E+00  -0.19591065E+00  -0.29044953E+00  -0.36089978E+00
  -0.37985015E+00  -0.33993292E+00  -0.24704007E+00  -0.11053869E+00   0.55258195E-01
   0.22113297E+00   0.34218175E+00   0.37649661E+00   0.31071117E+00   0.16901140E+00
  -0.24819984E-02  -0.16057422E+00  -0.27896667E+00  -0.34748584E+00  -0.36750651E+00
  -0.35149213E+00  -0.32247996E+00  -0.30158442E+00  -0.30057111E+00  -0.33038705E+00
  -0.47180529E+00  -0.81916598E+00  -0.12241089E+01  -0.13621171E+01  -0.10235219E+01
  -0.32931583E+00   0.35698347E+00   0.73839792E+00   0.80153651E+00   0.73160981E+00
   0.64293697E+00   0.43740738E+00  -0.48658941E-01  -0.77931395E+00  -0.14470250E+01
  -0.16999645E+01  -0.14475824E+01  -0.93242496E+00  -0.49758751E+00  -0.29077722E+00
  -0.20652873E+00  -0.15955132E+00  -0.14072472E+00  -0.14418849E+00  -0.16455129E+00
  -0.19709124E+00  -0.23946674E+00  -0.29071625E+00  -0.34825793E+00  -0.40365724E+00
  -0.44041491E+00  -0.43799572E+00  -0.38254126E+00  -0.27787913E+00  -0.14756697E+00
  -0.24393617E-01   0.66242561E-01   0.11760825E+00   0.14050829E+00   0.15217300E+00
   0.16392786E+00   0.17550531E+00   0.17871905E+00   0.17093682E+00   0.15513015E+00
   0.11963666E+00   0.10396154E+00   0.88816759E-01   0.75240056E-01   0.63332720E-01
   0.53304663E-01   0.45683789E-01   0.40679398E-01   0.37708865E-01   0.35787481E-01
   0.34329702E-01   0.33470529E-01   0.33673790E-01   0.35121013E-01   0.37436319E-01
   0.39947174E-01   0.42261587E-01   0.44589664E-01   0.47339724E-01   0.50293733E-01
   0.52286463E-01   0.51764573E-01   0.47444393E-01   0.38125209E-01   0.21794679E-01
  -0.50011240E-02  -0.46861596E-01  -0.10832098E+00  -0.19187964E+00  -0.29049751E+00
  -0.37204049E+00  -0.40682954E+00  -0.38382081E+00  -0.30700622E+00  -0.18698588E+00
  -0.40250514E-01   0.10479275E+00   0.20863315E+00   0.23641543E+00   0.17843632E+00
   0.56682300E-01  -0.88656407E-01  -0.21991978E+00  -0.31382414E+00  -0.36158163E+00
  -0.36586899E+00  -0.34024767E+00  -0.30689629E+00  -0.28239240E+00  -0.27512362E+00
  -0.29236913E+00  -0.39252431E+00  -0.64198835E+00  -0.90677268E+00  -0.92725749E+00
  -0.57099908E+00   0.10380720E-01   0.49970125E+00   0.69589225E+00   0.66504705E+00
   0.60348825E+00   0.57096652E+00   0.40025233E+00  -0.10198410E+00  -0.87641920E+00
  -0.15705475E+01  -0.18086622E+01  -0.15134254E+01  -0.95834842E+00  -0.50450696E+00
  -0.29237128E+00  -0.20024996E+00  -0.14209861E+00  -0.10743483E+00  -0.88520918E-01
  -0.81257528E-01  -0.85188452E-01  -0.10307962E+00  -0.13949107E+00  -0.19791059E+00
  -0.27556649E+00  -0.35812184E+00  -0.42013279E+00  -0.43532149E+00  -0.39212937E+00
  -0.30274441E+00  -0.19696396E+00  -0.10447768E+00  -0.38916755E-01   0.49909901E-02
   0.41102130E-01   0.78127934E-01   0.11287352E+00   0.13438528E+00   0.13961787E+00
   0.13301097E+00   0.10355690E+00   0.92359165E-01   0.80488911E-01   0.69329435E-01
   0.59252073E-01   0.50630891E-01   0.44064049E-01   0.39810023E-01   0.37376006E-01
   0.35892483E-01   0.34854258E-01   0.34416794E-01   0.35034051E-01   0.36886370E-01
   0.39619368E-01   0.42593261E-01   0.45430010E-01   0.48305943E-01   0.51559612E-01
   0.54924619E-01   0.57250472E-01   0.57041005E-01   0.53074518E-01   0.44233760E-01
   0.28668066E-01   0.31909257E-02  -0.36457463E-01  -0.94506455E-01  -0.17344061E+00
  -0.26999603E+00  -0.35880621E+00  -0.40881618E+00  -0.40466892E+00  -0.34715225E+00
  -0.24696901E+00  -0.12204306E+00   0.67491781E-03   0.87688424E-01   0.11133424E+00
   0.64797180E-01  -0.33534404E-01  -0.15054377E+00  -0.25439859E+00  -0.32452333E+00
  -0.35326935E+00  -0.34465659E+00  -0.31323036E+00  -0.27893670E+00  -0.25236509E+00
  -0.23856529E+00  -0.24093888E+00  -0.28987570E+00  -0.42791436E+00  -0.55430912E+00
  -0.49133822E+00  -0.18278685E+00   0.21006038E+00   0.44207208E+00   0.42016085E+00
   0.28463016E+00   0.23451285E+00   0.27972544E+00   0.20077591E+00  -0.21654201E+00
  -0.90872561E+00  -0.15226876E+01  -0.17010109E+01  -0.13893944E+01  -0.86321022E+00
  -0.45623102E+00  -0.27267004E+00  -0.18178306E+00  -0.11682515E+00  -0.67469158E-01
  -0.24972065E-01   0.12665936E-01   0.41519620E-01   0.54149937E-01   0.41126059E-01
  -0.68483262E-02  -0.93490469E-01  -0.20893440E+00  -0.32623164E+00  -0.40985152E+00
  -0.43408147E+00  -0.39812475E+00  -0.32499734E+00  -0.24462757E+00  -0.17509031E+00
  -0.11644172E+00  -0.59549356E-01   0.49571150E-04   0.55256607E-01   0.92492411E-01
   0.10912066E+00   0.11082709E+00   0.88328597E-01   0.81112640E-01   0.72317979E-01
   0.63550808E-01   0.55380042E-01   0.48285328E-01   0.42884753E-01   0.39462430E-01
   0.37627327E-01   0.36650340E-01   0.36112095E-01   0.36165227E-01   0.37224354E-01
   0.39461722E-01   0.42566702E-01   0.45963074E-01   0.49298770E-01   0.52703725E-01
   0.56434158E-01   0.60194239E-01   0.62900785E-01   0.63169550E-01   0.59871700E-01
   0.51996763E-01   0.37922292E-01   0.14878157E-01  -0.20827333E-01  -0.72845744E-01
  -0.14336293E+00  -0.23118512E+00  -0.32086611E+00  -0.38280523E+00  -0.39774073E+00
  -0.36209303E+00  -0.28471310E+00  -0.18331151E+00  -0.82820610E-01  -0.11300797E-01
   0.96708403E-02  -0.24646780E-01  -0.99556059E-01  -0.18862489E+00  -0.26561837E+00
  -0.31299783E+00  -0.32490912E+00  -0.30702885E+00  -0.27435198E+00  -0.24204575E+00
  -0.21512804E+00  -0.19601844E+00  -0.18539849E+00  -0.19143498E+00  -0.23633862E+00
  -0.25774340E+00  -0.15661254E+00   0.61069412E-01   0.24044326E+00   0.21251076E+00
  -0.21169738E-01  -0.26524620E+00  -0.32230344E+00  -0.21155522E+00  -0.17233217E+00
  -0.42426764E+00  -0.92055944E+00  -0.13555185E+01  -0.14323432E+01  -0.11268228E+01
  -0.68591618E+00  -0.37457903E+00  -0.23900343E+00  -0.15597057E+00  -0.89053737E-01
  -0.28280033E-01   0.35401643E-01   0.10216366E+00   0.16385565E+00   0.20864697E+00
   0.22290939E+00   0.19273579E+00   0.10906396E+00  -0.22969338E-01  -0.17769663E+00
  -0.31516333E+00  -0.40003651E+00  -0.42012017E+00  -0.38942657E+00  -0.33371377E+00
  -0.27163987E+00  -0.20704826E+00  -0.13613415E+00  -0.59989513E-01   0.97163843E-02
   0.57527904E-01   0.82343746E-01   0.90502477E-01   0.74933291E-01   0.70951682E-01
   0.64846816E-01   0.58300904E-01   0.52000127E-01   0.46470811E-01   0.42299669E-01
   0.39765753E-01   0.38578549E-01   0.38162871E-01   0.38186975E-01   0.38778941E-01
   0.40282749E-01   0.42847766E-01   0.46222513E-01   0.49928493E-01   0.53667253E-01
   0.57529602E-01   0.61687746E-01   0.65827833E-01   0.68964613E-01   0.69857020E-01
   0.67481121E-01   0.60934293E-01   0.48848173E-01   0.28951107E-01  -0.17437506E-02
  -0.46143478E-01  -0.10594685E+00  -0.18038595E+00  -0.26275855E+00  -0.33048303E+00
  -0.36212076E+00  -0.34945231E+00  -0.29751792E+00  -0.22157234E+00  -0.14350968E+00
  -0.86603719E-01  -0.67735632E-01  -0.90329297E-01  -0.14299027E+00  -0.20519015E+00
  -0.25620532E+00  -0.28237449E+00  -0.28055420E+00  -0.25804993E+00  -0.22858864E+00
  -0.20013923E+00  -0.17450688E+00  -0.15232210E+00  -0.13260949E+00  -0.11342560E+00
  -0.10073972E+00  -0.64375299E-01   0.33951657E-01   0.14790245E+00   0.13929758E+00
  -0.97275360E-01  -0.49617118E+00  -0.83483987E+00  -0.92078035E+00  -0.77677045E+00
  -0.62664841E+00  -0.67867040E+00  -0.91851967E+00  -0.11238339E+01  -0.10859066E+01
  -0.80927818E+00  -0.48689871E+00  -0.28892185E+00  -0.19932495E+00  -0.12868235E+00
  -0.64246265E-01   0.31386563E-02   0.82227626E-01   0.17274039E+00   0.26299115E+00
   0.33697377E+00   0.37734571E+00   0.36710526E+00   0.29418525E+00   0.16047219E+00
  -0.11083800E-01  -0.18086162E+00  -0.30982907E+00  -0.37818467E+00  -0.39076679E+00
  -0.36597087E+00  -0.31945748E+00  -0.25694432E+00  -0.17986783E+00  -0.95361404E-01
  -0.19497205E-01   0.32291069E-01   0.61205175E-01   0.73386890E-01   0.63943172E-01
   0.62359751E-01   0.58476955E-01   0.53900141E-01   0.49351776E-01   0.45354582E-01
   0.42423691E-01   0.40802282E-01   0.40283319E-01   0.40440580E-01   0.41028590E-01
   0.42143500E-01   0.44043447E-01   0.46842461E-01   0.50352917E-01   0.54218395E-01
   0.58225162E-01   0.62448104E-01   0.66987242E-01   0.71517294E-01   0.75155661E-01
   0.76804447E-01   0.75535265E-01   0.70537926E-01   0.60689773E-01   0.44228704E-01
   0.18902169E-01  -0.17412434E-01  -0.65857598E-01  -0.12573963E+00  -0.19367071E+00
  -0.25861270E+00  -0.30100420E+00  -0.30907353E+00  -0.28304550E+00  -0.23368481E+00
  -0.17845438E+00  -0.13593792E+00  -0.11929874E+00  -0.13124900E+00  -0.16342306E+00
  -0.20070274E+00  -0.22804041E+00  -0.23641668E+00  -0.22579034E+00  -0.20427528E+00
  -0.18052909E+00  -0.15689062E+00  -0.13385207E+00  -0.11108446E+00  -0.86901038E-01
  -0.57761897E-01  -0.21693159E-01   0.31516136E-01   0.10346843E+00   0.13112992E+00
  -0.11621185E-02  -0.35532332E+00  -0.83804962E+00  -0.12302676E+01  -0.13508588E+01
  -0.12078237E+01  -0.98337508E+00  -0.86037833E+00  -0.86145310E+00  -0.85945184E+00
  -0.73674509E+00  -0.51521064E+00  -0.31853916E+00  -0.21906349E+00  -0.16098104E+00
  -0.10483351E+00  -0.46371715E-01   0.22247697E-01   0.10873047E+00   0.21408781E+00
   0.32491210E+00   0.42160024E+00   0.48348854E+00   0.49164192E+00   0.43316210E+00
   0.30864715E+00   0.13812264E+00  -0.42384188E-01  -0.19516859E+00  -0.29700356E+00
  -0.34502900E+00  -0.34924712E+00  -0.32044585E+00  -0.26493814E+00  -0.18887430E+00
  -0.10485929E+00  -0.32026383E-01   0.17463404E-01   0.46433737E-01   0.60144810E-01
   0.55518096E-01   0.55536942E-01   0.53411355E-01   0.50533269E-01   0.47581325E-01
   0.45033693E-01   0.43311064E-01   0.42597183E-01   0.42736969E-01   0.43424358E-01
   0.44490653E-01   0.46011276E-01   0.48174447E-01   0.51065970E-01   0.54562905E-01
   0.58436440E-01   0.62573908E-01   0.67059207E-01   0.71944835E-01   0.76904784E-01
   0.81147573E-01   0.83688473E-01   0.83658582E-01   0.80305189E-01   0.72716031E-01
   0.59598453E-01   0.39385834E-01   0.10686487E-01  -0.27112685E-01  -0.73300892E-01
  -0.12540510E+00  -0.17868714E+00  -0.22260230E+00  -0.24458195E+00  -0.24054625E+00
  -0.21583258E+00  -0.18237384E+00  -0.15378877E+00  -0.13996186E+00  -0.14326640E+00
  -0.15825044E+00  -0.17492472E+00  -0.18389340E+00  -0.18080402E+00  -0.16812742E+00
  -0.15173885E+00  -0.13396103E+00  -0.11533883E+00  -0.95727632E-01  -0.74452793E-01
  -0.49830932E-01  -0.19114934E-01   0.19582870E-01   0.67078632E-01   0.11020180E+00
   0.89148810E-01  -0.86174393E-01  -0.45312646E+00  -0.92232765E+00  -0.13053808E+01
  -0.14434425E+01  -0.13250722E+01  -0.10801732E+01  -0.85703981E+00  -0.70641376E+00
  -0.58207644E+00  -0.43704968E+00  -0.29336886E+00  -0.20467749E+00  -0.16590464E+00
  -0.12872243E+00  -0.87106181E-01  -0.37002528E-01   0.27912236E-01   0.11366992E+00
   0.22272606E+00   0.34350387E+00   0.45420488E+00   0.53152649E+00   0.55520151E+00
   0.51253889E+00   0.40403367E+00   0.24711001E+00   0.72850500E-01  -0.85172028E-01
  -0.20342538E+00  -0.27364729E+00  -0.29855166E+00  -0.28429006E+00  -0.23749619E+00
  -0.16821086E+00  -0.92926050E-01  -0.30803352E-01   0.11825104E-01   0.37664712E-01
   0.50794274E-01   0.49442249E-01   0.50400318E-01   0.49632240E-01   0.48219364E-01
   0.46721707E-01   0.45535085E-01   0.44974370E-01   0.45147931E-01   0.45912594E-01
   0.47034758E-01   0.48403326E-01   0.50097599E-01   0.52283344E-01   0.55055027E-01
   0.58364223E-01   0.62100660E-01   0.66246032E-01   0.70905739E-01   0.76112712E-01
   0.81559266E-01   0.86531228E-01   0.90110953E-01   0.91429308E-01   0.89731242E-01
   0.84253732E-01   0.74105446E-01   0.58327303E-01   0.36171893E-01   0.74859600E-02
  -0.26976898E-01  -0.65369526E-01  -0.10460365E+00  -0.14029554E+00  -0.16586935E+00
  -0.17525479E+00  -0.16896754E+00  -0.15332350E+00  -0.13694576E+00  -0.12664710E+00
  -0.12457681E+00  -0.12795085E+00  -0.13136632E+00  -0.13035898E+00  -0.12421791E+00
  -0.11507364E+00  -0.10407088E+00  -0.91664142E-01  -0.77733708E-01  -0.61872335E-01
  -0.43396102E-01  -0.20984665E-01   0.71847760E-02   0.41557216E-01   0.78457698E-01
   0.10393860E+00   0.73785604E-01  -0.75637033E-01  -0.36969068E+00  -0.74245642E+00
  -0.10539519E+01  -0.11794531E+01  -0.10953537E+01  -0.88299218E+00  -0.65220764E+00
  -0.46399397E+00  -0.32157636E+00  -0.21609383E+00  -0.15509770E+00  -0.13642623E+00
  -0.12352598E+00  -0.10381097E+00  -0.75719752E-01  -0.35366046E-01   0.22057668E-01
   0.10079142E+00   0.20281684E+00   0.32161975E+00   0.43628929E+00   0.52225309E+00
   0.55831931E+00   0.53191600E+00   0.44339283E+00   0.30773167E+00   0.15107509E+00
   0.21580683E-02  -0.11687718E+00  -0.19479329E+00  -0.22948446E+00  -0.22417019E+00
  -0.18614793E+00  -0.12816872E+00  -0.68244249E-01  -0.20538384E-01   0.12903504E-01
   0.33710946E-01   0.44813160E-01   0.45189729E-01   0.46625236E-01   0.46926906E-01
   0.46824548E-01   0.46700281E-01   0.46827532E-01   0.47400211E-01   0.48434268E-01
   0.49757222E-01   0.51157950E-01   0.52563354E-01   0.54088706E-01   0.55943814E-01
   0.58293883E-01   0.61192972E-01   0.64640194E-01   0.68688621E-01   0.73457329E-01
   0.78974534E-01   0.84967432E-01   0.90790968E-01   0.95554270E-01   0.98325464E-01
   0.98270714E-01   0.94689692E-01   0.87004246E-01   0.74781730E-01   0.57844694E-01
   0.36437790E-01   0.11355705E-01  -0.16013599E-01  -0.43665540E-01  -0.68975982E-01
  -0.88975133E-01  -0.10111018E+00  -0.10405497E+00  -0.99676173E-01  -0.92278995E-01
  -0.85948203E-01  -0.82532015E-01  -0.81305996E-01  -0.80338421E-01  -0.78385915E-01
  -0.74894073E-01  -0.69831966E-01  -0.63359741E-01  -0.55376371E-01  -0.45506441E-01
  -0.33286296E-01  -0.18147876E-01   0.80799506E-03   0.24648534E-01   0.53238459E-01
   0.82655903E-01   0.10248186E+00   0.87453911E-01  -0.11252569E-02  -0.18187722E+00
  -0.41768028E+00  -0.62145805E+00  -0.70948560E+00  -0.65779924E+00  -0.51137873E+00
  -0.34285798E+00  -0.20500202E+00  -0.11697473E+00  -0.78571965E-01  -0.78050319E-01
  -0.86712064E-01  -0.89745131E-01  -0.84782750E-01  -0.69034469E-01  -0.39101609E-01
   0.84349916E-02   0.76166460E-01   0.16463717E+00   0.27021220E+00   0.37824869E+00
   0.46521297E+00   0.50977617E+00   0.49904475E+00   0.43242441E+00   0.32221783E+00
   0.19009212E+00   0.60303359E-01  -0.47178690E-01  -0.12035379E+00  -0.15512116E+00
  -0.15382182E+00  -0.12466871E+00  -0.81506123E-01  -0.39754423E-01  -0.61890022E-02
   0.17748408E-01   0.32900036E-01   0.41276894E-01   0.42021648E-01   0.43718033E-01
   0.44947459E-01   0.46103212E-01   0.47355931E-01   0.48813479E-01   0.50516259E-01
   0.52357572E-01   0.54098137E-01   0.55516856E-01   0.56577545E-01   0.57474962E-01
   0.58537877E-01   0.60077423E-01   0.62294513E-01   0.65298783E-01   0.69186500E-01
   0.74059987E-01   0.79926476E-01   0.86541324E-01   0.93320047E-01   0.99382101E-01
   0.10370019E+00   0.10529835E+00   0.10344094E+00   0.97751540E-01   0.88230993E-01
   0.75209882E-01   0.59295584E-01   0.41329508E-01   0.22349819E-01   0.35889392E-02
  -0.13498587E-01  -0.27324498E-01  -0.36557006E-01  -0.40739365E-01  -0.40707242E-01
  -0.38363358E-01  -0.35823178E-01  -0.34460802E-01  -0.34468912E-01  -0.35141847E-01
  -0.35548776E-01  -0.35058309E-01  -0.33405609E-01  -0.30434185E-01  -0.25868063E-01
  -0.19310814E-01  -0.10352972E-01   0.14366179E-02   0.16631624E-01   0.35817158E-01
   0.58719804E-01   0.82604230E-01   0.10105893E+00   0.10342726E+00   0.71921565E-01
  -0.56248705E-02  -0.11486385E+00  -0.21331798E+00  -0.25611001E+00  -0.22761840E+00
  -0.15033717E+00  -0.65564622E-01  -0.68088581E-02   0.13108620E-01   0.13005437E-02
  -0.21526700E-01  -0.43882332E-01  -0.60879649E-01  -0.68805350E-01  -0.64521761E-01
  -0.45261319E-01  -0.87959347E-02   0.46100885E-01   0.11880286E+00   0.20548757E+00
   0.29734271E+00   0.37706126E+00   0.42467958E+00   0.42703056E+00   0.38189886E+00
   0.29854113E+00   0.19450326E+00   0.90001461E-01   0.23102384E-02  -0.57654720E-01
  -0.86168939E-01  -0.86192314E-01  -0.66554171E-01  -0.39508796E-01  -0.13303817E-01
   0.81592869E-02   0.23583329E-01   0.33415676E-01   0.39029071E-01   0.39100890E-01
   0.41091417E-01   0.43269856E-01   0.45741364E-01   0.48453610E-01   0.51302886E-01
   0.54121693E-01   0.56632595E-01   0.58497630E-01   0.59483245E-01   0.59626149E-01
   0.59271603E-01   0.58957358E-01   0.59225039E-01   0.60475621E-01   0.62936404E-01
   0.66712481E-01   0.71832688E-01   0.78222408E-01   0.85614633E-01   0.93460264E-01
   0.10089671E+00   0.10682242E+00   0.11010913E+00   0.10991099E+00   0.10592692E+00
   0.98462503E-01   0.88269834E-01   0.76288462E-01   0.63431569E-01   0.50487372E-01
   0.38139990E-01   0.27061612E-01   0.17957066E-01   0.11426640E-01   0.76585984E-02
   0.61778291E-02   0.59176314E-02   0.56527313E-02   0.45379732E-02   0.24118905E-02
  -0.29058272E-03  -0.28905312E-02  -0.48020942E-02  -0.56482223E-02  -0.51691181E-02
  -0.30970285E-02   0.86998909E-03   0.70283015E-02   0.15675874E-01   0.27170476E-01
   0.41845442E-01   0.59525712E-01   0.78654381E-01   0.95633904E-01   0.10544205E+00
   0.10392675E+00   0.88111189E-01   0.60955809E-01   0.36453541E-01   0.31026219E-01
   0.49814380E-01   0.81637656E-01   0.10721361E+00   0.11250033E+00   0.96931378E-01
   0.67967928E-01   0.32303025E-01  -0.32851263E-02  -0.33127698E-01  -0.52956208E-01
  -0.59680377E-01  -0.51151607E-01  -0.26098226E-01   0.15679513E-01   0.72758569E-01
   0.14119468E+00   0.21359526E+00   0.27889220E+00   0.32290928E+00   0.33324868E+00
   0.30614921E+00   0.24778487E+00   0.17182528E+00   0.94654771E-01   0.30381029E-01
  -0.12484954E-01  -0.32088640E-01  -0.32635105E-01  -0.22000145E-01  -0.70202230E-02
   0.77000431E-02   0.19692206E-01   0.28194018E-01   0.33594679E-01   0.36873411E-01
   0.35593759E-01   0.38115099E-01   0.41422627E-01   0.45378274E-01   0.49693016E-01
   0.53995730E-01   0.57840398E-01   0.60719649E-01   0.62171892E-01   0.61976313E-01
   0.60320893E-01   0.57819930E-01   0.55352496E-01   0.53803332E-01   0.53836421E-01
   0.55795408E-01   0.59735816E-01   0.65516407E-01   0.72867244E-01   0.81393979E-01
   0.90522048E-01   0.99418199E-01   0.10697726E+00   0.11198620E+00   0.11348168E+00
   0.11113123E+00   0.10538169E+00   0.97261971E-01   0.87976021E-01   0.78535252E-01
   0.69592477E-01   0.61484606E-01   0.54390707E-01   0.48473139E-01   0.43885706E-01
   0.40633853E-01   0.38416143E-01   0.36624526E-01   0.34560314E-01   0.31742405E-01
   0.28110801E-01   0.24012569E-01   0.20007537E-01   0.16635856E-01   0.14286432E-01
   0.13205658E-01   0.13573658E-01   0.15554677E-01   0.19303417E-01   0.24976202E-01
   0.32760529E-01   0.42843388E-01   0.55208398E-01   0.69274212E-01   0.83638112E-01
   0.96376849E-01   0.10614797E+00   0.11360112E+00   0.12186052E+00   0.13502131E+00
   0.15509214E+00   0.17955371E+00   0.20108722E+00   0.21098506E+00   0.20314455E+00
   0.17665387E+00   0.13564216E+00   0.87134679E-01   0.38596740E-01  -0.36654364E-02
  -0.35066959E-01  -0.52659379E-01  -0.54823196E-01  -0.41015518E-01  -0.11755008E-01
   0.31058958E-01   0.83564268E-01   0.13940943E+00   0.18983763E+00   0.22497899E+00
   0.23651941E+00   0.22088904E+00   0.18180289E+00   0.12955096E+00   0.77006866E-01
   0.34993593E-01   0.90475228E-02  -0.13089949E-02  -0.49527311E-03   0.61227099E-02
   0.14270926E-01   0.21445046E-01   0.26678946E-01   0.30032637E-01   0.32120638E-01
   0.33740387E-01   0.30733475E-01   0.34140980E-01   0.38887919E-01   0.44603857E-01
   0.50713919E-01   0.56499718E-01   0.61156708E-01   0.63888273E-01   0.64086694E-01
   0.61577783E-01   0.56809156E-01   0.50844720E-01   0.45120029E-01   0.41047696E-01
   0.39648173E-01   0.41361358E-01   0.46081873E-01   0.53338664E-01   0.62493478E-01
   0.72866568E-01   0.83750864E-01   0.94326979E-01   0.10357190E+00   0.11032224E+00
   0.11358375E+00   0.11295603E+00   0.10887120E+00   0.10244212E+00   0.95009647E-01
   0.87679863E-01   0.81086674E-01   0.75418794E-01   0.70604169E-01   0.66507489E-01
   0.63026943E-01   0.60057045E-01   0.57391289E-01   0.54691075E-01   0.51584599E-01
   0.47840205E-01   0.43495935E-01   0.38863176E-01   0.34406068E-01   0.30570650E-01
   0.27662813E-01   0.25831110E-01   0.25126540E-01   0.25562605E-01   0.27134277E-01
   0.29818965E-01   0.33595102E-01   0.38476940E-01   0.44543285E-01   0.51960137E-01
   0.61041658E-01   0.72419614E-01   0.87315941E-01   0.10767225E+00   0.13564067E+00
   0.17212056E+00   0.21483516E+00   0.25731606E+00   0.29007142E+00   0.30385382E+00
   0.29332955E+00   0.25906012E+00   0.20689069E+00   0.14551831E+00   0.83799111E-01
   0.28950854E-01  -0.14095076E-01  -0.42539012E-01  -0.55226384E-01  -0.52197074E-01
  -0.34498298E-01  -0.43319445E-02   0.34580379E-01   0.76703393E-01   0.11487040E+00
   0.14134027E+00   0.14984417E+00   0.13807950E+00   0.10937401E+00   0.72160552E-01
   0.36943218E-01   0.12117320E-01   0.96516940E-03   0.14349080E-02   0.84197629E-02
   0.16763465E-01   0.23224665E-01   0.26814815E-01   0.28067973E-01   0.28115546E-01
   0.28071130E-01   0.28773715E-01   0.23851515E-01   0.28533913E-01   0.35115338E-01
   0.42965678E-01   0.51124365E-01   0.58411127E-01   0.63571610E-01   0.65455185E-01
   0.63266070E-01   0.56885226E-01   0.47134878E-01   0.35782039E-01   0.25164903E-01
   0.17542523E-01   0.14457641E-01   0.16409200E-01   0.22937709E-01   0.32987359E-01
   0.45307949E-01   0.58730456E-01   0.72265902E-01   0.85046602E-01   0.96189005E-01
   0.10473712E+00   0.10983360E+00   0.11107580E+00   0.10879473E+00   0.10400252E+00
   0.98011872E-01   0.91974127E-01   0.86589197E-01   0.82069163E-01   0.78286579E-01
   0.74984457E-01   0.71934923E-01   0.68981244E-01   0.65986679E-01   0.62784562E-01
   0.59206208E-01   0.55175852E-01   0.50796074E-01   0.46351675E-01   0.42214972E-01
   0.38701204E-01   0.35963041E-01   0.33986135E-01   0.32659444E-01   0.31832165E-01
   0.31305514E-01   0.30796769E-01   0.29956646E-01   0.28498109E-01   0.26452803E-01
   0.24526256E-01   0.24458552E-01   0.29233561E-01   0.42933468E-01   0.69983937E-01
   0.11357250E+00   0.17342380E+00   0.24375572E+00   0.31309559E+00   0.36727225E+00
   0.39388600E+00   0.38651276E+00   0.34691913E+00   0.28373791E+00   0.20862498E+00
   0.13276896E+00   0.64719680E-01   0.98148264E-02  -0.29360490E-01  -0.52170916E-01
  -0.59255825E-01  -0.52190211E-01  -0.33482577E-01  -0.67642430E-02   0.23055607E-01
   0.49935927E-01   0.67450086E-01   0.70345075E-01   0.56690081E-01   0.29635734E-01
  -0.26764491E-02  -0.29839158E-01  -0.43445183E-01  -0.41164797E-01  -0.26871404E-01
  -0.80188286E-02   0.84317129E-02   0.18809363E-01   0.23047229E-01   0.23226741E-01
   0.21850105E-01   0.20836669E-01   0.21324321E-01   0.14409771E-01   0.20744926E-01
   0.29596662E-01   0.40038220E-01   0.50596300E-01   0.59486293E-01   0.64886380E-01
   0.65183360E-01   0.59279050E-01   0.47043055E-01   0.29769655E-01   0.10272610E-01
  -0.76722217E-02  -0.20430781E-01  -0.25641242E-01  -0.22784911E-01  -0.12977066E-01
   0.17508197E-02   0.19195903E-01   0.37449608E-01   0.55064275E-01   0.71021654E-01
   0.84585319E-01   0.95139787E-01   0.10216579E+00   0.10541441E+00   0.10513658E+00
   0.10213419E+00   0.97545031E-01   0.92487454E-01   0.87758016E-01   0.83698159E-01
   0.80249091E-01   0.77142607E-01   0.74114376E-01   0.71015440E-01   0.67787349E-01
   0.64384025E-01   0.60748809E-01   0.56874424E-01   0.52882013E-01   0.49031765E-01
   0.45625544E-01   0.42851141E-01   0.40682021E-01   0.38906073E-01   0.37227333E-01
   0.35306183E-01   0.32682779E-01   0.28678178E-01   0.22426070E-01   0.13131016E-01
   0.56372979E-03  -0.14267259E-01  -0.28419375E-01  -0.36563092E-01  -0.31174899E-01
  -0.36107637E-02   0.53308295E-01   0.13866975E+00   0.24200257E+00   0.34581006E+00
   0.43015327E+00   0.47817997E+00   0.48093924E+00   0.43981037E+00   0.36571740E+00
   0.27532382E+00   0.18400901E+00   0.10210986E+00   0.35360685E-01  -0.14052894E-01
  -0.46233344E-01  -0.62639253E-01  -0.65577032E-01  -0.58008124E-01  -0.43525778E-01
  -0.26391544E-01  -0.11545639E-01  -0.43749688E-02  -0.10151343E-01  -0.36272247E-01
  -0.81952002E-01  -0.13293798E+00  -0.16830937E+00  -0.17157078E+00  -0.14177967E+00
  -0.94822431E-01  -0.50980732E-01  -0.19093953E-01   0.10294416E-02   0.10113688E-01
   0.11983103E-01   0.10924114E-01   0.10003134E-01   0.10904120E-01   0.20650080E-02
   0.10429621E-01   0.22005393E-01   0.35568638E-01   0.49039672E-01   0.59893310E-01
   0.65577408E-01   0.63795657E-01   0.52869833E-01   0.32439424E-01   0.43160394E-02
  -0.27182603E-01  -0.56042750E-01  -0.76415738E-01  -0.84610703E-01  -0.80099845E-01
  -0.65088619E-01  -0.43166655E-01  -0.17980085E-01   0.75026603E-02   0.31183997E-01
   0.51785959E-01   0.68697282E-01   0.81732059E-01   0.90890473E-01   0.96271789E-01
   0.98161725E-01   0.97149984E-01   0.94125085E-01   0.90105833E-01   0.85971894E-01
   0.82221363E-01   0.78903449E-01   0.75784520E-01   0.72623449E-01   0.69340909E-01
   0.65986951E-01   0.62610500E-01   0.59195917E-01   0.55726382E-01   0.52297476E-01
   0.49151005E-01   0.46556786E-01   0.44609783E-01   0.43115911E-01   0.41665114E-01
   0.39775769E-01   0.36895577E-01   0.32212396E-01   0.24472217E-01   0.12048236E-01
  -0.66411123E-02  -0.32399024E-01  -0.64274062E-01  -0.98453890E-01  -0.12730348E+00
  -0.13757412E+00  -0.11208628E+00  -0.41971006E-01   0.69422437E-01   0.20723030E+00
   0.34839178E+00   0.46716937E+00   0.54187255E+00   0.56064831E+00   0.52415153E+00
   0.44437062E+00   0.34050758E+00   0.23335517E+00   0.13780458E+00   0.60065565E-01
   0.16401367E-02  -0.38666200E-01  -0.63517852E-01  -0.76309815E-01  -0.80664912E-01
  -0.80049001E-01  -0.77598135E-01  -0.76432699E-01  -0.87832990E-01  -0.13367800E+00
  -0.21628105E+00  -0.32334068E+00  -0.43021823E+00  -0.49993743E+00  -0.49735199E+00
  -0.41442612E+00  -0.28242355E+00  -0.15403942E+00  -0.68094418E-01  -0.27516070E-01
  -0.10570334E-01  -0.51414079E-02  -0.46815047E-02  -0.46916513E-02  -0.28194934E-02
  -0.13236341E-01  -0.24307482E-02   0.12341119E-01   0.29639216E-01   0.46793808E-01
   0.60470558E-01   0.67182246E-01   0.63546510E-01   0.46860342E-01   0.16314485E-01
  -0.25981955E-01  -0.74204954E-01  -0.11944847E+00  -0.15217257E+00  -0.16566973E+00
  -0.15894984E+00  -0.13641275E+00  -0.10412472E+00  -0.67893467E-01  -0.32188229E-01
   0.36183512E-04   0.27167362E-01   0.48718270E-01   0.64998124E-01   0.76660428E-01
   0.84326770E-01   0.88472769E-01   0.89562428E-01   0.88251819E-01   0.85443536E-01
   0.82078259E-01   0.78785044E-01   0.75694354E-01   0.72601199E-01   0.69320724E-01
   0.65898141E-01   0.62527374E-01   0.59340895E-01   0.56313842E-01   0.53363400E-01
   0.50531169E-01   0.48054515E-01   0.46212119E-01   0.45043845E-01   0.44210086E-01
   0.43122635E-01   0.41138175E-01   0.37488727E-01   0.30930873E-01   0.19460118E-01
   0.43205593E-03  -0.28850972E-01  -0.70196291E-01  -0.12326261E+00  -0.18395467E+00
  -0.24012688E+00  -0.26731171E+00  -0.24516451E+00  -0.16534916E+00  -0.32892405E-01
   0.13472821E+00   0.31040353E+00   0.46312833E+00   0.56617713E+00   0.60455671E+00
   0.57819821E+00   0.50000226E+00   0.39071192E+00   0.27308077E+00   0.16642985E+00
   0.80260613E-01   0.15251992E-01  -0.31254528E-01  -0.63568246E-01  -0.86589625E-01
  -0.10478680E+00  -0.12111939E+00  -0.13651064E+00  -0.16940941E+00  -0.25349951E+00
  -0.38257909E+00  -0.53863156E+00  -0.71302810E+00  -0.88844918E+00  -0.10153517E+01
  -0.10271869E+01  -0.89112542E+00  -0.64476616E+00  -0.37857769E+00  -0.17725913E+00
  -0.71418605E-01  -0.35901261E-01  -0.26834792E-01  -0.24631002E-01  -0.23291397E-01
  -0.19947176E-01  -0.31170651E-01  -0.17465556E-01   0.99503715E-03   0.22747225E-01
   0.44727460E-01   0.62876626E-01   0.72637015E-01   0.69526044E-01   0.49486503E-01
   0.10126885E-01  -0.47152711E-01  -0.11555313E+00  -0.18324465E+00  -0.23630138E+00
  -0.26326115E+00  -0.25933742E+00  -0.22851522E+00  -0.18222397E+00  -0.13108932E+00
  -0.81723026E-01  -0.38179943E-01  -0.24249741E-02   0.25244705E-01   0.45714539E-01
   0.60385252E-01   0.70522296E-01   0.76930313E-01   0.80071719E-01   0.80455493E-01
   0.78911375E-01   0.76444014E-01   0.73778707E-01   0.71075166E-01   0.68124796E-01
   0.64807293E-01   0.61324877E-01   0.58037363E-01   0.55153498E-01   0.52609927E-01
   0.50229462E-01   0.47993989E-01   0.46159663E-01   0.45048767E-01   0.44668852E-01
   0.44544286E-01   0.43926994E-01   0.42049139E-01   0.37955867E-01   0.29948683E-01
   0.15168437E-01  -0.10243614E-01  -0.50417431E-01  -0.10865416E+00  -0.18592951E+00
  -0.27728785E+00  -0.35932743E+00  -0.40289876E+00  -0.38823091E+00  -0.30782907E+00
  -0.16629401E+00   0.19515318E-01   0.22105067E+00   0.40304147E+00   0.53341463E+00
   0.59341095E+00   0.58198071E+00   0.51289142E+00   0.40795066E+00   0.29052110E+00
   0.18072580E+00   0.91317186E-01   0.23837450E-01  -0.26020735E-01  -0.64536710E-01
  -0.98485295E-01  -0.13326699E+00  -0.17056918E+00  -0.22922459E+00  -0.36580939E+00
  -0.56274422E+00  -0.75798972E+00  -0.92842158E+00  -0.11067663E+01  -0.13165401E+01
  -0.15064577E+01  -0.15662935E+01  -0.14158914E+01  -0.10804332E+01  -0.68005523E+00
  -0.34727474E+00  -0.14853823E+00  -0.68766004E-01  -0.51425857E-01  -0.48312216E-01
  -0.45527902E-01  -0.40228208E-01  -0.51000444E-01  -0.33937590E-01  -0.11306968E-01
   0.15731842E-01   0.44148971E-01   0.69565241E-01   0.86711839E-01   0.89221608E-01
   0.70407294E-01   0.25412803E-01  -0.45720425E-01  -0.13558278E+00  -0.22951621E+00
  -0.30914287E+00  -0.35797116E+00  -0.36657577E+00  -0.33557905E+00  -0.27598451E+00
  -0.20615083E+00  -0.13966577E+00  -0.82099876E-01  -0.35748996E-01  -0.58564211E-03
   0.24969041E-01   0.43139224E-01   0.55905679E-01   0.64497783E-01   0.69490831E-01
   0.71355554E-01   0.70928037E-01   0.69309708E-01   0.67307895E-01   0.65072754E-01
   0.62360139E-01   0.59103348E-01   0.55661782E-01   0.52557619E-01   0.50064358E-01
   0.48066375E-01   0.46286249E-01   0.44658873E-01   0.43489679E-01   0.43175567E-01
   0.43705102E-01   0.44466688E-01   0.44563041E-01   0.43139181E-01   0.39110928E-01
   0.30381069E-01   0.13262613E-01  -0.17362043E-01  -0.67230121E-01  -0.14151366E+00
  -0.24304117E+00  -0.36063938E+00  -0.46315596E+00  -0.52282961E+00  -0.52279425E+00
  -0.45599365E+00  -0.32363685E+00  -0.13781400E+00   0.75058608E-01   0.27727004E+00
   0.43142744E+00   0.51405439E+00   0.52213105E+00   0.46967397E+00   0.37908613E+00
   0.27353521E+00   0.17243097E+00   0.88442689E-01   0.24515858E-01  -0.24740886E-01
  -0.67612072E-01  -0.11295432E+00  -0.16703303E+00  -0.24026576E+00  -0.41455250E+00
  -0.70601621E+00  -0.99732035E+00  -0.11677489E+01  -0.12231660E+01  -0.12853614E+01
  -0.14543417E+01  -0.16889514E+01  -0.18275107E+01  -0.17256125E+01  -0.13773457E+01
  -0.91476676E+00  -0.50342956E+00  -0.23775594E+00  -0.11517433E+00  -0.79961085E-01
  -0.75188986E-01  -0.70827267E-01  -0.62982886E-01  -0.71606386E-01  -0.50833950E-01
  -0.23660456E-01   0.95448869E-02   0.46482103E-01   0.82969412E-01   0.11227419E+00
   0.12539300E+00   0.11244356E+00   0.65510085E-01  -0.17187820E-01  -0.12778070E+00
  -0.24872929E+00  -0.35734174E+00  -0.43263601E+00  -0.46103901E+00  -0.43933609E+00
  -0.37564921E+00  -0.28876389E+00  -0.20255149E+00  -0.12895156E+00  -0.70618893E-01
  -0.27054269E-01   0.41419066E-02   0.26081597E-01   0.41497842E-01   0.52098381E-01
   0.58653584E-01   0.61687762E-01   0.62116668E-01   0.61175706E-01   0.59758589E-01
   0.57994343E-01   0.55587346E-01   0.52502892E-01   0.49228387E-01   0.46419901E-01
   0.44397725E-01   0.42988195E-01   0.41818761E-01   0.40795302E-01   0.40302470E-01
   0.40843343E-01   0.42410482E-01   0.44272442E-01   0.45402800E-01   0.44898132E-01
   0.41622474E-01   0.33214211E-01   0.15340105E-01  -0.18195098E-01  -0.74618877E-01
  -0.16098867E+00  -0.28056612E+00  -0.41364292E+00  -0.52881584E+00  -0.60334678E+00
  -0.62511778E+00  -0.58709231E+00  -0.48464088E+00  -0.32134170E+00  -0.11744867E+00
   0.90101535E-01   0.26012766E+00   0.36409688E+00   0.39545248E+00   0.36673055E+00
   0.29976442E+00   0.21687315E+00   0.13601582E+00   0.68138106E-01   0.15312785E-01
  -0.28374498E-01  -0.72829460E-01  -0.12891765E+00  -0.20418915E+00  -0.36193697E+00
  -0.70856038E+00  -0.11568046E+01  -0.14717396E+01  -0.14926279E+01  -0.12931943E+01
  -0.11193949E+01  -0.11660950E+01  -0.14072545E+01  -0.16310220E+01  -0.16294027E+01
  -0.13594122E+01  -0.94628664E+00  -0.56065868E+00  -0.30069892E+00  -0.16817512E+00
  -0.11786116E+00  -0.10536480E+00  -0.98434587E-01  -0.87120317E-01  -0.91581694E-01
  -0.66990091E-01  -0.35175160E-01   0.49281353E-02   0.52394008E-01   0.10275786E+00
   0.14748919E+00   0.17490629E+00   0.17175735E+00   0.12661894E+00   0.35422711E-01
  -0.93573054E-01  -0.23964968E+00  -0.37576900E+00  -0.47730896E+00  -0.52805277E+00
  -0.52194854E+00  -0.46353017E+00  -0.36893476E+00  -0.26462535E+00  -0.17453237E+00
  -0.10398857E+00  -0.51967202E-01  -0.15184094E-01   0.10382571E-01   0.28219737E-01
   0.40531233E-01   0.48328263E-01   0.52243078E-01   0.53306239E-01   0.52896433E-01
   0.51993648E-01   0.50709408E-01   0.48693878E-01   0.45918419E-01   0.42953844E-01
   0.40550859E-01   0.39059325E-01   0.38247920E-01   0.37655968E-01   0.37170970E-01
   0.37274462E-01   0.38604878E-01   0.41202768E-01   0.44271301E-01   0.46707675E-01
   0.47613446E-01   0.45894861E-01   0.39117940E-01   0.22619547E-01  -0.10450655E-01
  -0.68309569E-01  -0.15935090E+00  -0.28454063E+00  -0.41929521E+00  -0.53650480E+00
  -0.62091375E+00  -0.66649084E+00  -0.66674086E+00  -0.61093193E+00  -0.49250948E+00
  -0.32209021E+00  -0.13112958E+00   0.39493780E-01   0.15782812E+00   0.21262087E+00
   0.21233029E+00   0.17599088E+00   0.12400814E+00   0.72487111E-01   0.30019983E-01
  -0.39438828E-02  -0.36634826E-01  -0.78838311E-01  -0.14297913E+00  -0.24924621E+00
  -0.53375001E+00  -0.10614844E+01  -0.16224917E+01  -0.18782390E+01  -0.16602571E+01
  -0.11344071E+01  -0.67238197E+00  -0.55120173E+00  -0.75427307E+00  -0.10335333E+01
  -0.11422759E+01  -0.10140985E+01  -0.75454444E+00  -0.50515588E+00  -0.33354160E+00
  -0.23092719E+00  -0.17088699E+00  -0.14134437E+00  -0.12749586E+00  -0.11122793E+00
  -0.10938133E+00  -0.81234103E-01  -0.45151122E-01   0.20463584E-02   0.60738928E-01
   0.12588956E+00   0.18745244E+00   0.23153951E+00   0.24170842E+00   0.20260560E+00
   0.10716290E+00  -0.36310502E-01  -0.20364369E+00  -0.36317283E+00  -0.48724917E+00
  -0.55871313E+00  -0.57053820E+00  -0.52426046E+00  -0.43186674E+00  -0.31793744E+00
  -0.21352145E+00  -0.13225047E+00  -0.72896721E-01  -0.31383761E-01  -0.28583937E-02
   0.16858666E-01   0.30439570E-01   0.39142513E-01   0.43720286E-01   0.45307847E-01
   0.45396397E-01   0.45029811E-01   0.44299939E-01   0.42799002E-01   0.40475595E-01
   0.37939214E-01   0.36003806E-01   0.35044142E-01   0.34781913E-01   0.34676786E-01
   0.34597068E-01   0.35118797E-01   0.37032666E-01   0.40482732E-01   0.44694208E-01
   0.48575951E-01   0.51311859E-01   0.51962717E-01   0.48248588E-01   0.35575520E-01
   0.70391016E-02  -0.45729280E-01  -0.13128292E+00  -0.24705527E+00  -0.36826911E+00
  -0.47407376E+00  -0.55756299E+00  -0.61960449E+00  -0.65614077E+00  -0.65311437E+00
  -0.59552442E+00  -0.48271149E+00  -0.33540916E+00  -0.18773769E+00  -0.70725657E-01
   0.22460428E-03   0.27226530E-01   0.23755691E-01   0.66236052E-02  -0.10528922E-01
  -0.21815263E-01  -0.31095341E-01  -0.47937497E-01  -0.83284249E-01  -0.15028424E+00
  -0.29933261E+00  -0.70954130E+00  -0.13755320E+01  -0.19816406E+01  -0.21270668E+01
  -0.16680787E+01  -0.85856177E+00  -0.15718401E+00   0.11954969E+00  -0.88140211E-02
  -0.28537570E+00  -0.46993187E+00  -0.50133231E+00  -0.45837701E+00  -0.41966485E+00
  -0.38798908E+00  -0.33089197E+00  -0.25078787E+00  -0.18708211E+00  -0.15687728E+00
  -0.13366363E+00  -0.12352573E+00  -0.92564096E-01  -0.53212227E-01   0.24236567E-03
   0.69248381E-01   0.14838230E+00   0.22670340E+00   0.28892876E+00   0.31588834E+00
   0.28800686E+00   0.19434026E+00   0.42431077E-01  -0.14037999E+00  -0.31774003E+00
  -0.45925975E+00  -0.54796487E+00  -0.57752282E+00  -0.54765047E+00  -0.46583314E+00
  -0.35263294E+00  -0.24025794E+00  -0.15176367E+00  -0.87529208E-01  -0.42996314E-01
  -0.12710803E-01   0.80388697E-02   0.22298409E-01   0.31529238E-01   0.36576886E-01
   0.38636350E-01   0.39254450E-01   0.39498377E-01   0.39425259E-01   0.38555846E-01
   0.36784372E-01   0.34722283E-01   0.33231079E-01   0.32722693E-01   0.32896203E-01
   0.33147066E-01   0.33318664E-01   0.34061596E-01   0.36314636E-01   0.40368064E-01
   0.45555893E-01   0.50895272E-01   0.55744241E-01   0.59446620E-01   0.60115671E-01
   0.53641719E-01   0.33717244E-01  -0.72076902E-02  -0.76404040E-01  -0.16871203E+00
  -0.26191138E+00  -0.34165252E+00  -0.40868254E+00  -0.47089390E+00  -0.52934454E+00
  -0.57167713E+00  -0.57916195E+00  -0.54092540E+00  -0.46308431E+00  -0.36610358E+00
  -0.27388261E+00  -0.20307770E+00  -0.15834618E+00  -0.13373956E+00  -0.11786463E+00
  -0.10064955E+00  -0.79502870E-01  -0.61869215E-01  -0.59826260E-01  -0.83764712E-01
  -0.14684185E+00  -0.33290448E+00  -0.82289999E+00  -0.15476148E+01  -0.21316358E+01
  -0.21662252E+01  -0.15530430E+01  -0.60085251E+00   0.21191946E+00   0.58547336E+00
   0.55188506E+00   0.33983554E+00   0.13160105E+00  -0.45940248E-01  -0.23755613E+00
  -0.43011840E+00  -0.53792412E+00  -0.50219414E+00  -0.36866072E+00  -0.24439242E+00
  -0.18483811E+00  -0.15261755E+00  -0.13284504E+00  -0.10035206E+00  -0.59384135E-01
  -0.15945523E-02   0.75555452E-01   0.16664016E+00   0.26047055E+00   0.34118308E+00
   0.38759642E+00   0.37617206E+00   0.29165338E+00   0.13976600E+00  -0.50224556E-01
  -0.23823621E+00  -0.39165713E+00  -0.49407785E+00  -0.54048893E+00  -0.52959582E+00
  -0.46469541E+00  -0.36141616E+00  -0.25000007E+00  -0.15959088E+00  -0.94087247E-01
  -0.48957139E-01  -0.18529362E-01   0.21727371E-02   0.16397484E-01   0.25709382E-01
   0.30980775E-01   0.33404321E-01   0.34522633E-01   0.35387428E-01   0.36004853E-01
   0.35808033E-01   0.34606850E-01   0.32984370E-01   0.31841061E-01   0.31644761E-01
   0.32105066E-01   0.32579362E-01   0.32886178E-01   0.33724413E-01   0.36156082E-01
   0.40627924E-01   0.46632698E-01   0.53363948E-01   0.60434865E-01   0.67600004E-01
   0.73589868E-01   0.75141576E-01   0.67094186E-01   0.43532905E-01  -0.48827905E-03
  -0.58752509E-01  -0.11277224E+00  -0.15386311E+00  -0.18872946E+00  -0.23157605E+00
  -0.29067278E+00  -0.36040766E+00  -0.42418425E+00  -0.46444362E+00  -0.47192155E+00
  -0.44892603E+00  -0.40644398E+00  -0.35782848E+00  -0.31232447E+00  -0.27142627E+00
  -0.23025682E+00  -0.18370514E+00  -0.13349712E+00  -0.90907952E-01  -0.69744644E-01
  -0.78956054E-01  -0.13142024E+00  -0.32693677E+00  -0.82413284E+00  -0.15167884E+01
  -0.20274663E+01  -0.19895358E+01  -0.13536067E+01  -0.43341598E+00   0.34436156E+00
   0.74378103E+00   0.80760320E+00   0.69813667E+00   0.50033952E+00   0.19343565E+00
  -0.22025346E+00  -0.61683730E+00  -0.81713722E+00  -0.74846088E+00  -0.51739828E+00
  -0.30742545E+00  -0.20876061E+00  -0.16620505E+00  -0.13671963E+00  -0.10450660E+00
  -0.64093336E-01  -0.46635082E-02   0.77598399E-01   0.17761330E+00   0.28427552E+00
   0.38162665E+00   0.44740805E+00   0.45538629E+00   0.38679223E+00   0.24492529E+00
   0.58863781E-01  -0.13010454E+00  -0.28868631E+00  -0.40115166E+00  -0.46329192E+00
  -0.47266399E+00  -0.42875104E+00  -0.34229834E+00  -0.24037555E+00  -0.15431255E+00
  -0.91766990E-01  -0.48829234E-01  -0.20077583E-01  -0.60399380E-03   0.12819129E-01
   0.21716556E-01   0.26893471E-01   0.29470505E-01   0.30936215E-01   0.32303591E-01
   0.33525131E-01   0.33942507E-01   0.33261261E-01   0.32007756E-01   0.31104401E-01
   0.31082116E-01   0.31689936E-01   0.32279566E-01   0.32655602E-01   0.33544504E-01
   0.36096872E-01   0.40895273E-01   0.47594520E-01   0.55585877E-01   0.64782828E-01
   0.75445396E-01   0.87089398E-01   0.97546511E-01   0.10313170E+00   0.99991607E-01
   0.85942635E-01   0.67164115E-01   0.58047735E-01   0.62698445E-01   0.70302370E-01
   0.61767604E-01   0.21279492E-01  -0.55003902E-01  -0.15709384E+00  -0.26534781E+00
  -0.35797541E+00  -0.41905845E+00  -0.44376604E+00  -0.43769729E+00  -0.41053138E+00
  -0.36882085E+00  -0.31397161E+00  -0.24695863E+00  -0.17497197E+00  -0.11326120E+00
  -0.75826390E-01  -0.69319116E-01  -0.10485613E+00  -0.27493048E+00  -0.70803383E+00
  -0.12934485E+01  -0.17022665E+01  -0.16427583E+01  -0.11034435E+01  -0.35437330E+00
   0.28174539E+00   0.65501629E+00   0.80472756E+00   0.79886840E+00   0.61150892E+00
   0.18355623E+00  -0.41871463E+00  -0.95771625E+00  -0.11783483E+01  -0.10190821E+01
  -0.66118398E+00  -0.35960759E+00  -0.22417266E+00  -0.17271451E+00  -0.13523341E+00
  -0.10548334E+00  -0.68031461E-01  -0.10102356E-01   0.73550289E-01   0.17839941E+00
   0.29333920E+00   0.40234459E+00   0.48310106E+00   0.50895553E+00   0.45995962E+00
   0.33742146E+00   0.16791534E+00  -0.98282967E-02  -0.16463651E+00  -0.28195698E+00
  -0.35731472E+00  -0.38622569E+00  -0.36453991E+00  -0.29873019E+00  -0.21247930E+00
  -0.13663080E+00  -0.81064415E-01  -0.42978095E-01  -0.17624476E-01  -0.48467617E-03
   0.11426383E-01   0.19446060E-01   0.24213291E-01   0.26707766E-01   0.28320068E-01
   0.30009868E-01   0.31686754E-01   0.32616311E-01   0.32396872E-01   0.31472095E-01
   0.30753699E-01   0.30819873E-01   0.31471228E-01   0.32081915E-01   0.32460103E-01
   0.33349461E-01   0.35958471E-01   0.40974643E-01   0.48194060E-01   0.57193719E-01
   0.68187976E-01   0.81970667E-01   0.98908985E-01   0.11801774E+00   0.13714944E+00
   0.15447098E+00   0.17039631E+00   0.19080160E+00   0.22602174E+00   0.27636939E+00
   0.32823658E+00   0.35930720E+00   0.34779355E+00   0.28101137E+00   0.16092731E+00
   0.54036920E-02  -0.15649925E+00  -0.29491320E+00  -0.39025852E+00  -0.43783850E+00
  -0.44338523E+00  -0.41486315E+00  -0.35852265E+00  -0.28177527E+00  -0.19790035E+00
  -0.12572140E+00  -0.77355567E-01  -0.56950303E-01  -0.72448695E-01  -0.19235308E+00
  -0.51603067E+00  -0.95431655E+00  -0.12575158E+01  -0.12198649E+01  -0.84967021E+00
  -0.34067988E+00   0.10929898E+00   0.43206381E+00   0.64514767E+00   0.71442095E+00
   0.51832041E+00  -0.14805412E-01  -0.74452075E+00  -0.13392318E+01  -0.15058914E+01
  -0.12229196E+01  -0.74662487E+00  -0.37985473E+00  -0.22641198E+00  -0.17106595E+00
  -0.12916509E+00  -0.10407784E+00  -0.71850691E-01  -0.18719785E-01   0.61989956E-01
   0.16645725E+00   0.28335310E+00   0.39634465E+00   0.48393677E+00   0.52164936E+00
   0.49152960E+00   0.39434304E+00   0.25249622E+00   0.98401297E-01  -0.42181163E-01
  -0.15692603E+00  -0.24030933E+00  -0.28495105E+00  -0.28329738E+00  -0.23844310E+00
  -0.17095887E+00  -0.10942129E+00  -0.63816178E-01  -0.32599125E-01  -0.11959553E-01
   0.20057059E-02   0.11876461E-01   0.18695447E-01   0.22862573E-01   0.25158313E-01
   0.26826681E-01   0.28748230E-01   0.30797420E-01   0.32191358E-01   0.32436242E-01
   0.31874289E-01   0.31363639E-01   0.31493086E-01   0.32107167E-01   0.32619746E-01
   0.32859913E-01   0.33585565E-01   0.36042276E-01   0.41001580E-01   0.48388895E-01
   0.57953257E-01   0.70177941E-01   0.86337687E-01   0.10758756E+00   0.13404191E+00
   0.16491580E+00   0.19998739E+00   0.24154177E+00   0.29554100E+00   0.36881755E+00
   0.45843033E+00   0.54862803E+00   0.61523436E+00   0.63302235E+00   0.58349285E+00
   0.46212163E+00   0.28303776E+00   0.77085360E-01  -0.11844629E+00  -0.27342725E+00
  -0.37303121E+00  -0.41624403E+00  -0.40920816E+00  -0.36112122E+00  -0.28521336E+00
  -0.20038601E+00  -0.12745573E+00  -0.74712013E-01  -0.44622361E-01  -0.42242761E-01
  -0.10687019E+00  -0.31237210E+00  -0.60452215E+00  -0.82073017E+00  -0.83423224E+00
  -0.65621497E+00  -0.39368435E+00  -0.12761823E+00   0.13535321E+00   0.38059183E+00
   0.48804371E+00   0.27635677E+00  -0.31185844E+00  -0.10707185E+01  -0.16184082E+01
  -0.16733628E+01  -0.12742616E+01  -0.73207501E+00  -0.35608196E+00  -0.21392552E+00
  -0.16133825E+00  -0.11978531E+00  -0.10106766E+00  -0.75718840E-01  -0.30418399E-01
   0.42717001E-01   0.14086550E+00   0.25258353E+00   0.36114658E+00   0.44643031E+00
   0.48800347E+00   0.47253802E+00   0.40195807E+00   0.29400915E+00   0.17251131E+00
   0.55452364E-01  -0.48180068E-01  -0.13181020E+00  -0.18516559E+00  -0.19803933E+00
  -0.17124576E+00  -0.12265468E+00  -0.77076578E-01  -0.42845347E-01  -0.19523915E-01
  -0.42795983E-02   0.60832750E-02   0.13665480E-01   0.19176886E-01   0.22757022E-01
   0.24952752E-01   0.26806716E-01   0.29071353E-01   0.31574893E-01   0.33511625E-01
   0.34321266E-01   0.34235107E-01   0.34013613E-01   0.34209545E-01   0.34692939E-01
   0.34929161E-01   0.34785657E-01   0.35033954E-01   0.36940461E-01   0.41352374E-01
   0.48335978E-01   0.57819412E-01   0.70511447E-01   0.88048411E-01   0.11219184E+00
   0.14392791E+00   0.18350864E+00   0.23174883E+00   0.29179833E+00   0.36978508E+00
   0.47056511E+00   0.58870927E+00   0.70675953E+00   0.79956227E+00   0.84071912E+00
   0.80941052E+00   0.69752195E+00   0.51537945E+00   0.29169293E+00   0.65059319E-01
  -0.12913385E+00  -0.26834605E+00  -0.34448539E+00  -0.36031583E+00  -0.32641214E+00
  -0.26037096E+00  -0.18498478E+00  -0.11976672E+00  -0.68914000E-01  -0.34550090E-01
  -0.20290019E-01  -0.42004574E-01  -0.15072103E+00  -0.32811350E+00  -0.48892913E+00
  -0.56858072E+00  -0.57111514E+00  -0.52615750E+00  -0.42375089E+00  -0.23086525E+00
   0.10655105E-01   0.13017236E+00  -0.71538823E-01  -0.62407249E+00  -0.12879307E+01
  -0.16905187E+01  -0.16081009E+01  -0.11413083E+01  -0.61518791E+00  -0.29541969E+00
  -0.18930070E+00  -0.14503559E+00  -0.10851284E+00  -0.96897025E-01  -0.79013138E-01
  -0.43641406E-01   0.17753051E-01   0.10382314E+00   0.20374104E+00   0.30085998E+00
   0.37670204E+00   0.41539815E+00   0.40916751E+00   0.36208534E+00   0.28780957E+00
   0.20157679E+00   0.11326994E+00   0.28065154E-01  -0.47131096E-01  -0.10033126E+00
  -0.12018671E+00  -0.10649032E+00  -0.74733653E-01  -0.44353709E-01  -0.21288469E-01
  -0.58248086E-02   0.40480830E-02   0.10847861E-01   0.16202289E-01   0.20517380E-01
   0.23708503E-01   0.26090551E-01   0.28457953E-01   0.31372814E-01   0.34586228E-01
   0.37281543E-01   0.38853983E-01   0.39416667E-01   0.39590318E-01   0.39845928E-01
   0.40064297E-01   0.39782417E-01   0.38931888E-01   0.38299440E-01   0.39152735E-01
   0.42406306E-01   0.48289574E-01   0.56932640E-01   0.69228178E-01   0.87023150E-01
   0.11243707E+00   0.14702157E+00   0.19169298E+00   0.24776007E+00   0.31836977E+00
   0.40897625E+00   0.52417151E+00   0.65780234E+00   0.79157534E+00   0.90007866E+00
   0.95714029E+00   0.94201384E+00   0.84547541E+00   0.67493063E+00   0.45514483E+00
   0.22200335E+00   0.11604070E-01  -0.14928733E+00  -0.24732433E+00  -0.28220347E+00
  -0.26494461E+00  -0.21550704E+00  -0.15763357E+00  -0.10525504E+00  -0.61068042E-01
  -0.27575389E-01  -0.79245202E-02  -0.64615020E-02  -0.52794363E-01  -0.15663166E+00
  -0.29107324E+00  -0.43505423E+00  -0.58394962E+00  -0.71198452E+00  -0.75010789E+00
  -0.64113797E+00  -0.43604083E+00  -0.31362571E+00  -0.45662784E+00  -0.87126868E+00
  -0.13303563E+01  -0.15276875E+01  -0.13253109E+01  -0.86581979E+00  -0.43788929E+00
  -0.22105692E+00  -0.15664052E+00  -0.12481338E+00  -0.96560833E-01  -0.91588698E-01
  -0.80518360E-01  -0.55484119E-01  -0.84532376E-02   0.61101507E-01   0.14413729E+00
   0.22517738E+00   0.28765890E+00   0.31962440E+00   0.31794359E+00   0.28867896E+00
   0.24248992E+00   0.18796014E+00   0.12855256E+00   0.66071169E-01   0.66936262E-02
  -0.37877934E-01  -0.57161040E-01  -0.51163814E-01  -0.32936205E-01  -0.15224676E-01
  -0.18673600E-02   0.66445974E-02   0.11769228E-01   0.15450483E-01   0.18897786E-01
   0.22285175E-01   0.25382914E-01   0.28314447E-01   0.31607255E-01   0.35583085E-01
   0.39878728E-01   0.43659666E-01   0.46279205E-01   0.47713691E-01   0.48400105E-01
   0.48687908E-01   0.48467019E-01   0.47383791E-01   0.45475870E-01   0.43555429E-01
   0.42871035E-01   0.44387740E-01   0.48508469E-01   0.55579162E-01   0.66633148E-01
   0.83579476E-01   0.10864625E+00   0.14364540E+00   0.18982624E+00   0.24859950E+00
   0.32257841E+00   0.41578982E+00   0.53197131E+00   0.66724965E+00   0.80430043E+00
   0.91852987E+00   0.98479676E+00   0.98340569E+00   0.90520710E+00   0.75550884E+00
   0.55482191E+00   0.33449733E+00   0.12829764E+00  -0.36251736E-01  -0.14343934E+00
  -0.19131586E+00  -0.19081163E+00  -0.16198564E+00  -0.12463553E+00  -0.86875588E-01
  -0.52036398E-01  -0.23157654E-01  -0.34482155E-02   0.51288488E-02  -0.99408249E-02
  -0.72685047E-01  -0.19359444E+00  -0.37935817E+00  -0.62152632E+00  -0.86549139E+00
  -0.10133849E+01  -0.99340459E+00  -0.84473469E+00  -0.71899735E+00  -0.76300550E+00
  -0.97546419E+00  -0.11830339E+01  -0.11810412E+01  -0.91764824E+00  -0.54211695E+00
  -0.26331849E+00  -0.15581131E+00  -0.12155574E+00  -0.10369020E+00  -0.84724016E-01
  -0.84921987E-01  -0.79120338E-01  -0.62769206E-01  -0.30215071E-01   0.20779583E-01
   0.83964358E-01   0.14638763E+00   0.19390193E+00   0.21747542E+00   0.21684363E+00
   0.19909290E+00   0.17292856E+00   0.14296760E+00   0.10889953E+00   0.70147916E-01
   0.31148072E-01   0.12317251E-02  -0.11847123E-01  -0.91974760E-02  -0.55517192E-03
   0.78136890E-02   0.13604175E-01   0.16588884E-01   0.17959160E-01   0.19220088E-01
   0.21242097E-01   0.24056398E-01   0.27384520E-01   0.31225087E-01   0.35856274E-01
   0.41340978E-01   0.47172787E-01   0.52473898E-01   0.56528088E-01   0.59132908E-01
   0.60489039E-01   0.60788776E-01   0.59940427E-01   0.57750818E-01   0.54420854E-01
   0.50816445E-01   0.48162777E-01   0.47460825E-01   0.49278800E-01   0.54164582E-01
   0.63237218E-01   0.78340307E-01   0.10160914E+00   0.13487408E+00   0.17947765E+00
   0.23671655E+00   0.30848009E+00   0.39722621E+00   0.50463853E+00   0.62873206E+00
   0.75696604E+00   0.86727746E+00   0.93643496E+00   0.94607438E+00   0.88728034E+00
   0.76358564E+00   0.59147779E+00   0.39725077E+00   0.21054911E+00   0.56842180E-01
  -0.48593035E-01  -0.10363361E+00  -0.11854548E+00  -0.11035504E+00  -0.91170846E-01
  -0.67256877E-01  -0.42403227E-01  -0.20014520E-01  -0.35045876E-02   0.44232670E-02
  -0.29367815E-03  -0.39399803E-01  -0.14178785E+00  -0.32986239E+00  -0.59826624E+00
  -0.88794383E+00  -0.10977730E+01  -0.11498305E+01  -0.10591253E+01  -0.93158601E+00
  -0.87354223E+00  -0.89149058E+00  -0.88604300E+00  -0.75599610E+00  -0.51047787E+00
  -0.26857229E+00  -0.13893882E+00  -0.10464850E+00  -0.89356923E-01  -0.84136794E-01
  -0.73382078E-01  -0.76739030E-01  -0.74232657E-01  -0.63641027E-01  -0.42827105E-01
  -0.93505118E-02   0.33543531E-01   0.76423331E-01   0.10822708E+00   0.12228910E+00
   0.11974194E+00   0.10774098E+00   0.93808776E-01   0.80886654E-01   0.67207911E-01
   0.50712287E-01   0.33333776E-01   0.20555491E-01   0.16317108E-01   0.18270289E-01
   0.21508546E-01   0.23836475E-01   0.24346110E-01   0.23378340E-01   0.22093537E-01
   0.21702578E-01   0.22838184E-01   0.25484473E-01   0.29404897E-01   0.34543625E-01
   0.40970776E-01   0.48500535E-01   0.56463225E-01   0.63892570E-01   0.69940581E-01
   0.74155224E-01   0.76435664E-01   0.76780329E-01   0.75125762E-01   0.71489841E-01
   0.66301359E-01   0.60533832E-01   0.55423018E-01   0.52019534E-01   0.51048585E-01
   0.53225427E-01   0.59689116E-01   0.72115621E-01   0.92408909E-01   0.12225889E+00
   0.16295726E+00   0.21560631E+00   0.28141291E+00   0.36149098E+00   0.45580521E+00
   0.56144256E+00   0.67069137E+00   0.76791970E+00   0.83317465E+00   0.84987988E+00
   0.80932162E+00   0.71327781E+00   0.57441079E+00   0.41383817E+00   0.25604032E+00
   0.12248659E+00   0.26072172E-01  -0.31704658E-01  -0.59044773E-01  -0.66109729E-01
  -0.60798243E-01  -0.48382952E-01  -0.32609065E-01  -0.16906992E-01  -0.47152208E-02
   0.73368363E-03  -0.39400648E-02  -0.28478977E-01  -0.10180060E+00  -0.25233399E+00
  -0.48232132E+00  -0.74552033E+00  -0.95678102E+00  -0.10427111E+01  -0.99536516E+00
  -0.87495906E+00  -0.75258833E+00  -0.64826794E+00  -0.52949216E+00  -0.37117420E+00
  -0.20598964E+00  -0.99452675E-01  -0.69902848E-01  -0.63779566E-01  -0.63211591E-01
  -0.67519641E-01  -0.62673752E-01  -0.67181184E-01  -0.66003103E-01  -0.58462561E-01
  -0.44680814E-01  -0.24613330E-01   0.42717180E-03   0.24625736E-01   0.40450845E-01
   0.43615824E-01   0.36142624E-01   0.24950363E-01   0.16990627E-01   0.14924006E-01
   0.16807259E-01   0.19486021E-01   0.21957278E-01   0.25313473E-01   0.29641316E-01
   0.32877899E-01   0.34128845E-01   0.33179523E-01   0.30444298E-01   0.26947713E-01
   0.23981826E-01   0.22617268E-01   0.23380358E-01   0.26311323E-01   0.31290419E-01
   0.38263631E-01   0.47136235E-01   0.57491006E-01   0.68466766E-01   0.78933644E-01
   0.87810754E-01   0.94296548E-01   0.97911269E-01   0.98418954E-01   0.95786073E-01
   0.90280131E-01   0.82623576E-01   0.73981302E-01   0.65686801E-01   0.58905394E-01
   0.54539021E-01   0.53442362E-01   0.56715274E-01   0.65790872E-01   0.82254150E-01
   0.10755806E+00   0.14286200E+00   0.18906352E+00   0.24683081E+00   0.31630673E+00
   0.39633152E+00   0.48340117E+00   0.57080726E+00   0.64841034E+00   0.70316317E+00
   0.72158687E+00   0.69555196E+00   0.62524652E+00   0.51967041E+00   0.39474088E+00
   0.26922799E+00   0.15959877E+00   0.75542942E-01   0.18585198E-01  -0.15116632E-01
  -0.31331839E-01  -0.35410877E-01  -0.31531354E-01  -0.23057415E-01  -0.13117782E-01
  -0.48604912E-02  -0.15356156E-02  -0.68796869E-02  -0.25686868E-01  -0.69994789E-01
  -0.16404677E+00  -0.31711714E+00  -0.50312549E+00  -0.66381304E+00  -0.74132608E+00
  -0.71615355E+00  -0.61531493E+00  -0.48362830E+00  -0.34965467E+00  -0.22173254E+00
  -0.11083008E+00  -0.41113575E-01  -0.23477669E-01  -0.27259367E-01  -0.34353968E-01
  -0.43882969E-01  -0.54123359E-01  -0.52709839E-01  -0.56740449E-01  -0.55240870E-01
  -0.48567822E-01  -0.37895542E-01  -0.25226053E-01  -0.12914753E-01  -0.42564481E-02
  -0.34903771E-02  -0.12375474E-01  -0.27709510E-01  -0.42343361E-01  -0.49208136E-01
  -0.45234534E-01  -0.32203426E-01  -0.14443158E-01   0.39796552E-02   0.20070999E-01
   0.31527243E-01   0.37765747E-01   0.39237048E-01   0.37003559E-01   0.32565071E-01
   0.27602210E-01   0.23642238E-01   0.21780244E-01   0.22595242E-01   0.26293483E-01
   0.32933440E-01   0.42504984E-01   0.54784668E-01   0.69129704E-01   0.84429963E-01
   0.99270154E-01   0.11218695E+00   0.12189681E+00   0.12745162E+00   0.12833681E+00
   0.12454115E+00   0.11660851E+00   0.10562479E+00   0.93063738E-01   0.80499103E-01
   0.69331573E-01   0.60700940E-01   0.55602488E-01   0.55064994E-01   0.60235533E-01
   0.72326283E-01   0.92484881E-01   0.12167475E+00   0.16058867E+00   0.20950728E+00
   0.26796910E+00   0.33423608E+00   0.40473893E+00   0.47377046E+00   0.53363852E+00
   0.57545884E+00   0.59076872E+00   0.57388321E+00   0.52426942E+00   0.44769333E+00
   0.35513229E+00   0.25969049E+00   0.17288331E+00   0.10202864E+00   0.49661540E-01
   0.14667813E-01  -0.59316005E-02  -0.15546504E-01  -0.17336004E-01  -0.14117104E-01
  -0.85114365E-02  -0.31226430E-02  -0.77141914E-03  -0.48512174E-02  -0.19499833E-01
  -0.48745404E-01  -0.97999204E-01  -0.17624753E+00  -0.27511133E+00  -0.36431418E+00
  -0.40801473E+00  -0.38817536E+00  -0.31448352E+00  -0.21392133E+00  -0.11371127E+00
  -0.33962946E-01   0.11569888E-01   0.21230560E-01   0.13836505E-01   0.56206410E-03
  -0.15103593E-01  -0.30514972E-01  -0.43593914E-01  -0.43701387E-01  -0.46141441E-01
  -0.43099564E-01  -0.35617343E-01  -0.25565595E-01  -0.15757201E-01  -0.98641654E-02
  -0.11622559E-01  -0.23310690E-01  -0.44406600E-01  -0.70012124E-01  -0.91798927E-01
  -0.10166374E+00  -0.95661308E-01  -0.75490160E-01  -0.46938014E-01  -0.17045244E-01
   0.84423200E-02   0.26498558E-01   0.36456892E-01   0.39289118E-01   0.36927250E-01
[truncated: 43,990,893 more chars]
