# Supplementary material for: Synthesis of CuCo2S4@Expanded Graphite with crystal/amorphous heterointerface and defects for electromagnetic wave absorption
Source: Nat Commun. 2023 Sep 23;14:5951. doi: 10.1038/s41467-023-41697-6 (PMC10517935; doi:10.1038/s41467-023-41697-6)
Supplement: Supplementary file 3 — Source Data [file 41467_2023_41697_MOESM3_ESM.zip › 3-Source Data/Electronic structure calculation model structure/structs.cif]

#======================================================================
# CRYSTAL DATA
#----------------------------------------------------------------------
data_VESTA_phase_1

_chemical_name_common                  'Layer                                 '
_cell_length_a                         9.656543
_cell_length_b                         8.997521
_cell_length_c                         26.793022
_cell_angle_alpha                      90.000000
_cell_angle_beta                       90.000000
_cell_angle_gamma                      90.000000
_cell_volume                           2327.910398
_space_group_name_H-M_alt              'P 1'
_space_group_IT_number                 1

loop_
_space_group_symop_operation_xyz
   'x, y, z'

loop_
   _atom_site_label
   _atom_site_occupancy
   _atom_site_fract_x
   _atom_site_fract_y
   _atom_site_fract_z
   _atom_site_adp_type
   _atom_site_U_iso_or_equiv
   _atom_site_type_symbol
   C1         1.0     0.004600     0.164849     0.432022    Uiso  ? C
   C2         1.0     0.133804     0.415026     0.429203    Uiso  ? C
   C3         1.0     0.006428     0.332561     0.432911    Uiso  ? C
   C4         1.0     0.127983     0.077911     0.429249    Uiso  ? C
   C5         1.0     0.252459     0.160114     0.425710    Uiso  ? C
   C6         1.0     0.379487     0.385897     0.411925    Uiso  ? C
   C7         1.0     0.253438     0.322446     0.422530    Uiso  ? C
   C8         1.0     0.379273     0.080001     0.425498    Uiso  ? C
   C9         1.0     0.506036     0.160285     0.426698    Uiso  ? C
   C10        1.0     0.624653     0.415046     0.430063    Uiso  ? C
   C11        1.0     0.505124     0.322504     0.423271    Uiso  ? C
   C12        1.0     0.630426     0.077983     0.430643    Uiso  ? C
   C13        1.0     0.753885     0.164913     0.432915    Uiso  ? C
   C14        1.0     0.879327     0.416183     0.434550    Uiso  ? C
   C15        1.0     0.752126     0.332613     0.433566    Uiso  ? C
   C16        1.0     0.879224     0.080065     0.433184    Uiso  ? C
   C17        1.0     0.011347     0.663783     0.432523    Uiso  ? C
   C18        1.0     0.129510     0.913563     0.429733    Uiso  ? C
   C19        1.0     0.005697     0.828418     0.432091    Uiso  ? C
   C20        1.0     0.147011     0.581812     0.431396    Uiso  ? C
   C21        1.0     0.276746     0.674650     0.431231    Uiso  ? C
   C22        1.0     0.379296     0.921677     0.427402    Uiso  ? C
   C23        1.0     0.257498     0.833526     0.428512    Uiso  ? C
   C24        1.0     0.481820     0.674817     0.431836    Uiso  ? C
   C25        1.0     0.628984     0.913672     0.431014    Uiso  ? C
   C26        1.0     0.501082     0.833561     0.429403    Uiso  ? C
   C27        1.0     0.611513     0.581813     0.432133    Uiso  ? C
   C28        1.0     0.747095     0.663893     0.433097    Uiso  ? C
   C29        1.0     0.879222     0.913017     0.433047    Uiso  ? C
   C30        1.0     0.752741     0.828512     0.432848    Uiso  ? C
   C31        1.0     0.879244     0.580514     0.433526    Uiso  ? C
   S1         1.0     0.112089     0.387911     0.000000    Uiso  ? S
   S2         1.0     0.637911     0.137911     0.091352    Uiso  ? S
   S3         1.0     0.362089     0.862089     0.091352    Uiso  ? S
   S4         1.0     0.862089     0.137911     0.009436    Uiso  ? S
   S5         1.0     0.387911     0.387911     0.100788    Uiso  ? S
   S6         1.0     0.387911     0.112089     0.000000    Uiso  ? S
   S7         1.0     0.137911     0.862089     0.009436    Uiso  ? S
   S8         1.0     0.112089     0.112089     0.100788    Uiso  ? S
   S9         1.0     0.115441     0.874307     0.180606    Uiso  ? S
   S10        1.0     0.596152     0.658328     0.291426    Uiso  ? S
   S11        1.0     0.324992     0.429603     0.267243    Uiso  ? S
   S12        1.0     0.834758     0.618182     0.182716    Uiso  ? S
   S13        1.0     0.449379     0.834253     0.287724    Uiso  ? S
   S14        1.0     0.407006     0.620731     0.177263    Uiso  ? S
   S15        1.0     0.140252     0.367406     0.187683    Uiso  ? S
   S16        1.0     0.602770     0.356100     0.180518    Uiso  ? S
   S17        1.0     0.102345     0.128640     0.270883    Uiso  ? S
   S18        1.0     0.892220     0.850795     0.270021    Uiso  ? S
   S19        1.0     0.352872     0.130004     0.195316    Uiso  ? S
   S20        1.0     0.939036     0.475736     0.292660    Uiso  ? S
   S21        1.0     0.892710     0.113179     0.178804    Uiso  ? S
   S22        1.0     0.649357     0.893041     0.190694    Uiso  ? S
   S23        1.0     0.691775     0.122068     0.297771    Uiso  ? S
   S24        1.0     0.612089     0.887911     0.000000    Uiso  ? S
   S25        1.0     0.137911     0.637911     0.091352    Uiso  ? S
   S26        1.0     0.862089     0.362089     0.091352    Uiso  ? S
   S27        1.0     0.362089     0.637911     0.009436    Uiso  ? S
   S28        1.0     0.887911     0.887911     0.100788    Uiso  ? S
   S29        1.0     0.887911     0.612089     0.000000    Uiso  ? S
   S30        1.0     0.637911     0.362089     0.009436    Uiso  ? S
   S31        1.0     0.612089     0.612089     0.100788    Uiso  ? S
   Co1        1.0     0.375000     0.625000     0.096070    Uiso  ? Co
   Co2        1.0     0.375000     0.875000     0.004718    Uiso  ? Co
   Co3        1.0     0.125000     0.625000     0.004718    Uiso  ? Co
   Co4        1.0     0.125000     0.875000     0.096070    Uiso  ? Co
   Co5        1.0     0.372394     0.381076     0.186450    Uiso  ? Co
   Co6        1.0     0.122508     0.124896     0.185175    Uiso  ? Co
   Co7        1.0     0.120975     0.363137     0.267992    Uiso  ? Co
   Co8        1.0     0.808076     0.636571     0.260749    Uiso  ? Co
   Co9        1.0     0.872144     0.860935     0.184393    Uiso  ? Co
   Co10       1.0     0.672020     0.890166     0.269826    Uiso  ? Co
   Co11       1.0     0.875000     0.125000     0.096070    Uiso  ? Co
   Co12       1.0     0.875000     0.375000     0.004718    Uiso  ? Co
   Co13       1.0     0.625000     0.125000     0.004718    Uiso  ? Co
   Co14       1.0     0.625000     0.375000     0.096070    Uiso  ? Co
   Cu1        1.0     0.250000     0.250000     0.050394    Uiso  ? Cu
   Cu2        1.0     0.489881     0.008892     0.141654    Uiso  ? Cu
   Cu3        1.0     0.304515     0.799807     0.222398    Uiso  ? Cu
   Cu4        1.0     0.654426     0.138915     0.215795    Uiso  ? Cu
   Cu5        1.0     0.893921     0.230760     0.284283    Uiso  ? Cu
   Cu6        1.0     0.750000     0.750000     0.050394    Uiso  ? Cu
   Cu7        1.0    -0.000377     0.503462     0.140677    Uiso  ? Cu
